# Supplementary material for: The m5C reader Ybx1 regulates embryonic cortical neurogenesis by promoting progenitor cell cycle progression
Source: PLoS Biol. 2025 May 28;23(5):e3003175. doi: 10.1371/journal.pbio.3003175 (PMC12148234; doi:10.1371/journal.pbio.3003175)
Supplement: S1 Table — (XLSX) [file pbio.3003175.s010.xlsx]

## Sheet: Ybx1_E13.5 cKO RNA-seq
ensembl	gene_symbol	sampleA	sampleB	logFC(cKO/Ctrl)	PValue	FDR	description
ENSMUSG00000096768	Gm47283	Ybx1_cKO	Ybx1_Ctrl	-1.22442	4.62e-21	7.87e-17	predicted gene, 47283 [Source:MGI Symbol;Acc:MGI:6096131]
ENSMUSG00000028639	Ybx1	Ybx1_cKO	Ybx1_Ctrl	-2.9031	1.58e-18	1.34e-14	Y box protein 1 [Source:MGI Symbol;Acc:MGI:99146]
ENSMUSG00000004366	Sst	Ybx1_cKO	Ybx1_Ctrl	1.14616	5.74e-15	3.26e-11	somatostatin [Source:MGI Symbol;Acc:MGI:98326]
ENSMUSG00000095562	Erdr1	Ybx1_cKO	Ybx1_Ctrl	-1.06819	8.23e-15	3.51e-11	erythroid differentiation regulator 1 [Source:NCBI gene (formerly Entrezgene);Acc:170942]
ENSMUSG00000086688	Gm11560	Ybx1_cKO	Ybx1_Ctrl	-2.95261	4.13e-11	1.41e-07	predicted gene 11560 [Source:MGI Symbol;Acc:MGI:3652066]
ENSMUSG00000114022	Gm17330	Ybx1_cKO	Ybx1_Ctrl	-2.23014	1.02e-06	0.00280355	predicted gene, 17330 [Source:MGI Symbol;Acc:MGI:4936964]
ENSMUSG00000096255	Dynlt1b	Ybx1_cKO	Ybx1_Ctrl	0.405328	1.15e-06	0.00280355	dynein light chain Tctex-type 1B [Source:MGI Symbol;Acc:MGI:98643]
ENSMUSG00000107035	Ybx1-ps2	Ybx1_cKO	Ybx1_Ctrl	-2.09728	1.57e-05	0.0335483	Y box protein 1, pseudogene 2 [Source:MGI Symbol;Acc:MGI:2137671]
ENSMUSG00000032625	Thsd7a	Ybx1_cKO	Ybx1_Ctrl	1.08355	1.81e-05	0.0343056	thrombospondin, type I, domain containing 7A [Source:MGI Symbol;Acc:MGI:2685683]
ENSMUSG00000024617	Camk2a	Ybx1_cKO	Ybx1_Ctrl	0.518939	4.17e-05	0.0711683	calcium/calmodulin-dependent protein kinase II alpha [Source:MGI Symbol;Acc:MGI:88256]
ENSMUSG00000091955	Gm9844	Ybx1_cKO	Ybx1_Ctrl	0.472007	6.04e-05	0.0936818	predicted pseudogene 9844 [Source:MGI Symbol;Acc:MGI:3704288]
ENSMUSG00000078584	AU022252	Ybx1_cKO	Ybx1_Ctrl	0.440738	7.95e-05	0.109979	expressed sequence AU022252 [Source:MGI Symbol;Acc:MGI:2140466]
ENSMUSG00000040653	Ppp1r14c	Ybx1_cKO	Ybx1_Ctrl	0.648907	8.38e-05	0.109979	protein phosphatase 1, regulatory inhibitor subunit 14C [Source:MGI Symbol;Acc:MGI:1923392]
ENSMUSG00000004328	Hif3a	Ybx1_cKO	Ybx1_Ctrl	0.438773	9.34e-05	0.113801	hypoxia inducible factor 3, alpha subunit [Source:MGI Symbol;Acc:MGI:1859778]
ENSMUSG00000096780	Tmem181b-ps	Ybx1_cKO	Ybx1_Ctrl	0.557505	0.000124222	0.141233	transmembrane protein 181B, pseudogene [Source:MGI Symbol;Acc:MGI:3779544]
ENSMUSG00000051727	Kctd14	Ybx1_cKO	Ybx1_Ctrl	-0.955759	0.000146173	0.15291	potassium channel tetramerisation domain containing 14 [Source:MGI Symbol;Acc:MGI:1289222]
ENSMUSG00000075324	Fign	Ybx1_cKO	Ybx1_Ctrl	0.907379	0.000166949	0.15291	fidgetin [Source:MGI Symbol;Acc:MGI:1890647]
ENSMUSG00000000579	Dynlt1c	Ybx1_cKO	Ybx1_Ctrl	0.31718	0.000172334	0.15291	dynein light chain Tctex-type 1C [Source:MGI Symbol;Acc:MGI:3807476]
ENSMUSG00000028644	Ermap	Ybx1_cKO	Ybx1_Ctrl	1.54818	0.000174504	0.15291	erythroblast membrane-associated protein [Source:MGI Symbol;Acc:MGI:1349816]
ENSMUSG00000078869	Gm14409	Ybx1_cKO	Ybx1_Ctrl	-1.33754	0.000185578	0.15291	predicted gene 14409 [Source:MGI Symbol;Acc:MGI:3649811]
ENSMUSG00000026667	Uhmk1	Ybx1_cKO	Ybx1_Ctrl	-0.35171	0.000188291	0.15291	U2AF homology motif (UHM) kinase 1 [Source:MGI Symbol;Acc:MGI:1341908]
ENSMUSG00000028641	P3h1	Ybx1_cKO	Ybx1_Ctrl	0.658434	0.000220279	0.167478	prolyl 3-hydroxylase 1 [Source:MGI Symbol;Acc:MGI:1888921]
ENSMUSG00000044071	Tafa2	Ybx1_cKO	Ybx1_Ctrl	0.91004	0.00022587	0.167478	TAFA chemokine like family member 2 [Source:MGI Symbol;Acc:MGI:2143691]
ENSMUSG00000073678	Pgap1	Ybx1_cKO	Ybx1_Ctrl	-0.350578	0.000246425	0.175105	post-GPI attachment to proteins 1 [Source:MGI Symbol;Acc:MGI:2443342]
ENSMUSG00000032532	Cck	Ybx1_cKO	Ybx1_Ctrl	-1.11635	0.00027506	0.177689	cholecystokinin [Source:MGI Symbol;Acc:MGI:88297]
ENSMUSG00000105924	Gm44359	Ybx1_cKO	Ybx1_Ctrl	-1.00814	0.000279024	0.177689	NA
ENSMUSG00000071478	H2ac7	Ybx1_cKO	Ybx1_Ctrl	-0.95836	0.000281319	0.177689	H2A clustered histone 7 [Source:MGI Symbol;Acc:MGI:2448289]
ENSMUSG00000104771	Gm44394	Ybx1_cKO	Ybx1_Ctrl	-0.777631	0.000403844	0.24597	NA
ENSMUSG00000075334	Rprm	Ybx1_cKO	Ybx1_Ctrl	-0.328719	0.000438285	0.257742	reprimo, TP53 dependent G2 arrest mediator candidate [Source:MGI Symbol;Acc:MGI:1915124]
ENSMUSG00000009575	Cbx5	Ybx1_cKO	Ybx1_Ctrl	-0.404582	0.000548768	0.311957	chromobox 5 [Source:MGI Symbol;Acc:MGI:109372]
ENSMUSG00000029661	Col1a2	Ybx1_cKO	Ybx1_Ctrl	5.46294	0.000573713	0.315616	collagen, type I, alpha 2 [Source:MGI Symbol;Acc:MGI:88468]
ENSMUSG00000001506	Col1a1	Ybx1_cKO	Ybx1_Ctrl	4.78969	0.000606176	0.323054	collagen, type I, alpha 1 [Source:MGI Symbol;Acc:MGI:88467]
ENSMUSG00000115388	Eppk1	Ybx1_cKO	Ybx1_Ctrl	0.999111	0.000788877	0.407682	NA
ENSMUSG00000106379	Lhfpl3	Ybx1_cKO	Ybx1_Ctrl	0.83087	0.000940291	0.469442	lipoma HMGIC fusion partner-like 3 [Source:MGI Symbol;Acc:MGI:1925076]
ENSMUSG00000104997	Gm44350	Ybx1_cKO	Ybx1_Ctrl	-0.679924	0.000963438	0.469442	NA
ENSMUSG00000069272	H2ac8	Ybx1_cKO	Ybx1_Ctrl	-0.681073	0.00107867	0.510989	H2A clustered histone 8 [Source:MGI Symbol;Acc:MGI:2448290]
ENSMUSG00000094686	Ccl21a	Ybx1_cKO	Ybx1_Ctrl	1.39945	0.00111345	0.513211	chemokine (C-C motif) ligand 21A (serine) [Source:MGI Symbol;Acc:MGI:1349183]
ENSMUSG00000029819	Npy	Ybx1_cKO	Ybx1_Ctrl	0.854218	0.00114459	0.51368	neuropeptide Y [Source:MGI Symbol;Acc:MGI:97374]
ENSMUSG00000028222	Calb1	Ybx1_cKO	Ybx1_Ctrl	1.46503	0.0014038	0.613857	calbindin 1 [Source:MGI Symbol;Acc:MGI:88248]
ENSMUSG00000021508	Cxcl14	Ybx1_cKO	Ybx1_Ctrl	5.27498	0.0014908	0.634009	chemokine (C-X-C motif) ligand 14 [Source:MGI Symbol;Acc:MGI:1888514]
ENSMUSG00000042596	Tfap2d	Ybx1_cKO	Ybx1_Ctrl	1.11881	0.00152424	0.634009	transcription factor AP-2, delta [Source:MGI Symbol;Acc:MGI:2153466]
ENSMUSG00000050711	Scg2	Ybx1_cKO	Ybx1_Ctrl	0.62802	0.00179896	0.726282	secretogranin II [Source:MGI Symbol;Acc:MGI:103033]
ENSMUSG00000034158	Lrrc58	Ybx1_cKO	Ybx1_Ctrl	-0.281249	0.00183125	0.726282	leucine rich repeat containing 58 [Source:MGI Symbol;Acc:MGI:2443542]
ENSMUSG00000071516	H2ac13	Ybx1_cKO	Ybx1_Ctrl	-0.736517	0.00194304	0.753104	H2A clustered histone 13 [Source:MGI Symbol;Acc:MGI:2448457]
ENSMUSG00000092074	Dynlt1a	Ybx1_cKO	Ybx1_Ctrl	0.267929	0.00204036	0.773252	dynein light chain Tctex-type 1A [Source:MGI Symbol;Acc:MGI:3807506]
ENSMUSG00000040209	Zfp704	Ybx1_cKO	Ybx1_Ctrl	-0.26841	0.00210455	0.780239	zinc finger protein 704 [Source:MGI Symbol;Acc:MGI:2180715]
ENSMUSG00000034994	Eef2	Ybx1_cKO	Ybx1_Ctrl	-0.346024	0.00225163	0.783715	eukaryotic translation elongation factor 2 [Source:MGI Symbol;Acc:MGI:95288]
ENSMUSG00000024472	Dcp2	Ybx1_cKO	Ybx1_Ctrl	-0.311861	0.00229691	0.783715	decapping mRNA 2 [Source:MGI Symbol;Acc:MGI:1917890]
ENSMUSG00000030310	Slc6a1	Ybx1_cKO	Ybx1_Ctrl	0.356321	0.00229775	0.783715	solute carrier family 6 (neurotransmitter transporter, GABA), member 1 [Source:MGI Symbol;Acc:MGI:95627]
ENSMUSG00000074457	S100a16	Ybx1_cKO	Ybx1_Ctrl	0.987343	0.00245716	0.821655	S100 calcium binding protein A16 [Source:MGI Symbol;Acc:MGI:1915110]
ENSMUSG00000000876	Pxmp4	Ybx1_cKO	Ybx1_Ctrl	0.474682	0.00257757	0.843414	peroxisomal membrane protein 4 [Source:MGI Symbol;Acc:MGI:1891701]
ENSMUSG00000070605	Zfp992	Ybx1_cKO	Ybx1_Ctrl	-0.50284	0.00262114	0.843414	zinc finger protein 992 [Source:MGI Symbol;Acc:MGI:3700963]
ENSMUSG00000026311	Asb1	Ybx1_cKO	Ybx1_Ctrl	-0.328463	0.00269942	0.852516	ankyrin repeat and SOCS box-containing 1 [Source:MGI Symbol;Acc:MGI:1929735]
ENSMUSG00000027577	Chrna4	Ybx1_cKO	Ybx1_Ctrl	0.763683	0.00277964	0.857616	cholinergic receptor, nicotinic, alpha polypeptide 4 [Source:MGI Symbol;Acc:MGI:87888]
ENSMUSG00000024647	Cbln2	Ybx1_cKO	Ybx1_Ctrl	0.531388	0.00281614	0.857616	cerebellin 2 precursor protein [Source:MGI Symbol;Acc:MGI:88282]
ENSMUSG00000028642	Tmem269	Ybx1_cKO	Ybx1_Ctrl	2.18349	0.00291199	0.864948	transmembrane protein 269 [Source:MGI Symbol;Acc:MGI:1922430]
ENSMUSG00000105014	Gm44367	Ybx1_cKO	Ybx1_Ctrl	-0.719768	0.00294166	0.864948	NA
ENSMUSG00000039316	Rftn1	Ybx1_cKO	Ybx1_Ctrl	0.673953	0.00302314	0.873842	raftlin lipid raft linker 1 [Source:MGI Symbol;Acc:MGI:1923688]
ENSMUSG00000106203	Gm44484	Ybx1_cKO	Ybx1_Ctrl	-0.97256	0.00313071	0.877432	NA
ENSMUSG00000069270	H2ac6	Ybx1_cKO	Ybx1_Ctrl	-0.57117	0.00313846	0.877432	H2A clustered histone 6 [Source:MGI Symbol;Acc:MGI:2448287]
ENSMUSG00000026043	Col3a1	Ybx1_cKO	Ybx1_Ctrl	4.07945	0.00344815	0.948463	collagen, type III, alpha 1 [Source:MGI Symbol;Acc:MGI:88453]
ENSMUSG00000035357	Pdzrn3	Ybx1_cKO	Ybx1_Ctrl	0.466725	0.00392989	1	PDZ domain containing RING finger 3 [Source:MGI Symbol;Acc:MGI:1933157]
ENSMUSG00000107134	Gm42528	Ybx1_cKO	Ybx1_Ctrl	-0.620563	0.00399143	1	predicted gene 42528 [Source:MGI Symbol;Acc:MGI:5662665]
ENSMUSG00000032601	Prkar2a	Ybx1_cKO	Ybx1_Ctrl	-0.267099	0.00401159	1	protein kinase, cAMP dependent regulatory, type II alpha [Source:MGI Symbol;Acc:MGI:108025]
ENSMUSG00000029755	Dlx5	Ybx1_cKO	Ybx1_Ctrl	0.830864	0.00441188	1	distal-less homeobox 5 [Source:MGI Symbol;Acc:MGI:101926]
ENSMUSG00000071644	Eef1g	Ybx1_cKO	Ybx1_Ctrl	-0.328724	0.004471	1	eukaryotic translation elongation factor 1 gamma [Source:MGI Symbol;Acc:MGI:1914410]
ENSMUSG00000073591	Pcdhb22	Ybx1_cKO	Ybx1_Ctrl	-0.623044	0.00459716	1	protocadherin beta 22 [Source:MGI Symbol;Acc:MGI:2136760]
ENSMUSG00000095105	Edaradd	Ybx1_cKO	Ybx1_Ctrl	0.97086	0.00462198	1	EDAR (ectodysplasin-A receptor)-associated death domain [Source:MGI Symbol;Acc:MGI:1931001]
ENSMUSG00000061615	H2ac4	Ybx1_cKO	Ybx1_Ctrl	-0.900279	0.00479534	1	H2A clustered histone 4 [Source:MGI Symbol;Acc:MGI:2448306]
ENSMUSG00000010311	Optc	Ybx1_cKO	Ybx1_Ctrl	-0.519802	0.0049125	1	opticin [Source:MGI Symbol;Acc:MGI:2151113]
ENSMUSG00000022371	Col14a1	Ybx1_cKO	Ybx1_Ctrl	1.08799	0.00500558	1	collagen, type XIV, alpha 1 [Source:MGI Symbol;Acc:MGI:1341272]
ENSMUSG00000048347	Pcdhb18	Ybx1_cKO	Ybx1_Ctrl	-0.692406	0.00513393	1	protocadherin beta 18 [Source:MGI Symbol;Acc:MGI:2136756]
ENSMUSG00000097365	C030034L19Rik	Ybx1_cKO	Ybx1_Ctrl	-0.369267	0.00521762	1	RIKEN cDNA C030034L19 gene [Source:MGI Symbol;Acc:MGI:2444519]
ENSMUSG00000060044	Tmem26	Ybx1_cKO	Ybx1_Ctrl	2.24276	0.00532156	1	transmembrane protein 26 [Source:MGI Symbol;Acc:MGI:2143537]
ENSMUSG00000008489	Elavl2	Ybx1_cKO	Ybx1_Ctrl	-0.281149	0.00558182	1	ELAV like RNA binding protein 1 [Source:MGI Symbol;Acc:MGI:1100887]
ENSMUSG00000020241	Col6a2	Ybx1_cKO	Ybx1_Ctrl	3.68871	0.00564543	1	collagen, type VI, alpha 2 [Source:MGI Symbol;Acc:MGI:88460]
ENSMUSG00000062760	Shisal1	Ybx1_cKO	Ybx1_Ctrl	-0.429149	0.00589041	1	shisa like 1 [Source:MGI Symbol;Acc:MGI:1919551]
ENSMUSG00000035493	Tgfbi	Ybx1_cKO	Ybx1_Ctrl	0.772263	0.0060989	1	transforming growth factor, beta induced [Source:MGI Symbol;Acc:MGI:99959]
ENSMUSG00000115022	Gm49387	Ybx1_cKO	Ybx1_Ctrl	0.553307	0.00636571	1	predicted gene, 49387 [Source:MGI Symbol;Acc:MGI:6121612]
ENSMUSG00000091695	Gm17669	Ybx1_cKO	Ybx1_Ctrl	0.87846	0.00663425	1	predicted gene, 17669 [Source:MGI Symbol;Acc:MGI:4937303]
ENSMUSG00000030208	Emp1	Ybx1_cKO	Ybx1_Ctrl	2.95794	0.00663679	1	epithelial membrane protein 1 [Source:MGI Symbol;Acc:MGI:107941]
ENSMUSG00000018770	Atp5g3	Ybx1_cKO	Ybx1_Ctrl	0.266425	0.00676531	1	ATP synthase, H+ transporting, mitochondrial F0 complex, subunit C3 (subunit 9) [Source:MGI Symbol;Acc:MGI:2442035]
ENSMUSG00000064330	Pde6h	Ybx1_cKO	Ybx1_Ctrl	1.78516	0.0070506	1	phosphodiesterase 6H, cGMP-specific, cone, gamma [Source:MGI Symbol;Acc:MGI:1925850]
ENSMUSG00000044306	4930500M09Rik	Ybx1_cKO	Ybx1_Ctrl	-0.780266	0.00708023	1	RIKEN cDNA 4930500M09 gene [Source:MGI Symbol;Acc:MGI:3630173]
ENSMUSG00000090063	Dlx6os1	Ybx1_cKO	Ybx1_Ctrl	0.864859	0.00708776	1	distal-less homeobox 6, opposite strand 1 [Source:MGI Symbol;Acc:MGI:2443217]
ENSMUSG00000070880	Gad1	Ybx1_cKO	Ybx1_Ctrl	0.54045	0.00711289	1	glutamate decarboxylase 1 [Source:MGI Symbol;Acc:MGI:95632]
ENSMUSG00000032377	Plscr4	Ybx1_cKO	Ybx1_Ctrl	-0.708612	0.00758726	1	phospholipid scramblase 4 [Source:MGI Symbol;Acc:MGI:2143267]
ENSMUSG00000079523	Tmsb10	Ybx1_cKO	Ybx1_Ctrl	0.297434	0.00794315	1	thymosin, beta 10 [Source:MGI Symbol;Acc:MGI:109146]
ENSMUSG00000047281	Sfn	Ybx1_cKO	Ybx1_Ctrl	2.89746	0.00806742	1	stratifin [Source:MGI Symbol;Acc:MGI:1891831]
ENSMUSG00000025089	Gfra1	Ybx1_cKO	Ybx1_Ctrl	0.527412	0.0081957	1	glial cell line derived neurotrophic factor family receptor alpha 1 [Source:MGI Symbol;Acc:MGI:1100842]
ENSMUSG00000022306	Zfpm2	Ybx1_cKO	Ybx1_Ctrl	-0.386029	0.00830473	1	zinc finger protein, multitype 2 [Source:MGI Symbol;Acc:MGI:1334444]
ENSMUSG00000032577	Mapkapk3	Ybx1_cKO	Ybx1_Ctrl	0.68471	0.00841017	1	mitogen-activated protein kinase-activated protein kinase 3 [Source:MGI Symbol;Acc:MGI:2143163]
ENSMUSG00000032609	Klhdc8b	Ybx1_cKO	Ybx1_Ctrl	0.361967	0.00846891	1	kelch domain containing 8B [Source:MGI Symbol;Acc:MGI:1925517]
ENSMUSG00000082691	Dynlt1-ps1	Ybx1_cKO	Ybx1_Ctrl	0.450274	0.00878291	1	dynein light chain Tctex-type 1, pseuodogene 1 [Source:MGI Symbol;Acc:MGI:3642625]
ENSMUSG00000038387	Rras	Ybx1_cKO	Ybx1_Ctrl	0.525506	0.00883769	1	related RAS viral (r-ras) oncogene [Source:MGI Symbol;Acc:MGI:98179]
ENSMUSG00000025492	Ifitm3	Ybx1_cKO	Ybx1_Ctrl	0.984313	0.00902557	1	interferon induced transmembrane protein 3 [Source:MGI Symbol;Acc:MGI:1913391]
ENSMUSG00000106086	Lef1os1	Ybx1_cKO	Ybx1_Ctrl	-0.39629	0.00905188	1	LEF1 opposite strand RNA 1 [Source:MGI Symbol;Acc:MGI:5663489]
ENSMUSG00000074158	Zfp976	Ybx1_cKO	Ybx1_Ctrl	-0.410662	0.00909246	1	zinc finger protein 976 [Source:MGI Symbol;Acc:MGI:3036263]
ENSMUSG00000105975	Gm42609	Ybx1_cKO	Ybx1_Ctrl	-0.413702	0.00919779	1	predicted gene 9831 [Source:MGI Symbol;Acc:MGI:3642047]
ENSMUSG00000109887	Gm28756	Ybx1_cKO	Ybx1_Ctrl	0.57141	0.00957776	1	predicted gene 28756 [Source:MGI Symbol;Acc:MGI:5579462]
ENSMUSG00000085282	Gm15663	Ybx1_cKO	Ybx1_Ctrl	0.66057	0.00961351	1	predicted gene 15663 [Source:MGI Symbol;Acc:MGI:3783105]
ENSMUSG00000045394	Epcam	Ybx1_cKO	Ybx1_Ctrl	1.81432	0.00978238	1	epithelial cell adhesion molecule [Source:MGI Symbol;Acc:MGI:106653]
ENSMUSG00000106665	Gm43389	Ybx1_cKO	Ybx1_Ctrl	-0.512127	0.010049	1	predicted gene 43389 [Source:MGI Symbol;Acc:MGI:5663526]
ENSMUSG00000039257	Vstm2b	Ybx1_cKO	Ybx1_Ctrl	0.5261	0.0100945	1	V-set and transmembrane domain containing 2B [Source:MGI Symbol;Acc:MGI:1914525]
ENSMUSG00000025650	Col7a1	Ybx1_cKO	Ybx1_Ctrl	1.65814	0.0101586	1	collagen, type VII, alpha 1 [Source:MGI Symbol;Acc:MGI:88462]
ENSMUSG00000029335	Bmp3	Ybx1_cKO	Ybx1_Ctrl	-0.444387	0.0101635	1	bone morphogenetic protein 3 [Source:MGI Symbol;Acc:MGI:88179]
ENSMUSG00000020902	Ntn1	Ybx1_cKO	Ybx1_Ctrl	1.63422	0.0101802	1	netrin 1 [Source:MGI Symbol;Acc:MGI:105088]
ENSMUSG00000099871	Gm21742	Ybx1_cKO	Ybx1_Ctrl	0.555151	0.0102159	1	predicted gene, 21742 [Source:MGI Symbol;Acc:MGI:5433906]
ENSMUSG00000099143	Gm27483	Ybx1_cKO	Ybx1_Ctrl	2.15774	0.0105344	1	NA
ENSMUSG00000019851	Perp	Ybx1_cKO	Ybx1_Ctrl	3.12063	0.0106055	1	PERP, TP53 apoptosis effector [Source:MGI Symbol;Acc:MGI:1929938]
ENSMUSG00000094929	Gm3526	Ybx1_cKO	Ybx1_Ctrl	-1.18852	0.0109793	1	predicted gene 3526 [Source:MGI Symbol;Acc:MGI:3781703]
ENSMUSG00000017493	Igfbp4	Ybx1_cKO	Ybx1_Ctrl	0.36907	0.0113485	1	insulin-like growth factor binding protein 4 [Source:MGI Symbol;Acc:MGI:96439]
ENSMUSG00000086496	Gm14204	Ybx1_cKO	Ybx1_Ctrl	0.516066	0.011593	1	predicted gene 14204 [Source:MGI Symbol;Acc:MGI:3651576]
ENSMUSG00000051599	Pcdhb2	Ybx1_cKO	Ybx1_Ctrl	-0.873033	0.0117179	1	protocadherin beta 2 [Source:MGI Symbol;Acc:MGI:2136735]
ENSMUSG00000074923	Pak6	Ybx1_cKO	Ybx1_Ctrl	-0.391735	0.0120683	1	p21 (RAC1) activated kinase 6 [Source:MGI Symbol;Acc:MGI:2679420]
ENSMUSG00000032291	Crabp1	Ybx1_cKO	Ybx1_Ctrl	1.90048	0.0120858	1	cellular retinoic acid binding protein I [Source:MGI Symbol;Acc:MGI:88490]
ENSMUSG00000028341	Nr4a3	Ybx1_cKO	Ybx1_Ctrl	-0.54501	0.0121445	1	nuclear receptor subfamily 4, group A, member 3 [Source:MGI Symbol;Acc:MGI:1352457]
ENSMUSG00000030220	Arhgdib	Ybx1_cKO	Ybx1_Ctrl	1.646	0.0124928	1	Rho, GDP dissociation inhibitor (GDI) beta [Source:MGI Symbol;Acc:MGI:101940]
ENSMUSG00000112478	Gm47761	Ybx1_cKO	Ybx1_Ctrl	-0.55605	0.012713	1	predicted gene, 47761 [Source:MGI Symbol;Acc:MGI:6096912]
ENSMUSG00000074272	Ceacam1	Ybx1_cKO	Ybx1_Ctrl	0.702035	0.0127808	1	carcinoembryonic antigen-related cell adhesion molecule 1 [Source:MGI Symbol;Acc:MGI:1347245]
ENSMUSG00000097415	AU020206	Ybx1_cKO	Ybx1_Ctrl	-0.323862	0.0127908	1	expressed sequence AU020206 [Source:MGI Symbol;Acc:MGI:2142134]
ENSMUSG00000048583	Igf2	Ybx1_cKO	Ybx1_Ctrl	2.24729	0.0131382	1	insulin-like growth factor 2 [Source:MGI Symbol;Acc:MGI:96434]
ENSMUSG00000032788	Pdxk	Ybx1_cKO	Ybx1_Ctrl	-0.356412	0.0131883	1	pyridoxal (pyridoxine, vitamin B6) kinase [Source:MGI Symbol;Acc:MGI:1351869]
ENSMUSG00000018593	Sparc	Ybx1_cKO	Ybx1_Ctrl	0.724869	0.0136603	1	secreted acidic cysteine rich glycoprotein [Source:MGI Symbol;Acc:MGI:98373]
ENSMUSG00000055373	Fut9	Ybx1_cKO	Ybx1_Ctrl	-0.310762	0.0137026	1	fucosyltransferase 9 [Source:MGI Symbol;Acc:MGI:1330859]
ENSMUSG00000115302	Gm49394	Ybx1_cKO	Ybx1_Ctrl	2.21811	0.0137857	1	predicted gene, 49394 [Source:MGI Symbol;Acc:MGI:6121625]
ENSMUSG00000063245	Zfp993	Ybx1_cKO	Ybx1_Ctrl	-0.435017	0.0137873	1	zinc finger protein 993 [Source:MGI Symbol;Acc:MGI:3713585]
ENSMUSG00000043773	1700048O20Rik	Ybx1_cKO	Ybx1_Ctrl	0.501361	0.0138419	1	RIKEN cDNA 1700048O20 gene [Source:MGI Symbol;Acc:MGI:1920637]
ENSMUSG00000020150	Gamt	Ybx1_cKO	Ybx1_Ctrl	0.554486	0.0138999	1	guanidinoacetate methyltransferase [Source:MGI Symbol;Acc:MGI:1098221]
ENSMUSG00000021895	Arhgef3	Ybx1_cKO	Ybx1_Ctrl	1.33192	0.0139525	1	Rho guanine nucleotide exchange factor (GEF) 3 [Source:MGI Symbol;Acc:MGI:1918954]
ENSMUSG00000049687	Pheta2	Ybx1_cKO	Ybx1_Ctrl	0.984832	0.0140551	1	PH domain containing endocytic trafficking adaptor 2 [Source:MGI Symbol;Acc:MGI:2443609]
ENSMUSG00000032356	Rasgrf1	Ybx1_cKO	Ybx1_Ctrl	-0.7105	0.0141467	1	RAS protein-specific guanine nucleotide-releasing factor 1 [Source:MGI Symbol;Acc:MGI:99694]
ENSMUSG00000068220	Lgals1	Ybx1_cKO	Ybx1_Ctrl	2.03808	0.0142285	1	lectin, galactose binding, soluble 1 [Source:MGI Symbol;Acc:MGI:96777]
ENSMUSG00000020846	Rflnb	Ybx1_cKO	Ybx1_Ctrl	1.48453	0.0144531	1	refilin B [Source:MGI Symbol;Acc:MGI:1923816]
ENSMUSG00000069713	4933406P04Rik	Ybx1_cKO	Ybx1_Ctrl	0.887422	0.014695	1	RIKEN cDNA 4933406P04 gene [Source:MGI Symbol;Acc:MGI:1921670]
ENSMUSG00000000031	H19	Ybx1_cKO	Ybx1_Ctrl	1.96581	0.0147016	1	H19, imprinted maternally expressed transcript [Source:MGI Symbol;Acc:MGI:95891]
ENSMUSG00000097428	AW047730	Ybx1_cKO	Ybx1_Ctrl	-0.287498	0.0147098	1	expressed sequence AW047730 [Source:MGI Symbol;Acc:MGI:2139951]
ENSMUSG00000094392	Gm3788	Ybx1_cKO	Ybx1_Ctrl	0.435896	0.0147642	1	predicted gene 3788 [Source:MGI Symbol;Acc:MGI:3781961]
ENSMUSG00000019027	Dnah1	Ybx1_cKO	Ybx1_Ctrl	0.374543	0.0148005	1	dynein, axonemal, heavy chain 1 [Source:MGI Symbol;Acc:MGI:107721]
ENSMUSG00000045573	Penk	Ybx1_cKO	Ybx1_Ctrl	2.11415	0.0151578	1	preproenkephalin [Source:MGI Symbol;Acc:MGI:104629]
ENSMUSG00000023011	Faim2	Ybx1_cKO	Ybx1_Ctrl	-0.50207	0.0154207	1	Fas apoptotic inhibitory molecule 2 [Source:MGI Symbol;Acc:MGI:1919643]
ENSMUSG00000042453	Reln	Ybx1_cKO	Ybx1_Ctrl	-0.351049	0.0155421	1	reelin [Source:MGI Symbol;Acc:MGI:103022]
ENSMUSG00000019929	Dcn	Ybx1_cKO	Ybx1_Ctrl	2.92112	0.0156616	1	decorin [Source:MGI Symbol;Acc:MGI:94872]
ENSMUSG00000036918	Ttc7	Ybx1_cKO	Ybx1_Ctrl	0.427598	0.0160374	1	tetratricopeptide repeat domain 7 [Source:MGI Symbol;Acc:MGI:1920999]
ENSMUSG00000073096	Lrrc61	Ybx1_cKO	Ybx1_Ctrl	0.338045	0.01617	1	leucine rich repeat containing 61 [Source:MGI Symbol;Acc:MGI:2652848]
ENSMUSG00000048572	Tmem252	Ybx1_cKO	Ybx1_Ctrl	1.42265	0.0162211	1	transmembrane protein 252 [Source:MGI Symbol;Acc:MGI:3583948]
ENSMUSG00000015981	Stk32c	Ybx1_cKO	Ybx1_Ctrl	0.789328	0.0164096	1	serine/threonine kinase 32C [Source:MGI Symbol;Acc:MGI:2385336]
ENSMUSG00000035504	Reep6	Ybx1_cKO	Ybx1_Ctrl	0.677897	0.0167101	1	receptor accessory protein 6 [Source:MGI Symbol;Acc:MGI:1917585]
ENSMUSG00000021884	Hacl1	Ybx1_cKO	Ybx1_Ctrl	0.480428	0.0167901	1	2-hydroxyacyl-CoA lyase 1 [Source:MGI Symbol;Acc:MGI:1929657]
ENSMUSG00000105514	Gm42913	Ybx1_cKO	Ybx1_Ctrl	-0.84508	0.0167958	1	predicted gene 42913 [Source:MGI Symbol;Acc:MGI:5663050]
ENSMUSG00000025475	Adgra1	Ybx1_cKO	Ybx1_Ctrl	0.696723	0.016875	1	adhesion G protein-coupled receptor A1 [Source:MGI Symbol;Acc:MGI:1277167]
ENSMUSG00000104913	Gm6560	Ybx1_cKO	Ybx1_Ctrl	0.304978	0.0169305	1	predicted gene 6560 [Source:MGI Symbol;Acc:MGI:3646204]
ENSMUSG00000106896	G630022F23Rik	Ybx1_cKO	Ybx1_Ctrl	-0.339445	0.0170297	1	RIKEN cDNA G630022F23 gene [Source:MGI Symbol;Acc:MGI:3704248]
ENSMUSG00000018920	Cxcl16	Ybx1_cKO	Ybx1_Ctrl	-0.65681	0.0170415	1	chemokine (C-X-C motif) ligand 16 [Source:MGI Symbol;Acc:MGI:1932682]
ENSMUSG00000010064	Slc38a3	Ybx1_cKO	Ybx1_Ctrl	0.303901	0.017063	1	solute carrier family 38, member 3 [Source:MGI Symbol;Acc:MGI:1923507]
ENSMUSG00000041911	Dlx1	Ybx1_cKO	Ybx1_Ctrl	0.549272	0.0171609	1	distal-less homeobox 1 [Source:MGI Symbol;Acc:MGI:94901]
ENSMUSG00000019966	Kitl	Ybx1_cKO	Ybx1_Ctrl	0.310705	0.0173183	1	kit ligand [Source:MGI Symbol;Acc:MGI:96974]
ENSMUSG00000108736	Gm45151	Ybx1_cKO	Ybx1_Ctrl	-0.757812	0.0175856	1	predicted gene 45151 [Source:MGI Symbol;Acc:MGI:5753727]
ENSMUSG00000044499	Hs3st5	Ybx1_cKO	Ybx1_Ctrl	0.711052	0.0177577	1	heparan sulfate (glucosamine) 3-O-sulfotransferase 5 [Source:MGI Symbol;Acc:MGI:2441996]
ENSMUSG00000027887	Sypl2	Ybx1_cKO	Ybx1_Ctrl	-0.368746	0.0181684	1	synaptophysin-like 2 [Source:MGI Symbol;Acc:MGI:1328311]
ENSMUSG00000113123	Gm40864	Ybx1_cKO	Ybx1_Ctrl	-0.621499	0.0182262	1	predicted gene, 40864 [Source:MGI Symbol;Acc:MGI:5623749]
ENSMUSG00000114810	Gm36101	Ybx1_cKO	Ybx1_Ctrl	-0.408773	0.0182967	1	predicted gene, 36101 [Source:MGI Symbol;Acc:MGI:5595260]
ENSMUSG00000028843	Sh3bgrl3	Ybx1_cKO	Ybx1_Ctrl	0.341738	0.0183567	1	SH3 domain binding glutamic acid-rich protein-like 3 [Source:MGI Symbol;Acc:MGI:1920973]
ENSMUSG00000107379	Gm43126	Ybx1_cKO	Ybx1_Ctrl	-0.488128	0.0184642	1	predicted gene 43126 [Source:MGI Symbol;Acc:MGI:5663263]
ENSMUSG00000004655	Aqp1	Ybx1_cKO	Ybx1_Ctrl	0.742993	0.0187003	1	aquaporin 1 [Source:MGI Symbol;Acc:MGI:103201]
ENSMUSG00000078894	2210418O10Rik	Ybx1_cKO	Ybx1_Ctrl	0.391745	0.0187804	1	RIKEN cDNA 2210418O10 gene [Source:MGI Symbol;Acc:MGI:1924208]
ENSMUSG00000041120	Nbl1	Ybx1_cKO	Ybx1_Ctrl	1.20855	0.018794	1	NBL1, DAN family BMP antagonist [Source:MGI Symbol;Acc:MGI:104591]
ENSMUSG00000043099	Hic1	Ybx1_cKO	Ybx1_Ctrl	1.78203	0.0191317	1	hypermethylated in cancer 1 [Source:MGI Symbol;Acc:MGI:1338010]
ENSMUSG00000040296	Ddx58	Ybx1_cKO	Ybx1_Ctrl	0.638665	0.0194636	1	DEAD/H box helicase 58 [Source:MGI Symbol;Acc:MGI:2442858]
ENSMUSG00000018415	Gid4	Ybx1_cKO	Ybx1_Ctrl	-0.281652	0.0197128	1	GID complex subunit 4, VID24 homolog [Source:MGI Symbol;Acc:MGI:1914021]
ENSMUSG00000054889	Dsp	Ybx1_cKO	Ybx1_Ctrl	2.69729	0.0197727	1	desmoplakin [Source:MGI Symbol;Acc:MGI:109611]
ENSMUSG00000064337	mt-Rnr1	Ybx1_cKO	Ybx1_Ctrl	0.299701	0.0197864	1	mitochondrially encoded 12S rRNA [Source:MGI Symbol;Acc:MGI:102493]
ENSMUSG00000036800	Fam135b	Ybx1_cKO	Ybx1_Ctrl	-0.556243	0.0198049	1	family with sequence similarity 135, member B [Source:MGI Symbol;Acc:MGI:1917613]
ENSMUSG00000019894	Slc6a15	Ybx1_cKO	Ybx1_Ctrl	-0.300922	0.0198483	1	solute carrier family 6 (neurotransmitter transporter), member 15 [Source:MGI Symbol;Acc:MGI:2143484]
ENSMUSG00000002980	Bcam	Ybx1_cKO	Ybx1_Ctrl	2.80718	0.0200418	1	basal cell adhesion molecule [Source:MGI Symbol;Acc:MGI:1929940]
ENSMUSG00000032332	Col12a1	Ybx1_cKO	Ybx1_Ctrl	2.6357	0.0201574	1	collagen, type XII, alpha 1 [Source:MGI Symbol;Acc:MGI:88448]
ENSMUSG00000040151	Hs2st1	Ybx1_cKO	Ybx1_Ctrl	-0.274855	0.0204547	1	heparan sulfate 2-O-sulfotransferase 1 [Source:MGI Symbol;Acc:MGI:1346049]
ENSMUSG00000034457	Eda2r	Ybx1_cKO	Ybx1_Ctrl	-0.618388	0.0205522	1	ectodysplasin A2 receptor [Source:MGI Symbol;Acc:MGI:2442860]
ENSMUSG00000032135	Mcam	Ybx1_cKO	Ybx1_Ctrl	0.268167	0.020664	1	melanoma cell adhesion molecule [Source:MGI Symbol;Acc:MGI:1933966]
ENSMUSG00000061436	Hipk2	Ybx1_cKO	Ybx1_Ctrl	-0.268693	0.0206649	1	homeodomain interacting protein kinase 2 [Source:MGI Symbol;Acc:MGI:1314872]
ENSMUSG00000019230	Lhx9	Ybx1_cKO	Ybx1_Ctrl	-0.30842	0.0208147	1	LIM homeobox protein 9 [Source:MGI Symbol;Acc:MGI:1316721]
ENSMUSG00000022575	Gsdmd	Ybx1_cKO	Ybx1_Ctrl	0.445401	0.0210246	1	gasdermin D [Source:MGI Symbol;Acc:MGI:1916396]
ENSMUSG00000040856	Dlk1	Ybx1_cKO	Ybx1_Ctrl	1.78803	0.0210351	1	delta like non-canonical Notch ligand 1 [Source:MGI Symbol;Acc:MGI:94900]
ENSMUSG00000015093	Clic3	Ybx1_cKO	Ybx1_Ctrl	0.561825	0.0210643	1	chloride intracellular channel 3 [Source:MGI Symbol;Acc:MGI:1916704]
ENSMUSG00000032231	Anxa2	Ybx1_cKO	Ybx1_Ctrl	1.72677	0.0210694	1	annexin A2 [Source:MGI Symbol;Acc:MGI:88246]
ENSMUSG00000118559	A930007A09Rik	Ybx1_cKO	Ybx1_Ctrl	-0.477232	0.0210695	1	RIKEN cDNA A930007A09 gene [Source:MGI Symbol;Acc:MGI:3045309]
ENSMUSG00000038894	Irs2	Ybx1_cKO	Ybx1_Ctrl	-0.279646	0.0211214	1	insulin receptor substrate 2 [Source:MGI Symbol;Acc:MGI:109334]
ENSMUSG00000004665	Cnn2	Ybx1_cKO	Ybx1_Ctrl	1.55735	0.0211315	1	calponin 2 [Source:MGI Symbol;Acc:MGI:105093]
ENSMUSG00000034282	Evpl	Ybx1_cKO	Ybx1_Ctrl	1.57757	0.0215073	1	envoplakin [Source:MGI Symbol;Acc:MGI:107507]
ENSMUSG00000043336	Filip1l	Ybx1_cKO	Ybx1_Ctrl	1.2319	0.0217866	1	filamin A interacting protein 1-like [Source:MGI Symbol;Acc:MGI:1925999]
ENSMUSG00000026787	Gad2	Ybx1_cKO	Ybx1_Ctrl	0.504229	0.0220112	1	glutamic acid decarboxylase 2 [Source:MGI Symbol;Acc:MGI:95634]
ENSMUSG00000045733	Sprn	Ybx1_cKO	Ybx1_Ctrl	-0.52426	0.0220914	1	shadow of prion protein [Source:MGI Symbol;Acc:MGI:3582583]
ENSMUSG00000026305	Lrrfip1	Ybx1_cKO	Ybx1_Ctrl	0.335952	0.0221308	1	leucine rich repeat (in FLII) interacting protein 1 [Source:MGI Symbol;Acc:MGI:1342770]
ENSMUSG00000020042	Btbd11	Ybx1_cKO	Ybx1_Ctrl	0.504908	0.0222355	1	BTB (POZ) domain containing 11 [Source:MGI Symbol;Acc:MGI:1921257]
ENSMUSG00000098394	Gm27999	Ybx1_cKO	Ybx1_Ctrl	-0.783401	0.0222634	1	NA
ENSMUSG00000024038	Ndufv3	Ybx1_cKO	Ybx1_Ctrl	0.264311	0.0223458	1	NADH:ubiquinone oxidoreductase core subunit V3 [Source:MGI Symbol;Acc:MGI:1890894]
ENSMUSG00000083674	Zfp133-ps	Ybx1_cKO	Ybx1_Ctrl	0.598094	0.0224295	1	zinc finger protein 133, pseudogene [Source:MGI Symbol;Acc:MGI:2176612]
ENSMUSG00000086350	B230369F24Rik	Ybx1_cKO	Ybx1_Ctrl	-0.548616	0.0224673	1	RIKEN cDNA B230369F24 gene [Source:MGI Symbol;Acc:MGI:2443392]
ENSMUSG00000105072	Gm44335	Ybx1_cKO	Ybx1_Ctrl	-0.319888	0.0226357	1	NA
ENSMUSG00000067818	Myl9	Ybx1_cKO	Ybx1_Ctrl	1.35716	0.0226485	1	myosin, light polypeptide 9, regulatory [Source:MGI Symbol;Acc:MGI:2138915]
ENSMUSG00000116679	Gm49739	Ybx1_cKO	Ybx1_Ctrl	0.702012	0.0231587	1	predicted gene, 49739 [Source:MGI Symbol;Acc:MGI:6215227]
ENSMUSG00000055799	Tcf7l1	Ybx1_cKO	Ybx1_Ctrl	0.3074	0.023476	1	transcription factor 7 like 1 (T cell specific, HMG box) [Source:MGI Symbol;Acc:MGI:1202876]
ENSMUSG00000021719	Rgs7bp	Ybx1_cKO	Ybx1_Ctrl	-0.325399	0.0234937	1	regulator of G-protein signalling 7 binding protein [Source:MGI Symbol;Acc:MGI:106334]
ENSMUSG00000107008	Gm2762	Ybx1_cKO	Ybx1_Ctrl	-0.746976	0.023604	1	predicted gene 2762 [Source:MGI Symbol;Acc:MGI:3780931]
ENSMUSG00000047676	Rpsa-ps10	Ybx1_cKO	Ybx1_Ctrl	-0.415559	0.023767	1	ribosomal protein SA, pseudogene 10 [Source:MGI Symbol;Acc:MGI:3704228]
ENSMUSG00000106334	Gm43549	Ybx1_cKO	Ybx1_Ctrl	-0.490323	0.0238544	1	predicted gene 43549 [Source:MGI Symbol;Acc:MGI:5663686]
ENSMUSG00000028717	Tal1	Ybx1_cKO	Ybx1_Ctrl	0.65085	0.0240627	1	T cell acute lymphocytic leukemia 1 [Source:MGI Symbol;Acc:MGI:98480]
ENSMUSG00000098816	Gm27786	Ybx1_cKO	Ybx1_Ctrl	1.82604	0.0244378	1	NA
ENSMUSG00000025630	Hprt	Ybx1_cKO	Ybx1_Ctrl	0.309334	0.0244912	1	hypoxanthine guanine phosphoribosyl transferase [Source:MGI Symbol;Acc:MGI:96217]
ENSMUSG00000031639	Tlr3	Ybx1_cKO	Ybx1_Ctrl	-0.618608	0.0249609	1	toll-like receptor 3 [Source:MGI Symbol;Acc:MGI:2156367]
ENSMUSG00000067916	Zfp991	Ybx1_cKO	Ybx1_Ctrl	-0.401935	0.0251567	1	zinc finger protein 991 [Source:MGI Symbol;Acc:MGI:3701604]
ENSMUSG00000023990	Tfeb	Ybx1_cKO	Ybx1_Ctrl	0.758057	0.0252276	1	transcription factor EB [Source:MGI Symbol;Acc:MGI:103270]
ENSMUSG00000106797	Gm42936	Ybx1_cKO	Ybx1_Ctrl	-0.347513	0.025228	1	predicted gene 42936 [Source:MGI Symbol;Acc:MGI:5663073]
ENSMUSG00000110631	Gm42047	Ybx1_cKO	Ybx1_Ctrl	-0.517806	0.0252438	1	predicted gene, 42047 [Source:MGI Symbol;Acc:MGI:5624932]
ENSMUSG00000058147	Xlr3c	Ybx1_cKO	Ybx1_Ctrl	0.631593	0.0252983	1	X-linked lymphocyte-regulated 3C [Source:MGI Symbol;Acc:MGI:3047103]
ENSMUSG00000020553	Pctp	Ybx1_cKO	Ybx1_Ctrl	0.558475	0.025346	1	phosphatidylcholine transfer protein [Source:MGI Symbol;Acc:MGI:107375]
ENSMUSG00000034684	Sema3f	Ybx1_cKO	Ybx1_Ctrl	0.440064	0.025657	1	sema domain, immunoglobulin domain (Ig), short basic domain, secreted, (semaphorin) 3F [Source:MGI Symbol;Acc:MGI:1096347]
ENSMUSG00000095294	Gm21119	Ybx1_cKO	Ybx1_Ctrl	-0.984063	0.0257168	1	predicted gene, 21119 [Source:MGI Symbol;Acc:MGI:5434474]
ENSMUSG00000076275	Mir675	Ybx1_cKO	Ybx1_Ctrl	1.79625	0.0257185	1	microRNA 675 [Source:MGI Symbol;Acc:MGI:3629709]
ENSMUSG00000036941	Elac1	Ybx1_cKO	Ybx1_Ctrl	0.314409	0.0260238	1	elaC ribonuclease Z 1 [Source:MGI Symbol;Acc:MGI:1890495]
ENSMUSG00000115667	Gm10389	Ybx1_cKO	Ybx1_Ctrl	0.349451	0.0263469	1	predicted gene 10389 [Source:MGI Symbol;Acc:MGI:3641773]
ENSMUSG00000117438	Rpsa-ps7	Ybx1_cKO	Ybx1_Ctrl	-0.464199	0.0264863	1	ribosomal protein SA, pseudogene 7 [Source:MGI Symbol;Acc:MGI:3643805]
ENSMUSG00000098906	Mir7652	Ybx1_cKO	Ybx1_Ctrl	-0.550681	0.0266705	1	microRNA 7652 [Source:MGI Symbol;Acc:MGI:5531314]
ENSMUSG00000115431	Gm3219	Ybx1_cKO	Ybx1_Ctrl	0.755355	0.0270015	1	predicted pseudogene 3219 [Source:MGI Symbol;Acc:MGI:3781398]
ENSMUSG00000019158	Tmem160	Ybx1_cKO	Ybx1_Ctrl	0.332546	0.0270646	1	transmembrane protein 160 [Source:MGI Symbol;Acc:MGI:1916344]
ENSMUSG00000034981	Parm1	Ybx1_cKO	Ybx1_Ctrl	1.50779	0.0270676	1	prostate androgen-regulated mucin-like protein 1 [Source:MGI Symbol;Acc:MGI:2443349]
ENSMUSG00000059040	Eno1b	Ybx1_cKO	Ybx1_Ctrl	0.298128	0.0271264	1	enolase 1B, retrotransposed [Source:MGI Symbol;Acc:MGI:3648653]
ENSMUSG00000097280	AI849053	Ybx1_cKO	Ybx1_Ctrl	-0.277334	0.0272158	1	expressed sequence AI849053 [Source:MGI Symbol;Acc:MGI:2139818]
ENSMUSG00000073594	Gm10545	Ybx1_cKO	Ybx1_Ctrl	-0.542468	0.027328	1	predicted gene 10545 [Source:MGI Symbol;Acc:MGI:3704485]
ENSMUSG00000038233	Gask1a	Ybx1_cKO	Ybx1_Ctrl	0.580146	0.0273906	1	golgi associated kinase 1A [Source:MGI Symbol;Acc:MGI:3041196]
ENSMUSG00000062542	Syt9	Ybx1_cKO	Ybx1_Ctrl	-0.345085	0.0274793	1	synaptotagmin IX [Source:MGI Symbol;Acc:MGI:1926373]
ENSMUSG00000099136	Gm27608	Ybx1_cKO	Ybx1_Ctrl	-0.815312	0.0276344	1	NA
ENSMUSG00000073152	Gm10475	Ybx1_cKO	Ybx1_Ctrl	-0.340821	0.0278214	1	predicted gene 10475 [Source:MGI Symbol;Acc:MGI:3642283]
ENSMUSG00000031740	Mmp2	Ybx1_cKO	Ybx1_Ctrl	1.6245	0.0279869	1	matrix metallopeptidase 2 [Source:MGI Symbol;Acc:MGI:97009]
ENSMUSG00000070436	Serpinh1	Ybx1_cKO	Ybx1_Ctrl	0.360602	0.0280355	1	serine (or cysteine) peptidase inhibitor, clade H, member 1 [Source:MGI Symbol;Acc:MGI:88283]
ENSMUSG00000026727	Rsu1	Ybx1_cKO	Ybx1_Ctrl	0.366366	0.0281263	1	Ras suppressor protein 1 [Source:MGI Symbol;Acc:MGI:103040]
ENSMUSG00000087211	Lhx1os	Ybx1_cKO	Ybx1_Ctrl	-0.89172	0.0282875	1	LIM homeobox 1, opposite strand [Source:MGI Symbol;Acc:MGI:1925615]
ENSMUSG00000074227	Spint2	Ybx1_cKO	Ybx1_Ctrl	0.603939	0.0284286	1	serine protease inhibitor, Kunitz type 2 [Source:MGI Symbol;Acc:MGI:1338031]
ENSMUSG00000020059	Sycp3	Ybx1_cKO	Ybx1_Ctrl	-0.541624	0.0285218	1	synaptonemal complex protein 3 [Source:MGI Symbol;Acc:MGI:109542]
ENSMUSG00000099081	Gm27624	Ybx1_cKO	Ybx1_Ctrl	-0.274575	0.0286849	1	NA
ENSMUSG00000105104	Gm43729	Ybx1_cKO	Ybx1_Ctrl	-0.651703	0.0287375	1	predicted gene 43729 [Source:MGI Symbol;Acc:MGI:5663866]
ENSMUSG00000044456	Rin3	Ybx1_cKO	Ybx1_Ctrl	0.550833	0.0287574	1	Ras and Rab interactor 3 [Source:MGI Symbol;Acc:MGI:2385708]
ENSMUSG00000078867	Gm14418	Ybx1_cKO	Ybx1_Ctrl	0.541011	0.0289603	1	predicted gene 14418 [Source:MGI Symbol;Acc:MGI:3702408]
ENSMUSG00000051147	Nat2	Ybx1_cKO	Ybx1_Ctrl	0.701673	0.0289741	1	N-acetyltransferase 2 (arylamine N-acetyltransferase) [Source:MGI Symbol;Acc:MGI:109201]
ENSMUSG00000021185	Dglucy	Ybx1_cKO	Ybx1_Ctrl	-0.538893	0.0292552	1	D-glutamate cyclase [Source:MGI Symbol;Acc:MGI:2444813]
ENSMUSG00000083405	Gm15725	Ybx1_cKO	Ybx1_Ctrl	-0.297397	0.0292854	1	predicted gene 15725 [Source:MGI Symbol;Acc:MGI:3833682]
ENSMUSG00000020758	Itgb4	Ybx1_cKO	Ybx1_Ctrl	1.54078	0.0294946	1	integrin beta 4 [Source:MGI Symbol;Acc:MGI:96613]
ENSMUSG00000022436	Sh3bp1	Ybx1_cKO	Ybx1_Ctrl	0.404461	0.0295206	1	SH3-domain binding protein 1 [Source:MGI Symbol;Acc:MGI:104603]
ENSMUSG00000091844	Gm8251	Ybx1_cKO	Ybx1_Ctrl	-0.439404	0.0296043	1	predicted gene 8251 [Source:MGI Symbol;Acc:MGI:3647616]
ENSMUSG00000014905	Dnajb9	Ybx1_cKO	Ybx1_Ctrl	0.280448	0.0296464	1	DnaJ heat shock protein family (Hsp40) member B9 [Source:MGI Symbol;Acc:MGI:1351618]
ENSMUSG00000091272	Gm17641	Ybx1_cKO	Ybx1_Ctrl	-0.552232	0.0296508	1	predicted gene, 17641 [Source:MGI Symbol;Acc:MGI:4937275]
ENSMUSG00000048502	Duxbl1	Ybx1_cKO	Ybx1_Ctrl	-0.322802	0.0296805	1	double homeobox B-like 1 [Source:MGI Symbol;Acc:MGI:1916048]
ENSMUSG00000070572	Trmt112-ps2	Ybx1_cKO	Ybx1_Ctrl	0.415334	0.0298038	1	tRNA methyltransferase 11-2, pseudogene 2 [Source:MGI Symbol;Acc:MGI:3651720]
ENSMUSG00000086401	Gm15559	Ybx1_cKO	Ybx1_Ctrl	-0.361147	0.0302801	1	predicted gene 15559 [Source:MGI Symbol;Acc:MGI:3783008]
ENSMUSG00000030522	Mtmr10	Ybx1_cKO	Ybx1_Ctrl	-0.314563	0.0304374	1	myotubularin related protein 10 [Source:MGI Symbol;Acc:MGI:2142292]
ENSMUSG00000042784	Muc1	Ybx1_cKO	Ybx1_Ctrl	0.312926	0.0305971	1	mucin 1, transmembrane [Source:MGI Symbol;Acc:MGI:97231]
ENSMUSG00000058248	Kcnh1	Ybx1_cKO	Ybx1_Ctrl	0.842166	0.0307084	1	potassium voltage-gated channel, subfamily H (eag-related), member 1 [Source:MGI Symbol;Acc:MGI:1341721]
ENSMUSG00000115624	Gm49204	Ybx1_cKO	Ybx1_Ctrl	-0.414544	0.0307389	1	predicted gene, 49204 [Source:MGI Symbol;Acc:MGI:6118653]
ENSMUSG00000023391	Dlx2	Ybx1_cKO	Ybx1_Ctrl	0.990145	0.030822	1	distal-less homeobox 2 [Source:MGI Symbol;Acc:MGI:94902]
ENSMUSG00000076441	Ass1	Ybx1_cKO	Ybx1_Ctrl	0.932322	0.0309649	1	argininosuccinate synthetase 1 [Source:MGI Symbol;Acc:MGI:88090]
ENSMUSG00000041482	Piezo2	Ybx1_cKO	Ybx1_Ctrl	0.593458	0.0309689	1	piezo-type mechanosensitive ion channel component 2 [Source:MGI Symbol;Acc:MGI:1918781]
ENSMUSG00000096141	Dnah7a	Ybx1_cKO	Ybx1_Ctrl	-0.7407	0.0311995	1	dynein, axonemal, heavy chain 7A [Source:MGI Symbol;Acc:MGI:2685838]
ENSMUSG00000087539	Gm13584	Ybx1_cKO	Ybx1_Ctrl	-0.402721	0.0312035	1	predicted gene 13584 [Source:MGI Symbol;Acc:MGI:3650662]
ENSMUSG00000014599	Csf1	Ybx1_cKO	Ybx1_Ctrl	0.352962	0.0312291	1	colony stimulating factor 1 (macrophage) [Source:MGI Symbol;Acc:MGI:1339753]
ENSMUSG00000031434	Morc4	Ybx1_cKO	Ybx1_Ctrl	0.61803	0.0314276	1	microrchidia 4 [Source:MGI Symbol;Acc:MGI:1922996]
ENSMUSG00000006800	Sulf2	Ybx1_cKO	Ybx1_Ctrl	0.514488	0.0315172	1	sulfatase 2 [Source:MGI Symbol;Acc:MGI:1919293]
ENSMUSG00000087535	Zmiz1os1	Ybx1_cKO	Ybx1_Ctrl	-0.433562	0.0317294	1	Zmiz1 opposite strand 1 [Source:MGI Symbol;Acc:MGI:3041228]
ENSMUSG00000097451	Rian	Ybx1_cKO	Ybx1_Ctrl	0.289377	0.0323543	1	RNA imprinted and accumulated in nucleus [Source:MGI Symbol;Acc:MGI:1922995]
ENSMUSG00000098087	Gm17750	Ybx1_cKO	Ybx1_Ctrl	0.455316	0.0328301	1	predicted gene, 17750 [Source:MGI Symbol;Acc:MGI:5009828]
ENSMUSG00000063297	Luzp2	Ybx1_cKO	Ybx1_Ctrl	-0.358617	0.0330717	1	leucine zipper protein 2 [Source:MGI Symbol;Acc:MGI:1889615]
ENSMUSG00000031445	Proz	Ybx1_cKO	Ybx1_Ctrl	-0.488772	0.0330979	1	protein Z, vitamin K-dependent plasma glycoprotein [Source:MGI Symbol;Acc:MGI:1860488]
ENSMUSG00000063060	Sox7	Ybx1_cKO	Ybx1_Ctrl	0.56397	0.0331363	1	SRY (sex determining region Y)-box 7 [Source:MGI Symbol;Acc:MGI:98369]
ENSMUSG00000057329	Bcl2	Ybx1_cKO	Ybx1_Ctrl	-0.2771	0.0332652	1	B cell leukemia/lymphoma 2 [Source:MGI Symbol;Acc:MGI:88138]
ENSMUSG00000028919	Arhgef19	Ybx1_cKO	Ybx1_Ctrl	0.971944	0.0332999	1	Rho guanine nucleotide exchange factor (GEF) 19 [Source:MGI Symbol;Acc:MGI:1925912]
ENSMUSG00000004415	Col26a1	Ybx1_cKO	Ybx1_Ctrl	1.75152	0.0334513	1	collagen, type XXVI, alpha 1 [Source:MGI Symbol;Acc:MGI:2155345]
ENSMUSG00000098503	Gm27937	Ybx1_cKO	Ybx1_Ctrl	-0.319959	0.0334996	1	NA
ENSMUSG00000093880	Tmem181c-ps	Ybx1_cKO	Ybx1_Ctrl	0.475883	0.0336499	1	transmembrane protein 181C, pseudogene [Source:MGI Symbol;Acc:MGI:3780993]
ENSMUSG00000029859	Epha1	Ybx1_cKO	Ybx1_Ctrl	1.03214	0.0336899	1	Eph receptor A1 [Source:MGI Symbol;Acc:MGI:107381]
ENSMUSG00000012848	Rps5	Ybx1_cKO	Ybx1_Ctrl	-0.27232	0.0336915	1	ribosomal protein S5 [Source:MGI Symbol;Acc:MGI:1097682]
ENSMUSG00000107429	Gm44206	Ybx1_cKO	Ybx1_Ctrl	-0.366223	0.0338314	1	predicted gene, 44206 [Source:MGI Symbol;Acc:MGI:5690598]
ENSMUSG00000039903	Eva1c	Ybx1_cKO	Ybx1_Ctrl	0.564061	0.0339638	1	eva-1 homolog C (C. elegans) [Source:MGI Symbol;Acc:MGI:1918217]
ENSMUSG00000002257	Def6	Ybx1_cKO	Ybx1_Ctrl	0.704147	0.0340815	1	differentially expressed in FDCP 6 [Source:MGI Symbol;Acc:MGI:1346328]
ENSMUSG00000004266	Ptpn6	Ybx1_cKO	Ybx1_Ctrl	0.687634	0.034174	1	protein tyrosine phosphatase, non-receptor type 6 [Source:MGI Symbol;Acc:MGI:96055]
ENSMUSG00000073448	Gm10509	Ybx1_cKO	Ybx1_Ctrl	-0.420782	0.0342702	1	predicted gene 10509 [Source:MGI Symbol;Acc:MGI:3796835]
ENSMUSG00000017929	B4galt5	Ybx1_cKO	Ybx1_Ctrl	-0.2669	0.0343116	1	UDP-Gal:betaGlcNAc beta 1,4-galactosyltransferase, polypeptide 5 [Source:MGI Symbol;Acc:MGI:1927169]
ENSMUSG00000026604	Ptpn14	Ybx1_cKO	Ybx1_Ctrl	1.8785	0.0347759	1	protein tyrosine phosphatase, non-receptor type 14 [Source:MGI Symbol;Acc:MGI:102467]
ENSMUSG00000071753	Cdr1os	Ybx1_cKO	Ybx1_Ctrl	-0.330464	0.0347768	1	cerebellar degeneration related antigen 1, opposite strand [Source:MGI Symbol;Acc:MGI:5637821]
ENSMUSG00000065016	Snora3	Ybx1_cKO	Ybx1_Ctrl	0.544563	0.0348749	1	small nucleolar RNA, H/ACA box 3 [Source:MGI Symbol;Acc:MGI:3819498]
ENSMUSG00000039997	Ifi203	Ybx1_cKO	Ybx1_Ctrl	-0.56626	0.0352357	1	interferon activated gene 203 [Source:MGI Symbol;Acc:MGI:96428]
ENSMUSG00000085033	Gm11646	Ybx1_cKO	Ybx1_Ctrl	-0.278663	0.0353086	1	predicted gene 11646 [Source:MGI Symbol;Acc:MGI:3649612]
ENSMUSG00000063564	Col23a1	Ybx1_cKO	Ybx1_Ctrl	0.943755	0.0354321	1	collagen, type XXIII, alpha 1 [Source:MGI Symbol;Acc:MGI:2653243]
ENSMUSG00000081559	Gm12411	Ybx1_cKO	Ybx1_Ctrl	-0.629764	0.0358105	1	predicted gene 12411 [Source:MGI Symbol;Acc:MGI:3649918]
ENSMUSG00000040998	Npnt	Ybx1_cKO	Ybx1_Ctrl	0.804862	0.0359973	1	nephronectin [Source:MGI Symbol;Acc:MGI:2148811]
ENSMUSG00000069911	Insyn2b	Ybx1_cKO	Ybx1_Ctrl	0.662298	0.0360126	1	inhibitory synaptic factor family member 2B [Source:MGI Symbol;Acc:MGI:3643491]
ENSMUSG00000090546	Cdr1	Ybx1_cKO	Ybx1_Ctrl	-0.580264	0.0360255	1	cerebellar degeneration related antigen 1 [Source:MGI Symbol;Acc:MGI:88359]
ENSMUSG00000018819	Lsp1	Ybx1_cKO	Ybx1_Ctrl	1.17964	0.036212	1	lymphocyte specific 1 [Source:MGI Symbol;Acc:MGI:96832]
ENSMUSG00000044835	Ankrd45	Ybx1_cKO	Ybx1_Ctrl	-0.27685	0.0363471	1	ankyrin repeat domain 45 [Source:MGI Symbol;Acc:MGI:1921094]
ENSMUSG00000049001	Ndnf	Ybx1_cKO	Ybx1_Ctrl	0.591529	0.0365657	1	neuron-derived neurotrophic factor [Source:MGI Symbol;Acc:MGI:1915419]
ENSMUSG00000074682	Zcchc3	Ybx1_cKO	Ybx1_Ctrl	0.283046	0.0366796	1	zinc finger, CCHC domain containing 3 [Source:MGI Symbol;Acc:MGI:1915167]
ENSMUSG00000113506	Gm49377	Ybx1_cKO	Ybx1_Ctrl	-0.328351	0.0366997	1	predicted gene, 49377 [Source:MGI Symbol;Acc:MGI:6121597]
ENSMUSG00000002266	Zim1	Ybx1_cKO	Ybx1_Ctrl	1.55478	0.0367333	1	zinc finger, imprinted 1 [Source:MGI Symbol;Acc:MGI:1341879]
ENSMUSG00000030074	Gxylt2	Ybx1_cKO	Ybx1_Ctrl	1.53678	0.0367366	1	glucoside xylosyltransferase 2 [Source:MGI Symbol;Acc:MGI:2682940]
ENSMUSG00000113841	Gm48701	Ybx1_cKO	Ybx1_Ctrl	-0.579592	0.0369105	1	predicted gene, 48701 [Source:MGI Symbol;Acc:MGI:6098338]
ENSMUSG00000083424	Rpl35a-ps4	Ybx1_cKO	Ybx1_Ctrl	-0.52132	0.036961	1	ribosomal protein 35A, pseudogene 4 [Source:MGI Symbol;Acc:MGI:3650995]
ENSMUSG00000025161	Slc16a3	Ybx1_cKO	Ybx1_Ctrl	0.46729	0.0371177	1	solute carrier family 16 (monocarboxylic acid transporters), member 3 [Source:MGI Symbol;Acc:MGI:1933438]
ENSMUSG00000035126	Wdr78	Ybx1_cKO	Ybx1_Ctrl	-0.349277	0.0371391	1	dynein axonemal intermediate chain 4 [Source:MGI Symbol;Acc:MGI:2385328]
ENSMUSG00000029212	Gabrb1	Ybx1_cKO	Ybx1_Ctrl	-0.466598	0.0372888	1	gamma-aminobutyric acid (GABA) A receptor, subunit beta 1 [Source:MGI Symbol;Acc:MGI:95619]
ENSMUSG00000045377	Tmem88	Ybx1_cKO	Ybx1_Ctrl	0.341215	0.0373938	1	transmembrane protein 88 [Source:MGI Symbol;Acc:MGI:1914270]
ENSMUSG00000018102	H2bc4	Ybx1_cKO	Ybx1_Ctrl	0.369971	0.037621	1	H2B clustered histone 4 [Source:MGI Symbol;Acc:MGI:1915274]
ENSMUSG00000036880	Acaa2	Ybx1_cKO	Ybx1_Ctrl	0.368828	0.03826	1	acetyl-Coenzyme A acyltransferase 2 (mitochondrial 3-oxoacyl-Coenzyme A thiolase) [Source:MGI Symbol;Acc:MGI:1098623]
ENSMUSG00000064080	Fbln2	Ybx1_cKO	Ybx1_Ctrl	1.03204	0.0383485	1	fibulin 2 [Source:MGI Symbol;Acc:MGI:95488]
ENSMUSG00000105776	Gm43292	Ybx1_cKO	Ybx1_Ctrl	0.325048	0.0385828	1	predicted gene 43292 [Source:MGI Symbol;Acc:MGI:5663429]
ENSMUSG00000086695	Gm15247	Ybx1_cKO	Ybx1_Ctrl	-0.619989	0.0388088	1	predicted gene 15247 [Source:MGI Symbol;Acc:MGI:3705183]
ENSMUSG00000020604	Arsg	Ybx1_cKO	Ybx1_Ctrl	0.573423	0.0388304	1	arylsulfatase G [Source:MGI Symbol;Acc:MGI:1921258]
ENSMUSG00000058152	Chsy3	Ybx1_cKO	Ybx1_Ctrl	0.613843	0.0388361	1	chondroitin sulfate synthase 3 [Source:MGI Symbol;Acc:MGI:1926173]
ENSMUSG00000027907	S100a11	Ybx1_cKO	Ybx1_Ctrl	1.55304	0.0389041	1	S100 calcium binding protein A11 [Source:MGI Symbol;Acc:MGI:1338798]
ENSMUSG00000050732	Vamp8	Ybx1_cKO	Ybx1_Ctrl	0.851787	0.0389726	1	vesicle-associated membrane protein 8 [Source:MGI Symbol;Acc:MGI:1336882]
ENSMUSG00000025366	Esyt1	Ybx1_cKO	Ybx1_Ctrl	0.542983	0.0390612	1	extended synaptotagmin-like protein 1 [Source:MGI Symbol;Acc:MGI:1344426]
ENSMUSG00000027015	Cybrd1	Ybx1_cKO	Ybx1_Ctrl	0.735691	0.0392264	1	cytochrome b reductase 1 [Source:MGI Symbol;Acc:MGI:2654575]
ENSMUSG00000002668	Dennd1c	Ybx1_cKO	Ybx1_Ctrl	-0.340707	0.0393141	1	DENN/MADD domain containing 1C [Source:MGI Symbol;Acc:MGI:1918035]
ENSMUSG00000022639	Dubr	Ybx1_cKO	Ybx1_Ctrl	-0.305992	0.0398455	1	Dppa2 upstream binding RNA [Source:MGI Symbol;Acc:MGI:1915440]
ENSMUSG00000086181	C230034O21Rik	Ybx1_cKO	Ybx1_Ctrl	-0.379346	0.0403581	1	RIKEN cDNA C230034O21 gene [Source:MGI Symbol;Acc:MGI:2441892]
ENSMUSG00000094664	Rpl35a-ps6	Ybx1_cKO	Ybx1_Ctrl	-0.556069	0.0404986	1	ribosomal protein L35A, pseudogene 6 [Source:MGI Symbol;Acc:MGI:3704258]
ENSMUSG00000033910	Gucy1a1	Ybx1_cKO	Ybx1_Ctrl	-0.271195	0.0405149	1	guanylate cyclase 1, soluble, alpha 1 [Source:MGI Symbol;Acc:MGI:1926562]
ENSMUSG00000039476	Prrx2	Ybx1_cKO	Ybx1_Ctrl	0.548781	0.0405766	1	paired related homeobox 2 [Source:MGI Symbol;Acc:MGI:98218]
ENSMUSG00000087523	Gm12319	Ybx1_cKO	Ybx1_Ctrl	0.48113	0.0409403	1	predicted gene 12319 [Source:MGI Symbol;Acc:MGI:3649749]
ENSMUSG00000079608	Stard6	Ybx1_cKO	Ybx1_Ctrl	-0.545307	0.0410863	1	StAR-related lipid transfer (START) domain containing 6 [Source:MGI Symbol;Acc:MGI:2156774]
ENSMUSG00000079415	Cntf	Ybx1_cKO	Ybx1_Ctrl	-0.518549	0.0411234	1	ciliary neurotrophic factor [Source:MGI Symbol;Acc:MGI:88439]
ENSMUSG00000106926	Rpl7-ps7	Ybx1_cKO	Ybx1_Ctrl	-0.474465	0.0413898	1	ribosomal protein L7, pseudogene 7 [Source:MGI Symbol;Acc:MGI:3644615]
ENSMUSG00000002930	Ppp1r17	Ybx1_cKO	Ybx1_Ctrl	0.690761	0.0415073	1	protein phosphatase 1, regulatory subunit 17 [Source:MGI Symbol;Acc:MGI:1333876]
ENSMUSG00000026879	Gsn	Ybx1_cKO	Ybx1_Ctrl	1.38079	0.0416521	1	gelsolin [Source:MGI Symbol;Acc:MGI:95851]
ENSMUSG00000115410	2810457G06Rik	Ybx1_cKO	Ybx1_Ctrl	-0.625904	0.0423327	1	RIKEN cDNA 2810457G06 gene [Source:MGI Symbol;Acc:MGI:1920074]
ENSMUSG00000022817	Itgb5	Ybx1_cKO	Ybx1_Ctrl	1.21481	0.0424748	1	integrin beta 5 [Source:MGI Symbol;Acc:MGI:96614]
ENSMUSG00000036928	Stag3	Ybx1_cKO	Ybx1_Ctrl	0.40331	0.0426195	1	stromal antigen 3 [Source:MGI Symbol;Acc:MGI:1355311]
ENSMUSG00000027078	Ube2l6	Ybx1_cKO	Ybx1_Ctrl	-0.375849	0.0426891	1	ubiquitin-conjugating enzyme E2L 6 [Source:MGI Symbol;Acc:MGI:1914500]
ENSMUSG00000055653	Gpc3	Ybx1_cKO	Ybx1_Ctrl	1.12763	0.0427449	1	glypican 3 [Source:MGI Symbol;Acc:MGI:104903]
ENSMUSG00000102516	Gm38340	Ybx1_cKO	Ybx1_Ctrl	-0.488985	0.0429382	1	predicted gene, 38340 [Source:MGI Symbol;Acc:MGI:5611568]
ENSMUSG00000093793	Gm24091	Ybx1_cKO	Ybx1_Ctrl	-0.641188	0.0431564	1	NA
ENSMUSG00000086368	Gm13830	Ybx1_cKO	Ybx1_Ctrl	-0.539876	0.0433341	1	predicted gene 13830 [Source:MGI Symbol;Acc:MGI:3651141]
ENSMUSG00000078700	D030028A08Rik	Ybx1_cKO	Ybx1_Ctrl	0.267384	0.04335	1	RIKEN cDNA D030028A08 gene [Source:MGI Symbol;Acc:MGI:2441931]
ENSMUSG00000032518	Rpsa	Ybx1_cKO	Ybx1_Ctrl	-0.356877	0.0437048	1	ribosomal protein SA [Source:MGI Symbol;Acc:MGI:105381]
ENSMUSG00000036896	C1qc	Ybx1_cKO	Ybx1_Ctrl	0.522275	0.0438568	1	complement component 1, q subcomponent, C chain [Source:MGI Symbol;Acc:MGI:88225]
ENSMUSG00000032010	Usp2	Ybx1_cKO	Ybx1_Ctrl	0.492556	0.0438728	1	ubiquitin specific peptidase 2 [Source:MGI Symbol;Acc:MGI:1858178]
ENSMUSG00000033863	Klf9	Ybx1_cKO	Ybx1_Ctrl	0.464524	0.0439828	1	Kruppel-like factor 9 [Source:MGI Symbol;Acc:MGI:1333856]
ENSMUSG00000033022	Cdo1	Ybx1_cKO	Ybx1_Ctrl	0.453299	0.0440859	1	cysteine dioxygenase 1, cytosolic [Source:MGI Symbol;Acc:MGI:105925]
ENSMUSG00000069755	Zfp125	Ybx1_cKO	Ybx1_Ctrl	-0.265925	0.044258	1	zinc finger protein 125 [Source:MGI Symbol;Acc:MGI:1336211]
ENSMUSG00000108425	Gm44706	Ybx1_cKO	Ybx1_Ctrl	-0.518134	0.0445535	1	predicted gene 44706 [Source:MGI Symbol;Acc:MGI:5753282]
ENSMUSG00000050315	Synpo2	Ybx1_cKO	Ybx1_Ctrl	1.01875	0.0449066	1	synaptopodin 2 [Source:MGI Symbol;Acc:MGI:2153070]
ENSMUSG00000104988	Gm43622	Ybx1_cKO	Ybx1_Ctrl	0.602113	0.0454464	1	predicted gene 43622 [Source:MGI Symbol;Acc:MGI:5663759]
ENSMUSG00000047910	Pcdhb16	Ybx1_cKO	Ybx1_Ctrl	-0.467978	0.0454665	1	protocadherin beta 16 [Source:MGI Symbol;Acc:MGI:2136752]
ENSMUSG00000004952	Rasa4	Ybx1_cKO	Ybx1_Ctrl	0.488564	0.0459837	1	RAS p21 protein activator 4 [Source:MGI Symbol;Acc:MGI:1858600]
ENSMUSG00000112550	Gm6627	Ybx1_cKO	Ybx1_Ctrl	-0.561512	0.0460406	1	predicted gene 6627 [Source:MGI Symbol;Acc:MGI:3644486]
ENSMUSG00000000552	Zfp385a	Ybx1_cKO	Ybx1_Ctrl	0.264367	0.0462043	1	zinc finger protein 385A [Source:MGI Symbol;Acc:MGI:1352495]
ENSMUSG00000100600	A230077H06Rik	Ybx1_cKO	Ybx1_Ctrl	0.552782	0.0462269	1	RIKEN cDNA A230077H06 gene [Source:MGI Symbol;Acc:MGI:2443592]
ENSMUSG00000000184	Ccnd2	Ybx1_cKO	Ybx1_Ctrl	-0.467029	0.0463522	1	cyclin D2 [Source:MGI Symbol;Acc:MGI:88314]
ENSMUSG00000092571	Gm4134	Ybx1_cKO	Ybx1_Ctrl	-0.605521	0.0464721	1	predicted gene 4134 [Source:MGI Symbol;Acc:MGI:3782310]
ENSMUSG00000105076	A930003O13Rik	Ybx1_cKO	Ybx1_Ctrl	0.723963	0.0466115	1	RIKEN cDNA A930003O13 gene [Source:MGI Symbol;Acc:MGI:3612704]
ENSMUSG00000067586	S1pr3	Ybx1_cKO	Ybx1_Ctrl	1.40954	0.0466211	1	sphingosine-1-phosphate receptor 3 [Source:MGI Symbol;Acc:MGI:1339365]
ENSMUSG00000002771	Grin2d	Ybx1_cKO	Ybx1_Ctrl	0.481825	0.0466217	1	glutamate receptor, ionotropic, NMDA2D (epsilon 4) [Source:MGI Symbol;Acc:MGI:95823]
ENSMUSG00000025932	Eya1	Ybx1_cKO	Ybx1_Ctrl	-0.295855	0.0468039	1	EYA transcriptional coactivator and phosphatase 1 [Source:MGI Symbol;Acc:MGI:109344]
ENSMUSG00000089698	Gm2541	Ybx1_cKO	Ybx1_Ctrl	0.573406	0.0469015	1	predicted pseudogene 2541 [Source:MGI Symbol;Acc:MGI:3780709]
ENSMUSG00000072675	Duxbl2	Ybx1_cKO	Ybx1_Ctrl	-0.290589	0.0469365	1	NA
ENSMUSG00000109881	Gm45507	Ybx1_cKO	Ybx1_Ctrl	0.317312	0.0469451	1	predicted gene 45507 [Source:MGI Symbol;Acc:MGI:5791343]
ENSMUSG00000005667	Mthfd2	Ybx1_cKO	Ybx1_Ctrl	-0.312952	0.0469857	1	methylenetetrahydrofolate dehydrogenase (NAD+ dependent), methenyltetrahydrofolate cyclohydrolase [Source:MGI Symbol;Acc:MGI:1338850]
ENSMUSG00000034115	Scn11a	Ybx1_cKO	Ybx1_Ctrl	0.542478	0.0471261	1	sodium channel, voltage-gated, type XI, alpha [Source:MGI Symbol;Acc:MGI:1345149]
ENSMUSG00000059751	Rps3a3	Ybx1_cKO	Ybx1_Ctrl	-0.551726	0.0473244	1	ribosomal protein S3A3 [Source:MGI Symbol;Acc:MGI:3643406]
ENSMUSG00000027204	Fbn1	Ybx1_cKO	Ybx1_Ctrl	0.470687	0.0474776	1	fibrillin 1 [Source:MGI Symbol;Acc:MGI:95489]
ENSMUSG00000095261	Gm17391	Ybx1_cKO	Ybx1_Ctrl	-0.713911	0.047669	1	predicted gene, 17391 [Source:MGI Symbol;Acc:MGI:4937025]
ENSMUSG00000022372	Sla	Ybx1_cKO	Ybx1_Ctrl	-0.430892	0.0477116	1	src-like adaptor [Source:MGI Symbol;Acc:MGI:104295]
ENSMUSG00000032034	Kcnj5	Ybx1_cKO	Ybx1_Ctrl	-0.466091	0.0484438	1	potassium inwardly-rectifying channel, subfamily J, member 5 [Source:MGI Symbol;Acc:MGI:104755]
ENSMUSG00000106587	Gm47311	Ybx1_cKO	Ybx1_Ctrl	-0.481102	0.0487422	1	NA
ENSMUSG00000115976	Gm31462	Ybx1_cKO	Ybx1_Ctrl	0.414861	0.0487639	1	predicted gene, 31462 [Source:MGI Symbol;Acc:MGI:5590621]
ENSMUSG00000046460	Sh2d7	Ybx1_cKO	Ybx1_Ctrl	-0.453424	0.0488682	1	SH2 domain containing 7 [Source:MGI Symbol;Acc:MGI:2441692]
ENSMUSG00000090958	Lrrc32	Ybx1_cKO	Ybx1_Ctrl	0.734904	0.0492317	1	leucine rich repeat containing 32 [Source:MGI Symbol;Acc:MGI:93882]
ENSMUSG00000049932	H2ax	Ybx1_cKO	Ybx1_Ctrl	-0.271464	0.049392	1	H2A.X variant histone [Source:MGI Symbol;Acc:MGI:102688]
ENSMUSG00000047986	Palm3	Ybx1_cKO	Ybx1_Ctrl	0.653005	0.0496401	1	paralemmin 3 [Source:MGI Symbol;Acc:MGI:1921587]
