# Supplementary material for: The m5C reader Ybx1 regulates embryonic cortical neurogenesis by promoting progenitor cell cycle progression
Source: PLoS Biol. 2025 May 28;23(5):e3003175. doi: 10.1371/journal.pbio.3003175 (PMC12148234; doi:10.1371/journal.pbio.3003175)
Supplement: S2 Table — (XLSX) [file pbio.3003175.s011.xlsx]

## Sheet: Ybx1_E18.5 cKO RNA-seq
ensembl	gene_symbol	sampleA	sampleB	logFC	PValue	FDR	description
ENSMUSG00000086503	Xist	Ybx1_cKO	Ybx1_Ctrl	12.6902	0	0	inactive X specific transcripts [Source:MGI Symbol;Acc:MGI:98974]
ENSMUSG00000069049	Eif2s3y	Ybx1_cKO	Ybx1_Ctrl	-13.9152	2.4931e-238	1.41176e-234	eukaryotic translation initiation factor 2, subunit 3, structural gene Y-linked [Source:MGI Symbol;Acc:MGI:1349430]
ENSMUSG00000098743	Gm27927	Ybx1_cKO	Ybx1_Ctrl	11.3522	4.38593e-226	1.86271e-222	NA
ENSMUSG00000056673	Kdm5d	Ybx1_cKO	Ybx1_Ctrl	-11.6349	8.60477e-184	2.92356e-180	lysine (K)-specific demethylase 5D [Source:MGI Symbol;Acc:MGI:99780]
ENSMUSG00000028639	Ybx1	Ybx1_cKO	Ybx1_Ctrl	-5.29182	2.83237e-165	8.01939e-162	Y box protein 1 [Source:MGI Symbol;Acc:MGI:99146]
ENSMUSG00000069045	Ddx3y	Ybx1_cKO	Ybx1_Ctrl	-10.4171	1.34831e-110	3.27216e-107	DEAD box helicase 3, Y-linked [Source:MGI Symbol;Acc:MGI:1349406]
ENSMUSG00000085715	Tsix	Ybx1_cKO	Ybx1_Ctrl	11.8342	2.08647e-94	4.43063e-91	X (inactive)-specific transcript, opposite strand [Source:MGI Symbol;Acc:MGI:1336196]
ENSMUSG00000099876	Gm29650	Ybx1_cKO	Ybx1_Ctrl	-10.4444	1.46025e-73	2.7563e-70	predicted gene 29650 [Source:MGI Symbol;Acc:MGI:5580356]
ENSMUSG00000028642	Tmem269	Ybx1_cKO	Ybx1_Ctrl	3.74667	3.33512e-70	5.6657e-67	transmembrane protein 269 [Source:MGI Symbol;Acc:MGI:1922430]
ENSMUSG00000068457	Uty	Ybx1_cKO	Ybx1_Ctrl	-11.6875	7.64453e-70	1.18059e-66	ubiquitously transcribed tetratricopeptide repeat containing, Y-linked [Source:MGI Symbol;Acc:MGI:894810]
ENSMUSG00000098078	Gm26992	Ybx1_cKO	Ybx1_Ctrl	6.90507	2.57619e-65	3.64703e-62	predicted gene, 26992 [Source:MGI Symbol;Acc:MGI:5504107]
ENSMUSG00000098262	Gm27520	Ybx1_cKO	Ybx1_Ctrl	11.2961	2.65602e-63	3.4708e-60	NA
ENSMUSG00000066058	Cldn19	Ybx1_cKO	Ybx1_Ctrl	3.77559	6.2695e-46	7.60758e-43	claudin 19 [Source:MGI Symbol;Acc:MGI:3033992]
ENSMUSG00000085203	Gm12927	Ybx1_cKO	Ybx1_Ctrl	6.77681	4.81602e-29	5.45431e-26	predicted gene 12927 [Source:MGI Symbol;Acc:MGI:3651776]
ENSMUSG00000028644	Ermap	Ybx1_cKO	Ybx1_Ctrl	3.1949	2.75367e-26	2.92371e-23	erythroblast membrane-associated protein [Source:MGI Symbol;Acc:MGI:1349816]
ENSMUSG00000086688	Gm11560	Ybx1_cKO	Ybx1_Ctrl	-5.44678	1.48914e-16	1.48809e-13	predicted gene 11560 [Source:MGI Symbol;Acc:MGI:3652066]
ENSMUSG00000067274	Rplp0	Ybx1_cKO	Ybx1_Ctrl	-1.34524	1.87341e-13	1.76808e-10	ribosomal protein, large, P0 [Source:MGI Symbol;Acc:MGI:1927636]
ENSMUSG00000107035	Ybx1-ps2	Ybx1_cKO	Ybx1_Ctrl	-5.65607	5.34656e-13	4.78039e-10	Y box protein 1, pseudogene 2 [Source:MGI Symbol;Acc:MGI:2137671]
ENSMUSG00000032518	Rpsa	Ybx1_cKO	Ybx1_Ctrl	-1.38411	1.43246e-12	1.21673e-09	ribosomal protein SA [Source:MGI Symbol;Acc:MGI:105381]
ENSMUSG00000078584	AU022252	Ybx1_cKO	Ybx1_Ctrl	0.760197	8.15004e-10	6.59299e-07	expressed sequence AU022252 [Source:MGI Symbol;Acc:MGI:2140466]
ENSMUSG00000037742	Eef1a1	Ybx1_cKO	Ybx1_Ctrl	-0.798445	2.15192e-09	1.66168e-06	eukaryotic translation elongation factor 1 alpha 1 [Source:MGI Symbol;Acc:MGI:1096881]
ENSMUSG00000071644	Eef1g	Ybx1_cKO	Ybx1_Ctrl	-1.07014	3.66451e-09	2.70664e-06	eukaryotic translation elongation factor 1 gamma [Source:MGI Symbol;Acc:MGI:1914410]
ENSMUSG00000018411	Mapt	Ybx1_cKO	Ybx1_Ctrl	-0.726444	1.02389e-08	7.24745e-06	microtubule-associated protein tau [Source:MGI Symbol;Acc:MGI:97180]
ENSMUSG00000073530	Pappa2	Ybx1_cKO	Ybx1_Ctrl	1.14233	1.65672e-08	1.12577e-05	pappalysin 2 [Source:MGI Symbol;Acc:MGI:3051647]
ENSMUSG00000012848	Rps5	Ybx1_cKO	Ybx1_Ctrl	-1.26408	1.89931e-08	1.24098e-05	ribosomal protein S5 [Source:MGI Symbol;Acc:MGI:1097682]
ENSMUSG00000032601	Prkar2a	Ybx1_cKO	Ybx1_Ctrl	-0.661729	6.15949e-08	3.87546e-05	protein kinase, cAMP dependent regulatory, type II alpha [Source:MGI Symbol;Acc:MGI:108025]
ENSMUSG00000034994	Eef2	Ybx1_cKO	Ybx1_Ctrl	-0.94109	7.91875e-08	4.80442e-05	eukaryotic translation elongation factor 2 [Source:MGI Symbol;Acc:MGI:95288]
ENSMUSG00000082536	Gm13456	Ybx1_cKO	Ybx1_Ctrl	-0.835858	1.42285e-07	8.30356e-05	predicted gene 13456 [Source:MGI Symbol;Acc:MGI:3651389]
ENSMUSG00000026311	Asb1	Ybx1_cKO	Ybx1_Ctrl	-0.708656	1.46637e-07	8.30356e-05	ankyrin repeat and SOCS box-containing 1 [Source:MGI Symbol;Acc:MGI:1929735]
ENSMUSG00000031029	Eif3f	Ybx1_cKO	Ybx1_Ctrl	-0.926017	1.85609e-07	0.000101714	eukaryotic translation initiation factor 3, subunit F [Source:MGI Symbol;Acc:MGI:1913335]
ENSMUSG00000025370	Cdh9	Ybx1_cKO	Ybx1_Ctrl	1.31249	2.01943e-07	0.000107206	cadherin 9 [Source:MGI Symbol;Acc:MGI:107433]
ENSMUSG00000020372	Rack1	Ybx1_cKO	Ybx1_Ctrl	-0.979262	2.42089e-07	0.000124624	receptor for activated C kinase 1 [Source:MGI Symbol;Acc:MGI:101849]
ENSMUSG00000043716	Rpl7	Ybx1_cKO	Ybx1_Ctrl	-0.851652	3.59159e-07	0.000179453	ribosomal protein L7 [Source:MGI Symbol;Acc:MGI:98073]
ENSMUSG00000070570	Slc17a7	Ybx1_cKO	Ybx1_Ctrl	0.660869	1.40561e-06	0.000682245	solute carrier family 17 (sodium-dependent inorganic phosphate cotransporter), member 7 [Source:MGI Symbol;Acc:MGI:1920211]
ENSMUSG00000020297	Nsg2	Ybx1_cKO	Ybx1_Ctrl	-0.589916	2.1162e-06	0.000998609	neuron specific gene family member 2 [Source:MGI Symbol;Acc:MGI:1202070]
ENSMUSG00000079845	Xlr4a	Ybx1_cKO	Ybx1_Ctrl	2.85724	2.32947e-06	0.00106954	X-linked lymphocyte-regulated 4A [Source:MGI Symbol;Acc:MGI:3574098]
ENSMUSG00000000740	Rpl13	Ybx1_cKO	Ybx1_Ctrl	-1.0041	2.90433e-06	0.00125859	ribosomal protein L13 [Source:MGI Symbol;Acc:MGI:105922]
ENSMUSG00000076138	Gm26377	Ybx1_cKO	Ybx1_Ctrl	-0.734447	2.90777e-06	0.00125859	predicted gene, 26377 [Source:MGI Symbol;Acc:MGI:5456154]
ENSMUSG00000024248	Cox7a2l	Ybx1_cKO	Ybx1_Ctrl	-0.786383	2.96349e-06	0.00125859	cytochrome c oxidase subunit 7A2 like [Source:MGI Symbol;Acc:MGI:106015]
ENSMUSG00000051652	Lrrc3	Ybx1_cKO	Ybx1_Ctrl	-0.769949	4.74501e-06	0.00193422	leucine rich repeat containing 3 [Source:MGI Symbol;Acc:MGI:2447899]
ENSMUSG00000024165	Jpt2	Ybx1_cKO	Ybx1_Ctrl	-0.583214	4.80627e-06	0.00193422	Jupiter microtubule associated homolog 2 [Source:MGI Symbol;Acc:MGI:1196260]
ENSMUSG00000047676	Rpsa-ps10	Ybx1_cKO	Ybx1_Ctrl	-1.20586	4.8959e-06	0.00193422	ribosomal protein SA, pseudogene 10 [Source:MGI Symbol;Acc:MGI:3704228]
ENSMUSG00000009394	Syn2	Ybx1_cKO	Ybx1_Ctrl	0.598995	5.40028e-06	0.002085	synapsin II [Source:MGI Symbol;Acc:MGI:103020]
ENSMUSG00000031320	Rps4x	Ybx1_cKO	Ybx1_Ctrl	-0.718836	5.81321e-06	0.002154	ribosomal protein S4, X-linked [Source:MGI Symbol;Acc:MGI:98158]
ENSMUSG00000110350	Gm10252	Ybx1_cKO	Ybx1_Ctrl	-0.722903	5.83258e-06	0.002154	predicted gene 10252 [Source:MGI Symbol;Acc:MGI:3704292]
ENSMUSG00000039252	Lgi2	Ybx1_cKO	Ybx1_Ctrl	0.760193	6.53729e-06	0.00236288	leucine-rich repeat LGI family, member 2 [Source:MGI Symbol;Acc:MGI:2180196]
ENSMUSG00000039976	Tbc1d16	Ybx1_cKO	Ybx1_Ctrl	-0.616459	6.75456e-06	0.00239055	TBC1 domain family, member 16 [Source:MGI Symbol;Acc:MGI:2652878]
ENSMUSG00000022312	Eif3h	Ybx1_cKO	Ybx1_Ctrl	-0.695982	7.00764e-06	0.0024295	eukaryotic translation initiation factor 3, subunit H [Source:MGI Symbol;Acc:MGI:1915385]
ENSMUSG00000063015	Ccni	Ybx1_cKO	Ybx1_Ctrl	-0.535714	1.07048e-05	0.00360249	cyclin I [Source:MGI Symbol;Acc:MGI:1341077]
ENSMUSG00000035184	Fam124a	Ybx1_cKO	Ybx1_Ctrl	-0.542619	1.08151e-05	0.00360249	family with sequence similarity 124, member A [Source:MGI Symbol;Acc:MGI:3645930]
ENSMUSG00000048483	Zdhhc22	Ybx1_cKO	Ybx1_Ctrl	0.754035	1.40697e-05	0.00449612	zinc finger, DHHC-type containing 22 [Source:MGI Symbol;Acc:MGI:2685108]
ENSMUSG00000101795	Gm5835	Ybx1_cKO	Ybx1_Ctrl	-1.35702	1.40862e-05	0.00449612	predicted gene 5835 [Source:MGI Symbol;Acc:MGI:3643957]
ENSMUSG00000064369	mt-Te	Ybx1_cKO	Ybx1_Ctrl	0.67512	1.42919e-05	0.00449612	mitochondrially encoded tRNA glutamic acid [Source:MGI Symbol;Acc:MGI:102488]
ENSMUSG00000060739	Nsa2	Ybx1_cKO	Ybx1_Ctrl	-0.533099	1.57525e-05	0.00478014	NSA2 ribosome biogenesis homolog [Source:MGI Symbol;Acc:MGI:1913883]
ENSMUSG00000032399	Rpl4	Ybx1_cKO	Ybx1_Ctrl	-0.69679	1.57575e-05	0.00478014	ribosomal protein L4 [Source:MGI Symbol;Acc:MGI:1915141]
ENSMUSG00000029005	Draxin	Ybx1_cKO	Ybx1_Ctrl	-0.592314	1.63905e-05	0.00488495	dorsal inhibitory axon guidance protein [Source:MGI Symbol;Acc:MGI:1917683]
ENSMUSG00000097814	Panct2	Ybx1_cKO	Ybx1_Ctrl	1.01975	1.70017e-05	0.00489474	pluripotency-associated noncoding transcript 2 [Source:MGI Symbol;Acc:MGI:3643517]
ENSMUSG00000027227	Sord	Ybx1_cKO	Ybx1_Ctrl	-0.935532	1.70591e-05	0.00489474	sorbitol dehydrogenase [Source:MGI Symbol;Acc:MGI:98266]
ENSMUSG00000027394	Ttl	Ybx1_cKO	Ybx1_Ctrl	-0.614268	1.73732e-05	0.00489474	tubulin tyrosine ligase [Source:MGI Symbol;Acc:MGI:1916987]
ENSMUSG00000027419	Pcsk2	Ybx1_cKO	Ybx1_Ctrl	0.728757	1.75759e-05	0.00489474	proprotein convertase subtilisin/kexin type 2 [Source:MGI Symbol;Acc:MGI:97512]
ENSMUSG00000063696	Gm8730	Ybx1_cKO	Ybx1_Ctrl	-1.26194	2.26724e-05	0.00621224	predicted pseudogene 8730 [Source:MGI Symbol;Acc:MGI:3644565]
ENSMUSG00000050663	Trhde	Ybx1_cKO	Ybx1_Ctrl	1.07768	2.37064e-05	0.00639245	TRH-degrading enzyme [Source:MGI Symbol;Acc:MGI:2384311]
ENSMUSG00000047712	Ust	Ybx1_cKO	Ybx1_Ctrl	0.731799	2.50362e-05	0.00664555	uronyl-2-sulfotransferase [Source:MGI Symbol;Acc:MGI:2442406]
ENSMUSG00000028081	Rps3a1	Ybx1_cKO	Ybx1_Ctrl	-0.756831	2.66709e-05	0.00697053	ribosomal protein S3A1 [Source:MGI Symbol;Acc:MGI:1202063]
ENSMUSG00000060143	Gm10076	Ybx1_cKO	Ybx1_Ctrl	-0.665722	3.22136e-05	0.00829159	predicted gene 10076 [Source:MGI Symbol;Acc:MGI:3704451]
ENSMUSG00000087115	Pcsk2os2	Ybx1_cKO	Ybx1_Ctrl	0.783318	3.78147e-05	0.00958799	proprotein convertase subtilisin/kexin type 2, opposite strand 2 [Source:MGI Symbol;Acc:MGI:3649365]
ENSMUSG00000021061	Sptb	Ybx1_cKO	Ybx1_Ctrl	0.629755	3.90292e-05	0.0097504	spectrin beta, erythrocytic [Source:MGI Symbol;Acc:MGI:98387]
ENSMUSG00000086583	Gm15500	Ybx1_cKO	Ybx1_Ctrl	-0.834871	4.89609e-05	0.0120543	predicted pseudogene 15500 [Source:MGI Symbol;Acc:MGI:3782947]
ENSMUSG00000038156	Spon1	Ybx1_cKO	Ybx1_Ctrl	0.601385	5.33472e-05	0.0129466	spondin 1, (f-spondin) extracellular matrix protein [Source:MGI Symbol;Acc:MGI:2385287]
ENSMUSG00000062328	Rpl17	Ybx1_cKO	Ybx1_Ctrl	-0.633913	5.51302e-05	0.0131513	ribosomal protein L17 [Source:MGI Symbol;Acc:MGI:2448270]
ENSMUSG00000062611	Rps3a2	Ybx1_cKO	Ybx1_Ctrl	-0.979433	5.57389e-05	0.0131513	ribosomal protein S3A2 [Source:MGI Symbol;Acc:MGI:3642853]
ENSMUSG00000050967	Creg2	Ybx1_cKO	Ybx1_Ctrl	1.02523	5.67696e-05	0.013211	cellular repressor of E1A-stimulated genes 2 [Source:MGI Symbol;Acc:MGI:1928333]
ENSMUSG00000054850	Smim10l2a	Ybx1_cKO	Ybx1_Ctrl	-0.837988	6.57905e-05	0.0151034	small integral membrane protein 10 like 2A [Source:MGI Symbol;Acc:MGI:2443645]
ENSMUSG00000063457	Rps15	Ybx1_cKO	Ybx1_Ctrl	-0.852935	6.72325e-05	0.0152286	ribosomal protein S15 [Source:MGI Symbol;Acc:MGI:98117]
ENSMUSG00000061983	Rps12	Ybx1_cKO	Ybx1_Ctrl	-0.794261	6.93252e-05	0.015496	ribosomal protein S12 [Source:MGI Symbol;Acc:MGI:98105]
ENSMUSG00000035776	Cd99l2	Ybx1_cKO	Ybx1_Ctrl	-0.512144	8.04471e-05	0.0177485	CD99 antigen-like 2 [Source:MGI Symbol;Acc:MGI:2177151]
ENSMUSG00000040543	Pitpnm3	Ybx1_cKO	Ybx1_Ctrl	0.683272	8.65488e-05	0.0187127	PITPNM family member 3 [Source:MGI Symbol;Acc:MGI:2685726]
ENSMUSG00000000184	Ccnd2	Ybx1_cKO	Ybx1_Ctrl	-0.544428	8.70204e-05	0.0187127	cyclin D2 [Source:MGI Symbol;Acc:MGI:88314]
ENSMUSG00000041560	Nop53	Ybx1_cKO	Ybx1_Ctrl	-0.733122	0.000108287	0.0229947	NOP53 ribosome biogenesis factor [Source:MGI Symbol;Acc:MGI:2154441]
ENSMUSG00000022021	Diaph3	Ybx1_cKO	Ybx1_Ctrl	0.696167	0.000113951	0.0238987	diaphanous related formin 3 [Source:MGI Symbol;Acc:MGI:1927222]
ENSMUSG00000031400	G6pdx	Ybx1_cKO	Ybx1_Ctrl	-0.503437	0.00011715	0.02427	glucose-6-phosphate dehydrogenase X-linked [Source:MGI Symbol;Acc:MGI:105979]
ENSMUSG00000107383	Gm4366	Ybx1_cKO	Ybx1_Ctrl	-1.07922	0.000121829	0.0249353	predicted gene 4366 [Source:MGI Symbol;Acc:MGI:3782551]
ENSMUSG00000044533	Rps2	Ybx1_cKO	Ybx1_Ctrl	-1.00999	0.000132613	0.0268194	ribosomal protein S2 [Source:MGI Symbol;Acc:MGI:105110]
ENSMUSG00000002395	Use1	Ybx1_cKO	Ybx1_Ctrl	-0.840198	0.000140083	0.0279968	unconventional SNARE in the ER 1 homolog (S. cerevisiae) [Source:MGI Symbol;Acc:MGI:1914273]
ENSMUSG00000060126	Tpt1	Ybx1_cKO	Ybx1_Ctrl	-0.694184	0.000142647	0.0281778	tumor protein, translationally-controlled 1 [Source:MGI Symbol;Acc:MGI:104890]
ENSMUSG00000035150	Eif2s3x	Ybx1_cKO	Ybx1_Ctrl	0.575271	0.000144306	0.0281779	eukaryotic translation initiation factor 2, subunit 3, structural gene X-linked [Source:MGI Symbol;Acc:MGI:1349431]
ENSMUSG00000049823	Zbtb12	Ybx1_cKO	Ybx1_Ctrl	-0.50366	0.000148396	0.0286472	zinc finger and BTB domain containing 12 [Source:MGI Symbol;Acc:MGI:88133]
ENSMUSG00000034295	Fhod3	Ybx1_cKO	Ybx1_Ctrl	0.467873	0.000163762	0.0311945	formin homology 2 domain containing 3 [Source:MGI Symbol;Acc:MGI:1925847]
ENSMUSG00000047675	Rps8	Ybx1_cKO	Ybx1_Ctrl	-0.744059	0.000165264	0.0311945	ribosomal protein S8 [Source:MGI Symbol;Acc:MGI:98166]
ENSMUSG00000021098	4930447C04Rik	Ybx1_cKO	Ybx1_Ctrl	0.895077	0.000168797	0.0315112	RIKEN cDNA 4930447C04 gene [Source:MGI Symbol;Acc:MGI:1923051]
ENSMUSG00000045136	Tubb2b	Ybx1_cKO	Ybx1_Ctrl	-0.549262	0.000181273	0.0334724	tubulin, beta 2B class IIB [Source:MGI Symbol;Acc:MGI:1920960]
ENSMUSG00000025967	Eef1b2	Ybx1_cKO	Ybx1_Ctrl	-0.707693	0.000193554	0.0350369	eukaryotic translation elongation factor 1 beta 2 [Source:MGI Symbol;Acc:MGI:1929520]
ENSMUSG00000014776	Nol3	Ybx1_cKO	Ybx1_Ctrl	-0.486124	0.00019387	0.0350369	nucleolar protein 3 (apoptosis repressor with CARD domain) [Source:MGI Symbol;Acc:MGI:1925938]
ENSMUSG00000031221	Igbp1	Ybx1_cKO	Ybx1_Ctrl	-0.498563	0.000197966	0.0354005	immunoglobulin (CD79A) binding protein 1 [Source:MGI Symbol;Acc:MGI:1346500]
ENSMUSG00000024479	Mal2	Ybx1_cKO	Ybx1_Ctrl	0.836226	0.000200491	0.035441	mal, T cell differentiation protein 2 [Source:MGI Symbol;Acc:MGI:2146021]
ENSMUSG00000084166	Gm6451	Ybx1_cKO	Ybx1_Ctrl	-1.22113	0.000202365	0.035441	predicted gene 6451 [Source:MGI Symbol;Acc:MGI:3648305]
ENSMUSG00000107379	Gm43126	Ybx1_cKO	Ybx1_Ctrl	-0.702224	0.000214584	0.0371975	predicted gene 43126 [Source:MGI Symbol;Acc:MGI:5663263]
ENSMUSG00000020737	Jpt1	Ybx1_cKO	Ybx1_Ctrl	-0.689509	0.000220334	0.0378085	Jupiter microtubule associated homolog 1 [Source:MGI Symbol;Acc:MGI:1096361]
ENSMUSG00000117438	Rpsa-ps7	Ybx1_cKO	Ybx1_Ctrl	-1.44197	0.000226017	0.0383509	ribosomal protein SA, pseudogene 7 [Source:MGI Symbol;Acc:MGI:3643805]
ENSMUSG00000020186	Csrp2	Ybx1_cKO	Ybx1_Ctrl	-0.509173	0.000228011	0.0383509	cysteine and glycine-rich protein 2 [Source:MGI Symbol;Acc:MGI:1202907]
ENSMUSG00000032735	Ablim3	Ybx1_cKO	Ybx1_Ctrl	-0.523834	0.000240882	0.0401186	actin binding LIM protein family, member 3 [Source:MGI Symbol;Acc:MGI:2442582]
ENSMUSG00000054162	Spock3	Ybx1_cKO	Ybx1_Ctrl	1.08463	0.000248145	0.040927	sparc/osteonectin, cwcv and kazal-like domains proteoglycan 3 [Source:MGI Symbol;Acc:MGI:1920152]
ENSMUSG00000033863	Klf9	Ybx1_cKO	Ybx1_Ctrl	0.784108	0.000267301	0.0436626	Kruppel-like factor 9 [Source:MGI Symbol;Acc:MGI:1333856]
ENSMUSG00000060938	Rpl26	Ybx1_cKO	Ybx1_Ctrl	-0.665493	0.000277253	0.0448569	ribosomal protein L26 [Source:MGI Symbol;Acc:MGI:106022]
ENSMUSG00000008682	Rpl10	Ybx1_cKO	Ybx1_Ctrl	-0.568577	0.000283255	0.0453956	ribosomal protein L10 [Source:MGI Symbol;Acc:MGI:105943]
ENSMUSG00000043557	Mdga1	Ybx1_cKO	Ybx1_Ctrl	-0.542974	0.000303019	0.0481093	MAM domain containing glycosylphosphatidylinositol anchor 1 [Source:MGI Symbol;Acc:MGI:1922012]
ENSMUSG00000058558	Rpl5	Ybx1_cKO	Ybx1_Ctrl	-0.521808	0.00032571	0.051233	ribosomal protein L5 [Source:MGI Symbol;Acc:MGI:102854]
ENSMUSG00000062647	Rpl7a	Ybx1_cKO	Ybx1_Ctrl	-0.688131	0.00033039	0.0514924	ribosomal protein L7A [Source:MGI Symbol;Acc:MGI:1353472]
ENSMUSG00000039347	Atp6v0e2	Ybx1_cKO	Ybx1_Ctrl	-0.498478	0.000341359	0.0527182	ATPase, H+ transporting, lysosomal V0 subunit E2 [Source:MGI Symbol;Acc:MGI:1923502]
ENSMUSG00000115460	Gm49127	Ybx1_cKO	Ybx1_Ctrl	1.36754	0.000356787	0.0546045	predicted gene, 49127 [Source:MGI Symbol;Acc:MGI:6118534]
ENSMUSG00000079435	Rpl36a	Ybx1_cKO	Ybx1_Ctrl	-0.552801	0.000387159	0.0587237	ribosomal protein L36A [Source:MGI Symbol;Acc:MGI:1201789]
ENSMUSG00000045312	Lhfpl2	Ybx1_cKO	Ybx1_Ctrl	-0.50552	0.00039102	0.0587846	lipoma HMGIC fusion partner-like 2 [Source:MGI Symbol;Acc:MGI:2145236]
ENSMUSG00000041828	Abca8a	Ybx1_cKO	Ybx1_Ctrl	0.794842	0.000399845	0.0592666	ATP-binding cassette, sub-family A (ABC1), member 8a [Source:MGI Symbol;Acc:MGI:2386846]
ENSMUSG00000104802	Gm5869	Ybx1_cKO	Ybx1_Ctrl	-1.079	0.000401204	0.0592666	predicted gene 5869 [Source:MGI Symbol;Acc:MGI:3648808]
ENSMUSG00000045128	Rpl18a	Ybx1_cKO	Ybx1_Ctrl	-0.836985	0.000409148	0.0595603	ribosomal protein L18A [Source:MGI Symbol;Acc:MGI:1924058]
ENSMUSG00000050708	Ftl1	Ybx1_cKO	Ybx1_Ctrl	-0.740601	0.000410205	0.0595603	ferritin light polypeptide 1 [Source:MGI Symbol;Acc:MGI:95589]
ENSMUSG00000051243	Islr2	Ybx1_cKO	Ybx1_Ctrl	-0.511213	0.000418905	0.0598396	immunoglobulin superfamily containing leucine-rich repeat 2 [Source:MGI Symbol;Acc:MGI:2444277]
ENSMUSG00000096549	Prickle4	Ybx1_cKO	Ybx1_Ctrl	-0.749761	0.000419173	0.0598396	prickle planar cell polarity protein 4 [Source:MGI Symbol;Acc:MGI:2685785]
ENSMUSG00000045664	Cdc42ep2	Ybx1_cKO	Ybx1_Ctrl	-0.647861	0.000428492	0.0606601	CDC42 effector protein (Rho GTPase binding) 2 [Source:MGI Symbol;Acc:MGI:1929744]
ENSMUSG00000041453	Rpl21	Ybx1_cKO	Ybx1_Ctrl	-0.511803	0.000441174	0.0616893	ribosomal protein L21 [Source:MGI Symbol;Acc:MGI:1278340]
ENSMUSG00000035295	Wdr38	Ybx1_cKO	Ybx1_Ctrl	-0.699105	0.000443681	0.0616893	WD repeat domain 38 [Source:MGI Symbol;Acc:MGI:1923896]
ENSMUSG00000040952	Rps19	Ybx1_cKO	Ybx1_Ctrl	-1.01271	0.000446655	0.0616893	ribosomal protein S19 [Source:MGI Symbol;Acc:MGI:1333780]
ENSMUSG00000039529	Atp8b1	Ybx1_cKO	Ybx1_Ctrl	0.957651	0.000454776	0.0623043	ATPase, class I, type 8B, member 1 [Source:MGI Symbol;Acc:MGI:1859665]
ENSMUSG00000027895	Kcnc4	Ybx1_cKO	Ybx1_Ctrl	1.06922	0.000476516	0.0647604	potassium voltage gated channel, Shaw-related subfamily, member 4 [Source:MGI Symbol;Acc:MGI:96670]
ENSMUSG00000018451	6330403K07Rik	Ybx1_cKO	Ybx1_Ctrl	-0.564817	0.000484122	0.065272	RIKEN cDNA 6330403K07 gene [Source:MGI Symbol;Acc:MGI:1918001]
ENSMUSG00000028495	Rps6	Ybx1_cKO	Ybx1_Ctrl	-0.66735	0.000494209	0.065637	ribosomal protein S6 [Source:MGI Symbol;Acc:MGI:98159]
ENSMUSG00000020044	Timp3	Ybx1_cKO	Ybx1_Ctrl	0.590759	0.000499142	0.065637	tissue inhibitor of metalloproteinase 3 [Source:MGI Symbol;Acc:MGI:98754]
ENSMUSG00000025228	Actr1a	Ybx1_cKO	Ybx1_Ctrl	-0.478344	0.00049951	0.065637	ARP1 actin-related protein 1A, centractin alpha [Source:MGI Symbol;Acc:MGI:1858964]
ENSMUSG00000003970	Rpl8	Ybx1_cKO	Ybx1_Ctrl	-0.70161	0.000502284	0.065637	ribosomal protein L8 [Source:MGI Symbol;Acc:MGI:1350927]
ENSMUSG00000045007	Tubg2	Ybx1_cKO	Ybx1_Ctrl	-0.673095	0.000515988	0.066913	tubulin, gamma 2 [Source:MGI Symbol;Acc:MGI:2144208]
ENSMUSG00000029335	Bmp3	Ybx1_cKO	Ybx1_Ctrl	0.876557	0.000529462	0.0681401	bone morphogenetic protein 3 [Source:MGI Symbol;Acc:MGI:88179]
ENSMUSG00000044681	Cnpy1	Ybx1_cKO	Ybx1_Ctrl	-1.17697	0.00057552	0.0735108	canopy FGF signaling regulator 1 [Source:MGI Symbol;Acc:MGI:2442451]
ENSMUSG00000055022	Cntn1	Ybx1_cKO	Ybx1_Ctrl	0.489754	0.000595549	0.0755013	contactin 1 [Source:MGI Symbol;Acc:MGI:105980]
ENSMUSG00000019889	Ptprk	Ybx1_cKO	Ybx1_Ctrl	0.51928	0.00062729	0.0784741	protein tyrosine phosphatase, receptor type, K [Source:MGI Symbol;Acc:MGI:103310]
ENSMUSG00000066197	Gpr139	Ybx1_cKO	Ybx1_Ctrl	-0.967949	0.000628236	0.0784741	G protein-coupled receptor 139 [Source:MGI Symbol;Acc:MGI:2685341]
ENSMUSG00000034312	Iqsec1	Ybx1_cKO	Ybx1_Ctrl	0.460007	0.000655207	0.0812457	IQ motif and Sec7 domain 1 [Source:MGI Symbol;Acc:MGI:1196356]
ENSMUSG00000096768	Gm47283	Ybx1_cKO	Ybx1_Ctrl	-1.72117	0.000665852	0.0819673	predicted gene, 47283 [Source:MGI Symbol;Acc:MGI:6096131]
ENSMUSG00000039385	Cdh6	Ybx1_cKO	Ybx1_Ctrl	0.62564	0.00067427	0.0824065	cadherin 6 [Source:MGI Symbol;Acc:MGI:107435]
ENSMUSG00000041482	Piezo2	Ybx1_cKO	Ybx1_Ctrl	0.940583	0.0007077	0.0856485	piezo-type mechanosensitive ion channel component 2 [Source:MGI Symbol;Acc:MGI:1918781]
ENSMUSG00000096842	Gm10736	Ybx1_cKO	Ybx1_Ctrl	-0.737662	0.000711412	0.0856485	predicted gene 10736 [Source:MGI Symbol;Acc:MGI:3704412]
ENSMUSG00000042425	Frmpd3	Ybx1_cKO	Ybx1_Ctrl	0.567038	0.000715923	0.0856485	FERM and PDZ domain containing 3 [Source:MGI Symbol;Acc:MGI:3646547]
ENSMUSG00000117875	Gm6789	Ybx1_cKO	Ybx1_Ctrl	-0.82396	0.000792525	0.0917996	predicted gene 6789 [Source:MGI Symbol;Acc:MGI:3643581]
ENSMUSG00000094974	Rps19-ps2	Ybx1_cKO	Ybx1_Ctrl	-1.42216	0.000792805	0.0917996	ribosomal protein S19, pseudogene 2 [Source:MGI Symbol;Acc:MGI:3647073]
ENSMUSG00000096681	Rps19-ps1	Ybx1_cKO	Ybx1_Ctrl	-1.42216	0.000792805	0.0917996	ribosomal protein S19, pseudogene 1 [Source:MGI Symbol;Acc:MGI:3782508]
ENSMUSG00000037016	Frem2	Ybx1_cKO	Ybx1_Ctrl	-0.715929	0.00079729	0.0917996	Fras1 related extracellular matrix protein 2 [Source:MGI Symbol;Acc:MGI:2444465]
ENSMUSG00000050394	Armcx6	Ybx1_cKO	Ybx1_Ctrl	-0.642309	0.000797444	0.0917996	armadillo repeat containing, X-linked 6 [Source:MGI Symbol;Acc:MGI:2147993]
ENSMUSG00000024043	Arhgap28	Ybx1_cKO	Ybx1_Ctrl	-0.542953	0.000799761	0.0917996	Rho GTPase activating protein 28 [Source:MGI Symbol;Acc:MGI:2147003]
ENSMUSG00000022390	Zc3h7b	Ybx1_cKO	Ybx1_Ctrl	-0.442233	0.000819067	0.0933846	zinc finger CCCH type containing 7B [Source:MGI Symbol;Acc:MGI:1328310]
ENSMUSG00000062997	Rpl35	Ybx1_cKO	Ybx1_Ctrl	-0.718059	0.000826923	0.0936517	ribosomal protein L35 [Source:MGI Symbol;Acc:MGI:1913739]
ENSMUSG00000029868	Trpv6	Ybx1_cKO	Ybx1_Ctrl	0.584276	0.000853298	0.0959989	transient receptor potential cation channel, subfamily V, member 6 [Source:MGI Symbol;Acc:MGI:1927259]
ENSMUSG00000025140	Pycr1	Ybx1_cKO	Ybx1_Ctrl	-0.558751	0.000882762	0.0986602	pyrroline-5-carboxylate reductase 1 [Source:MGI Symbol;Acc:MGI:2384795]
ENSMUSG00000036046	5031439G07Rik	Ybx1_cKO	Ybx1_Ctrl	-0.400238	0.000894386	0.0993061	RIKEN cDNA 5031439G07 gene [Source:MGI Symbol;Acc:MGI:2444899]
ENSMUSG00000027339	Rassf2	Ybx1_cKO	Ybx1_Ctrl	-0.442493	0.000902405	0.0995458	Ras association (RalGDS/AF-6) domain family member 2 [Source:MGI Symbol;Acc:MGI:2442060]
ENSMUSG00000096780	Tmem181b-ps	Ybx1_cKO	Ybx1_Ctrl	0.599641	0.000914313	0.0997632	transmembrane protein 181B, pseudogene [Source:MGI Symbol;Acc:MGI:3779544]
ENSMUSG00000022283	Pabpc1	Ybx1_cKO	Ybx1_Ctrl	-0.413617	0.000916121	0.0997632	poly(A) binding protein, cytoplasmic 1 [Source:MGI Symbol;Acc:MGI:1349722]
ENSMUSG00000025332	Kdm5c	Ybx1_cKO	Ybx1_Ctrl	0.493634	0.000928468	0.100464	lysine (K)-specific demethylase 5C [Source:MGI Symbol;Acc:MGI:99781]
ENSMUSG00000100078	Gm6170	Ybx1_cKO	Ybx1_Ctrl	-1.10059	0.000938373	0.100893	predicted gene 6170 [Source:MGI Symbol;Acc:MGI:3643368]
ENSMUSG00000043773	1700048O20Rik	Ybx1_cKO	Ybx1_Ctrl	0.529602	0.000965419	0.103148	RIKEN cDNA 1700048O20 gene [Source:MGI Symbol;Acc:MGI:1920637]
ENSMUSG00000070498	Tmem132b	Ybx1_cKO	Ybx1_Ctrl	0.523143	0.000988805	0.104451	transmembrane protein 132B [Source:MGI Symbol;Acc:MGI:3609245]
ENSMUSG00000047264	Zfp358	Ybx1_cKO	Ybx1_Ctrl	-0.601621	0.000989916	0.104451	zinc finger protein 358 [Source:MGI Symbol;Acc:MGI:2153740]
ENSMUSG00000081051	Gm15427	Ybx1_cKO	Ybx1_Ctrl	-0.973266	0.000999799	0.104843	predicted pseudogene 15427 [Source:MGI Symbol;Acc:MGI:3642341]
ENSMUSG00000061477	Rps7	Ybx1_cKO	Ybx1_Ctrl	-0.617991	0.00100659	0.104908	ribosomal protein S7 [Source:MGI Symbol;Acc:MGI:1333818]
ENSMUSG00000022514	Il1rap	Ybx1_cKO	Ybx1_Ctrl	0.720273	0.00101991	0.105257	interleukin 1 receptor accessory protein [Source:MGI Symbol;Acc:MGI:104975]
ENSMUSG00000021973	Micu2	Ybx1_cKO	Ybx1_Ctrl	-0.441866	0.00102966	0.105257	mitochondrial calcium uptake 2 [Source:MGI Symbol;Acc:MGI:1915764]
ENSMUSG00000044447	Dock5	Ybx1_cKO	Ybx1_Ctrl	0.932955	0.0010318	0.105257	dedicator of cytokinesis 5 [Source:MGI Symbol;Acc:MGI:2652871]
ENSMUSG00000086119	Gm2415	Ybx1_cKO	Ybx1_Ctrl	-0.673678	0.00104271	0.105257	predicted gene 2415 [Source:MGI Symbol;Acc:MGI:3780582]
ENSMUSG00000014837	4931428F04Rik	Ybx1_cKO	Ybx1_Ctrl	-0.409525	0.00104388	0.105257	RIKEN cDNA 4931428F04 gene [Source:MGI Symbol;Acc:MGI:1921606]
ENSMUSG00000009828	Cilk1	Ybx1_cKO	Ybx1_Ctrl	-0.450527	0.00104726	0.105257	ciliogenesis associated kinase 1 [Source:MGI Symbol;Acc:MGI:1934157]
ENSMUSG00000051295	9630028B13Rik	Ybx1_cKO	Ybx1_Ctrl	0.706683	0.00105332	0.105257	RIKEN cDNA 9630028B13 gene [Source:MGI Symbol;Acc:MGI:2442281]
ENSMUSG00000046330	Rpl37a	Ybx1_cKO	Ybx1_Ctrl	-0.767461	0.00107272	0.106569	ribosomal protein L37a [Source:MGI Symbol;Acc:MGI:98068]
ENSMUSG00000081004	Gm9157	Ybx1_cKO	Ybx1_Ctrl	0.976072	0.00109034	0.10769	predicted gene 9157 [Source:MGI Symbol;Acc:MGI:3643722]
ENSMUSG00000020704	Asic2	Ybx1_cKO	Ybx1_Ctrl	-0.564426	0.00110707	0.108711	acid-sensing (proton-gated) ion channel 2 [Source:MGI Symbol;Acc:MGI:1100867]
ENSMUSG00000024524	Gnal	Ybx1_cKO	Ybx1_Ctrl	-0.386388	0.00125286	0.121534	guanine nucleotide binding protein, alpha stimulating, olfactory type [Source:MGI Symbol;Acc:MGI:95774]
ENSMUSG00000058546	Rpl23a	Ybx1_cKO	Ybx1_Ctrl	-0.663759	0.00126377	0.121534	ribosomal protein L23A [Source:MGI Symbol;Acc:MGI:3040672]
ENSMUSG00000086841	2410006H16Rik	Ybx1_cKO	Ybx1_Ctrl	-0.521192	0.00126479	0.121534	RIKEN cDNA 2410006H16 gene [Source:MGI Symbol;Acc:MGI:1916471]
ENSMUSG00000090137	Uba52	Ybx1_cKO	Ybx1_Ctrl	-0.866401	0.00126628	0.121534	ubiquitin A-52 residue ribosomal protein fusion product 1 [Source:MGI Symbol;Acc:MGI:98887]
ENSMUSG00000032289	Thsd4	Ybx1_cKO	Ybx1_Ctrl	0.628943	0.00128615	0.121789	thrombospondin, type I, domain containing 4 [Source:MGI Symbol;Acc:MGI:2672033]
ENSMUSG00000029189	Sel1l3	Ybx1_cKO	Ybx1_Ctrl	0.434715	0.00129036	0.121789	sel-1 suppressor of lin-12-like 3 (C. elegans) [Source:MGI Symbol;Acc:MGI:1916941]
ENSMUSG00000087041	Gm16295	Ybx1_cKO	Ybx1_Ctrl	-0.70128	0.00129044	0.121789	predicted gene 16295 [Source:MGI Symbol;Acc:MGI:3826546]
ENSMUSG00000022816	Fstl1	Ybx1_cKO	Ybx1_Ctrl	0.418964	0.00129785	0.121811	follistatin-like 1 [Source:MGI Symbol;Acc:MGI:102793]
ENSMUSG00000050188	Lsm10	Ybx1_cKO	Ybx1_Ctrl	-0.645774	0.00130955	0.121962	U7 snRNP-specific Sm-like protein LSM10 [Source:MGI Symbol;Acc:MGI:2151045]
ENSMUSG00000037622	Wdtc1	Ybx1_cKO	Ybx1_Ctrl	-0.478439	0.00131381	0.121962	WD and tetratricopeptide repeats 1 [Source:MGI Symbol;Acc:MGI:2685541]
ENSMUSG00000041841	Rpl37	Ybx1_cKO	Ybx1_Ctrl	-0.637688	0.00133038	0.122829	ribosomal protein L37 [Source:MGI Symbol;Acc:MGI:1914531]
ENSMUSG00000022372	Sla	Ybx1_cKO	Ybx1_Ctrl	-0.502406	0.00134088	0.123129	src-like adaptor [Source:MGI Symbol;Acc:MGI:104295]
ENSMUSG00000024608	Rps14	Ybx1_cKO	Ybx1_Ctrl	-0.866262	0.00136567	0.123773	ribosomal protein S14 [Source:MGI Symbol;Acc:MGI:98107]
ENSMUSG00000037151	Lrrc20	Ybx1_cKO	Ybx1_Ctrl	-0.469426	0.00136906	0.123773	leucine rich repeat containing 20 [Source:MGI Symbol;Acc:MGI:2387182]
ENSMUSG00000059248	Septin9	Ybx1_cKO	Ybx1_Ctrl	-0.430973	0.00136975	0.123773	septin 9 [Source:MGI Symbol;Acc:MGI:1858222]
ENSMUSG00000019437	Tlcd1	Ybx1_cKO	Ybx1_Ctrl	-0.641642	0.00138797	0.124756	TLC domain containing 1 [Source:MGI Symbol;Acc:MGI:1915572]
ENSMUSG00000009575	Cbx5	Ybx1_cKO	Ybx1_Ctrl	-0.579233	0.00140218	0.12537	chromobox 5 [Source:MGI Symbol;Acc:MGI:109372]
ENSMUSG00000022055	Nefl	Ybx1_cKO	Ybx1_Ctrl	-0.510667	0.00143568	0.127693	neurofilament, light polypeptide [Source:MGI Symbol;Acc:MGI:97313]
ENSMUSG00000019952	Poc1b	Ybx1_cKO	Ybx1_Ctrl	-0.421982	0.00144749	0.127736	POC1 centriolar protein B [Source:MGI Symbol;Acc:MGI:1918511]
ENSMUSG00000034687	Fras1	Ybx1_cKO	Ybx1_Ctrl	0.660204	0.0014512	0.127736	Fraser extracellular matrix complex subunit 1 [Source:MGI Symbol;Acc:MGI:2385368]
ENSMUSG00000042105	Inpp5f	Ybx1_cKO	Ybx1_Ctrl	-0.395509	0.00155853	0.136475	inositol polyphosphate-5-phosphatase F [Source:MGI Symbol;Acc:MGI:2141867]
ENSMUSG00000029121	Crmp1	Ybx1_cKO	Ybx1_Ctrl	-0.477538	0.00157473	0.137188	collapsin response mediator protein 1 [Source:MGI Symbol;Acc:MGI:107793]
ENSMUSG00000016356	Col20a1	Ybx1_cKO	Ybx1_Ctrl	0.800911	0.00161393	0.139117	collagen, type XX, alpha 1 [Source:MGI Symbol;Acc:MGI:1920618]
ENSMUSG00000093674	Rpl41	Ybx1_cKO	Ybx1_Ctrl	-0.791404	0.00161438	0.139117	ribosomal protein L41 [Source:MGI Symbol;Acc:MGI:1915195]
ENSMUSG00000044566	Cage1	Ybx1_cKO	Ybx1_Ctrl	-0.925457	0.00162525	0.139117	cancer antigen 1 [Source:MGI Symbol;Acc:MGI:1918463]
ENSMUSG00000002020	Ltbp2	Ybx1_cKO	Ybx1_Ctrl	1.43644	0.00162963	0.139117	latent transforming growth factor beta binding protein 2 [Source:MGI Symbol;Acc:MGI:99502]
ENSMUSG00000042671	Rgs8	Ybx1_cKO	Ybx1_Ctrl	-0.503359	0.00164168	0.139444	regulator of G-protein signaling 8 [Source:MGI Symbol;Acc:MGI:108408]
ENSMUSG00000030432	Rpl28	Ybx1_cKO	Ybx1_Ctrl	-0.748895	0.0016545	0.139834	ribosomal protein L28 [Source:MGI Symbol;Acc:MGI:101839]
ENSMUSG00000047215	Rpl9	Ybx1_cKO	Ybx1_Ctrl	-0.527319	0.0016673	0.139885	ribosomal protein L9 [Source:MGI Symbol;Acc:MGI:1298373]
ENSMUSG00000030317	Timp4	Ybx1_cKO	Ybx1_Ctrl	0.766427	0.00167157	0.139885	tissue inhibitor of metalloproteinase 4 [Source:MGI Symbol;Acc:MGI:109125]
ENSMUSG00000022636	Alcam	Ybx1_cKO	Ybx1_Ctrl	0.444969	0.00168908	0.140658	activated leukocyte cell adhesion molecule [Source:MGI Symbol;Acc:MGI:1313266]
ENSMUSG00000086373	Gm11978	Ybx1_cKO	Ybx1_Ctrl	0.907376	0.00169971	0.140852	predicted gene 11978 [Source:MGI Symbol;Acc:MGI:3650695]
ENSMUSG00000025794	Rpl14	Ybx1_cKO	Ybx1_Ctrl	-0.625036	0.00170852	0.140895	ribosomal protein L14 [Source:MGI Symbol;Acc:MGI:1914365]
ENSMUSG00000001525	Tubb5	Ybx1_cKO	Ybx1_Ctrl	-0.539952	0.00174909	0.14293	tubulin, beta 5 class I [Source:MGI Symbol;Acc:MGI:107812]
ENSMUSG00000057440	Mpp7	Ybx1_cKO	Ybx1_Ctrl	0.532099	0.00175003	0.14293	membrane protein, palmitoylated 7 (MAGUK p55 subfamily member 7) [Source:MGI Symbol;Acc:MGI:1922989]
ENSMUSG00000036617	Etl4	Ybx1_cKO	Ybx1_Ctrl	0.577664	0.00175933	0.143003	enhancer trap locus 4 [Source:MGI Symbol;Acc:MGI:95454]
ENSMUSG00000036766	Dner	Ybx1_cKO	Ybx1_Ctrl	-0.534243	0.00179688	0.145359	delta/notch-like EGF repeat containing [Source:MGI Symbol;Acc:MGI:2152889]
ENSMUSG00000059456	Ptk2b	Ybx1_cKO	Ybx1_Ctrl	0.558846	0.00185233	0.148779	PTK2 protein tyrosine kinase 2 beta [Source:MGI Symbol;Acc:MGI:104908]
ENSMUSG00000015749	Anp32e	Ybx1_cKO	Ybx1_Ctrl	-0.386365	0.00185667	0.148779	acidic (leucine-rich) nuclear phosphoprotein 32 family, member E [Source:MGI Symbol;Acc:MGI:1913721]
ENSMUSG00000038274	Fau	Ybx1_cKO	Ybx1_Ctrl	-0.735523	0.00189989	0.151085	Finkel-Biskis-Reilly murine sarcoma virus (FBR-MuSV) ubiquitously expressed (fox derived) [Source:MGI Symbol;Acc:MGI:102547]
ENSMUSG00000029614	Rpl6	Ybx1_cKO	Ybx1_Ctrl	-0.530699	0.00190324	0.151085	ribosomal protein L6 [Source:MGI Symbol;Acc:MGI:108057]
ENSMUSG00000025089	Gfra1	Ybx1_cKO	Ybx1_Ctrl	0.61346	0.00191273	0.151133	glial cell line derived neurotrophic factor family receptor alpha 1 [Source:MGI Symbol;Acc:MGI:1100842]
ENSMUSG00000080776	Gm12174	Ybx1_cKO	Ybx1_Ctrl	-0.902803	0.0019264	0.151508	predicted gene 12174 [Source:MGI Symbol;Acc:MGI:3651722]
ENSMUSG00000102752	Gm7694	Ybx1_cKO	Ybx1_Ctrl	0.517293	0.00194515	0.152277	predicted gene 7694 [Source:MGI Symbol;Acc:MGI:3649135]
ENSMUSG00000031654	Cbln1	Ybx1_cKO	Ybx1_Ctrl	-0.631194	0.00195515	0.152358	cerebellin 1 precursor protein [Source:MGI Symbol;Acc:MGI:88281]
ENSMUSG00000040258	Nxph4	Ybx1_cKO	Ybx1_Ctrl	0.568483	0.00199827	0.155008	neurexophilin 4 [Source:MGI Symbol;Acc:MGI:1336197]
ENSMUSG00000030744	Rps3	Ybx1_cKO	Ybx1_Ctrl	-0.754008	0.00208419	0.160937	ribosomal protein S3 [Source:MGI Symbol;Acc:MGI:1350917]
ENSMUSG00000032584	Mst1r	Ybx1_cKO	Ybx1_Ctrl	0.847084	0.00209576	0.161099	macrophage stimulating 1 receptor (c-met-related tyrosine kinase) [Source:MGI Symbol;Acc:MGI:99614]
ENSMUSG00000085562	2610028E06Rik	Ybx1_cKO	Ybx1_Ctrl	1.11298	0.00216084	0.165353	RIKEN cDNA 2610028E06 gene [Source:MGI Symbol;Acc:MGI:1919645]
ENSMUSG00000010406	Mrpl52	Ybx1_cKO	Ybx1_Ctrl	-0.487645	0.00217647	0.165802	mitochondrial ribosomal protein L52 [Source:MGI Symbol;Acc:MGI:1916086]
ENSMUSG00000035580	Kcnh8	Ybx1_cKO	Ybx1_Ctrl	-0.727388	0.00220588	0.167292	potassium voltage-gated channel, subfamily H (eag-related), member 8 [Source:MGI Symbol;Acc:MGI:2445160]
ENSMUSG00000024593	Megf10	Ybx1_cKO	Ybx1_Ctrl	0.601528	0.00228504	0.172432	multiple EGF-like-domains 10 [Source:MGI Symbol;Acc:MGI:2685177]
ENSMUSG00000035864	Syt1	Ybx1_cKO	Ybx1_Ctrl	0.48443	0.00229395	0.172432	synaptotagmin I [Source:MGI Symbol;Acc:MGI:99667]
ENSMUSG00000022019	Tdrd3	Ybx1_cKO	Ybx1_Ctrl	-0.397312	0.00231597	0.17332	tudor domain containing 3 [Source:MGI Symbol;Acc:MGI:2444023]
ENSMUSG00000016382	Pls3	Ybx1_cKO	Ybx1_Ctrl	0.448048	0.00235179	0.17449	plastin 3 (T-isoform) [Source:MGI Symbol;Acc:MGI:104807]
ENSMUSG00000097906	Gm9625	Ybx1_cKO	Ybx1_Ctrl	-1.32302	0.00235215	0.17449	predicted gene 9625 [Source:MGI Symbol;Acc:MGI:3780033]
ENSMUSG00000049517	Rps23	Ybx1_cKO	Ybx1_Ctrl	-0.660461	0.0024173	0.178544	ribosomal protein S23 [Source:MGI Symbol;Acc:MGI:1913725]
ENSMUSG00000091337	Eid1	Ybx1_cKO	Ybx1_Ctrl	-0.428631	0.00243213	0.178862	EP300 interacting inhibitor of differentiation 1 [Source:MGI Symbol;Acc:MGI:1889651]
ENSMUSG00000087259	2610035D17Rik	Ybx1_cKO	Ybx1_Ctrl	-0.525886	0.00249188	0.182466	RIKEN cDNA 2610035D17 gene [Source:MGI Symbol;Acc:MGI:1919636]
ENSMUSG00000018102	H2bc4	Ybx1_cKO	Ybx1_Ctrl	1.00291	0.00257815	0.187973	H2B clustered histone 4 [Source:MGI Symbol;Acc:MGI:1915274]
ENSMUSG00000053025	Sv2b	Ybx1_cKO	Ybx1_Ctrl	0.678472	0.0025923	0.188196	synaptic vesicle glycoprotein 2 b [Source:MGI Symbol;Acc:MGI:1927338]
ENSMUSG00000046610	Oacyl	Ybx1_cKO	Ybx1_Ctrl	-0.970881	0.00263943	0.190802	O-acyltransferase like [Source:MGI Symbol;Acc:MGI:2442915]
ENSMUSG00000024104	Washc2	Ybx1_cKO	Ybx1_Ctrl	0.403616	0.00266249	0.191654	WASH complex subunit 2` [Source:MGI Symbol;Acc:MGI:106463]
ENSMUSG00000017404	Rpl19	Ybx1_cKO	Ybx1_Ctrl	-0.671588	0.00273943	0.19636	ribosomal protein L19 [Source:MGI Symbol;Acc:MGI:98020]
ENSMUSG00000048915	Efna5	Ybx1_cKO	Ybx1_Ctrl	0.559651	0.0027573	0.196811	ephrin A5 [Source:MGI Symbol;Acc:MGI:107444]
ENSMUSG00000021708	Rasgrf2	Ybx1_cKO	Ybx1_Ctrl	-0.722417	0.0028287	0.201063	RAS protein-specific guanine nucleotide-releasing factor 2 [Source:MGI Symbol;Acc:MGI:109137]
ENSMUSG00000019890	Nts	Ybx1_cKO	Ybx1_Ctrl	-2.14758	0.00287495	0.203492	neurotensin [Source:MGI Symbol;Acc:MGI:1328351]
ENSMUSG00000026959	Grin1	Ybx1_cKO	Ybx1_Ctrl	-0.455496	0.00289651	0.203492	glutamate receptor, ionotropic, NMDA1 (zeta 1) [Source:MGI Symbol;Acc:MGI:95819]
ENSMUSG00000064339	mt-Rnr2	Ybx1_cKO	Ybx1_Ctrl	0.36218	0.00289881	0.203492	mitochondrially encoded 16S rRNA [Source:MGI Symbol;Acc:MGI:102492]
ENSMUSG00000022899	Slc15a2	Ybx1_cKO	Ybx1_Ctrl	0.838112	0.00297932	0.207674	solute carrier family 15 (H+/peptide transporter), member 2 [Source:MGI Symbol;Acc:MGI:1890457]
ENSMUSG00000035109	Shc4	Ybx1_cKO	Ybx1_Ctrl	-0.415783	0.00298284	0.207674	SHC (Src homology 2 domain containing) family, member 4 [Source:MGI Symbol;Acc:MGI:2655364]
ENSMUSG00000097571	Jpx	Ybx1_cKO	Ybx1_Ctrl	0.487589	0.00299647	0.207771	Jpx transcript, Xist activator (non-protein coding) [Source:MGI Symbol;Acc:MGI:2180008]
ENSMUSG00000019505	Ubb	Ybx1_cKO	Ybx1_Ctrl	-0.547043	0.00300988	0.207853	ubiquitin B [Source:MGI Symbol;Acc:MGI:98888]
ENSMUSG00000051920	Rspo2	Ybx1_cKO	Ybx1_Ctrl	-0.546248	0.0030458	0.208992	R-spondin 2 [Source:MGI Symbol;Acc:MGI:1922667]
ENSMUSG00000052726	Kcnt2	Ybx1_cKO	Ybx1_Ctrl	0.616035	0.00305097	0.208992	potassium channel, subfamily T, member 2 [Source:MGI Symbol;Acc:MGI:3036273]
ENSMUSG00000084319	Tpt1-ps3	Ybx1_cKO	Ybx1_Ctrl	-0.602327	0.00310966	0.212156	tumor protein, translationally-controlled, pseudogene 3 [Source:MGI Symbol;Acc:MGI:2664997]
ENSMUSG00000049225	Pdp1	Ybx1_cKO	Ybx1_Ctrl	-0.364298	0.00313867	0.212348	pyruvate dehyrogenase phosphatase catalytic subunit 1 [Source:MGI Symbol;Acc:MGI:2685870]
ENSMUSG00000058655	Eif4b	Ybx1_cKO	Ybx1_Ctrl	-0.376596	0.00316674	0.212348	eukaryotic translation initiation factor 4B [Source:MGI Symbol;Acc:MGI:95304]
ENSMUSG00000038900	Rpl12	Ybx1_cKO	Ybx1_Ctrl	-0.629633	0.00317049	0.212348	ribosomal protein L12 [Source:MGI Symbol;Acc:MGI:98002]
ENSMUSG00000030256	Bhlhe41	Ybx1_cKO	Ybx1_Ctrl	0.94866	0.00317617	0.212348	basic helix-loop-helix family, member e41 [Source:MGI Symbol;Acc:MGI:1930704]
ENSMUSG00000062006	Rpl34	Ybx1_cKO	Ybx1_Ctrl	-0.515919	0.00318365	0.212348	ribosomal protein L34 [Source:MGI Symbol;Acc:MGI:1915686]
ENSMUSG00000020866	Cacna1g	Ybx1_cKO	Ybx1_Ctrl	0.615566	0.00318747	0.212348	calcium channel, voltage-dependent, T type, alpha 1G subunit [Source:MGI Symbol;Acc:MGI:1201678]
ENSMUSG00000098992	Gm27597	Ybx1_cKO	Ybx1_Ctrl	-0.692211	0.00320855	0.212918	NA
ENSMUSG00000042686	Jph1	Ybx1_cKO	Ybx1_Ctrl	0.641733	0.00323608	0.213179	junctophilin 1 [Source:MGI Symbol;Acc:MGI:1891495]
ENSMUSG00000062542	Syt9	Ybx1_cKO	Ybx1_Ctrl	-0.528545	0.0032376	0.213179	synaptotagmin IX [Source:MGI Symbol;Acc:MGI:1926373]
ENSMUSG00000028936	Rpl22	Ybx1_cKO	Ybx1_Ctrl	-0.418609	0.00326502	0.214155	ribosomal protein L22 [Source:MGI Symbol;Acc:MGI:99262]
ENSMUSG00000097428	AW047730	Ybx1_cKO	Ybx1_Ctrl	-0.656522	0.00328826	0.21485	expressed sequence AW047730 [Source:MGI Symbol;Acc:MGI:2139951]
ENSMUSG00000092060	Bend4	Ybx1_cKO	Ybx1_Ctrl	0.524395	0.00334042	0.217133	BEN domain containing 4 [Source:MGI Symbol;Acc:MGI:3648414]
ENSMUSG00000097535	Gm26592	Ybx1_cKO	Ybx1_Ctrl	-0.735826	0.00334877	0.217133	predicted gene, 26592 [Source:MGI Symbol;Acc:MGI:5477086]
ENSMUSG00000038119	Cdon	Ybx1_cKO	Ybx1_Ctrl	0.51523	0.00343311	0.221579	cell adhesion molecule-related/down-regulated by oncogenes [Source:MGI Symbol;Acc:MGI:1926387]
ENSMUSG00000030763	Lcmt1	Ybx1_cKO	Ybx1_Ctrl	-0.402675	0.00344567	0.221579	leucine carboxyl methyltransferase 1 [Source:MGI Symbol;Acc:MGI:1353593]
ENSMUSG00000025221	Kcnip2	Ybx1_cKO	Ybx1_Ctrl	0.57483	0.0034674	0.221579	Kv channel-interacting protein 2 [Source:MGI Symbol;Acc:MGI:2135916]
ENSMUSG00000049288	Lix1l	Ybx1_cKO	Ybx1_Ctrl	-0.35362	0.00347867	0.221579	Lix1-like [Source:MGI Symbol;Acc:MGI:3036267]
ENSMUSG00000012405	Rpl15	Ybx1_cKO	Ybx1_Ctrl	-0.496482	0.00349194	0.221579	ribosomal protein L15 [Source:MGI Symbol;Acc:MGI:1913730]
ENSMUSG00000028692	Akr1a1	Ybx1_cKO	Ybx1_Ctrl	-0.550515	0.0034956	0.221579	aldo-keto reductase family 1, member A1 (aldehyde reductase) [Source:MGI Symbol;Acc:MGI:1929955]
ENSMUSG00000034648	Lrrn1	Ybx1_cKO	Ybx1_Ctrl	0.359455	0.00351564	0.222021	leucine rich repeat protein 1, neuronal [Source:MGI Symbol;Acc:MGI:106038]
ENSMUSG00000051675	Trim32	Ybx1_cKO	Ybx1_Ctrl	-0.391588	0.00355978	0.223976	tripartite motif-containing 32 [Source:MGI Symbol;Acc:MGI:1917057]
ENSMUSG00000026434	Nucks1	Ybx1_cKO	Ybx1_Ctrl	-0.391829	0.0036144	0.226396	nuclear casein kinase and cyclin-dependent kinase substrate 1 [Source:MGI Symbol;Acc:MGI:1934811]
ENSMUSG00000017631	Abr	Ybx1_cKO	Ybx1_Ctrl	-0.359064	0.0036249	0.226396	active BCR-related gene [Source:MGI Symbol;Acc:MGI:107771]
ENSMUSG00000022246	Rai14	Ybx1_cKO	Ybx1_Ctrl	0.454056	0.00366682	0.228176	retinoic acid induced 14 [Source:MGI Symbol;Acc:MGI:1922896]
ENSMUSG00000038481	Cdk19	Ybx1_cKO	Ybx1_Ctrl	-0.418803	0.00369444	0.228798	cyclin-dependent kinase 19 [Source:MGI Symbol;Acc:MGI:1925584]
ENSMUSG00000066705	Fxyd6	Ybx1_cKO	Ybx1_Ctrl	-0.546213	0.00370376	0.228798	FXYD domain-containing ion transport regulator 6 [Source:MGI Symbol;Acc:MGI:1890226]
ENSMUSG00000057841	Rpl32	Ybx1_cKO	Ybx1_Ctrl	-0.602574	0.00374359	0.229994	ribosomal protein L32 [Source:MGI Symbol;Acc:MGI:98038]
ENSMUSG00000039231	Suv39h1	Ybx1_cKO	Ybx1_Ctrl	-0.36214	0.0037502	0.229994	suppressor of variegation 3-9 1 [Source:MGI Symbol;Acc:MGI:1099440]
ENSMUSG00000028629	Exo5	Ybx1_cKO	Ybx1_Ctrl	-0.400556	0.00381039	0.232845	exonuclease 5 [Source:MGI Symbol;Acc:MGI:1920422]
ENSMUSG00000057219	Armc7	Ybx1_cKO	Ybx1_Ctrl	-0.593141	0.00383848	0.233721	armadillo repeat containing 7 [Source:MGI Symbol;Acc:MGI:2679719]
ENSMUSG00000030350	Prmt8	Ybx1_cKO	Ybx1_Ctrl	-0.384874	0.00387331	0.235	protein arginine N-methyltransferase 8 [Source:MGI Symbol;Acc:MGI:3043083]
ENSMUSG00000042751	Nmnat2	Ybx1_cKO	Ybx1_Ctrl	-0.334596	0.00390828	0.236277	nicotinamide nucleotide adenylyltransferase 2 [Source:MGI Symbol;Acc:MGI:2444155]
ENSMUSG00000041961	Znrf3	Ybx1_cKO	Ybx1_Ctrl	0.467566	0.00392455	0.23642	zinc and ring finger 3 [Source:MGI Symbol;Acc:MGI:3039616]
ENSMUSG00000030854	Ptpn5	Ybx1_cKO	Ybx1_Ctrl	-0.436858	0.00396605	0.238075	protein tyrosine phosphatase, non-receptor type 5 [Source:MGI Symbol;Acc:MGI:97807]
ENSMUSG00000054556	Gm4876	Ybx1_cKO	Ybx1_Ctrl	0.663405	0.00400077	0.238581	predicted gene 4876 [Source:MGI Symbol;Acc:MGI:3647654]
ENSMUSG00000046364	Rpl27a	Ybx1_cKO	Ybx1_Ctrl	-0.451851	0.00401398	0.238581	ribosomal protein L27A [Source:MGI Symbol;Acc:MGI:1347076]
ENSMUSG00000050379	Septin6	Ybx1_cKO	Ybx1_Ctrl	-0.353082	0.00401661	0.238581	septin 6 [Source:MGI Symbol;Acc:MGI:1888939]
ENSMUSG00000038762	Abcf1	Ybx1_cKO	Ybx1_Ctrl	-0.406506	0.00411892	0.243683	ATP-binding cassette, sub-family F (GCN20), member 1 [Source:MGI Symbol;Acc:MGI:1351658]
ENSMUSG00000021062	Rab15	Ybx1_cKO	Ybx1_Ctrl	-0.441542	0.00413119	0.243683	RAB15, member RAS oncogene family [Source:MGI Symbol;Acc:MGI:1916865]
ENSMUSG00000008683	Rps15a	Ybx1_cKO	Ybx1_Ctrl	-0.398391	0.00415338	0.244006	ribosomal protein S15A [Source:MGI Symbol;Acc:MGI:2389091]
ENSMUSG00000040254	Sema3d	Ybx1_cKO	Ybx1_Ctrl	0.950789	0.00416539	0.244006	sema domain, immunoglobulin domain (Ig), short basic domain, secreted, (semaphorin) 3D [Source:MGI Symbol;Acc:MGI:1860118]
ENSMUSG00000020661	Dnmt3a	Ybx1_cKO	Ybx1_Ctrl	0.379751	0.00418377	0.24424	DNA methyltransferase 3A [Source:MGI Symbol;Acc:MGI:1261827]
ENSMUSG00000039886	Tmem120a	Ybx1_cKO	Ybx1_Ctrl	-0.622252	0.00421671	0.244769	transmembrane protein 120A [Source:MGI Symbol;Acc:MGI:2686991]
ENSMUSG00000036545	Adamts2	Ybx1_cKO	Ybx1_Ctrl	0.500677	0.00423936	0.244769	a disintegrin-like and metallopeptidase (reprolysin type) with thrombospondin type 1 motif, 2 [Source:MGI Symbol;Acc:MGI:1347356]
ENSMUSG00000071658	Gng3	Ybx1_cKO	Ybx1_Ctrl	-0.413984	0.00424084	0.244769	guanine nucleotide binding protein (G protein), gamma 3 [Source:MGI Symbol;Acc:MGI:102704]
ENSMUSG00000037999	Arap2	Ybx1_cKO	Ybx1_Ctrl	0.508159	0.00425381	0.244769	ArfGAP with RhoGAP domain, ankyrin repeat and PH domain 2 [Source:MGI Symbol;Acc:MGI:2684416]
ENSMUSG00000026824	Kcnj3	Ybx1_cKO	Ybx1_Ctrl	0.44928	0.00426487	0.244769	potassium inwardly-rectifying channel, subfamily J, member 3 [Source:MGI Symbol;Acc:MGI:104742]
ENSMUSG00000062296	Trank1	Ybx1_cKO	Ybx1_Ctrl	0.529238	0.00441157	0.251559	tetratricopeptide repeat and ankyrin repeat containing 1 [Source:MGI Symbol;Acc:MGI:1341834]
ENSMUSG00000037563	Rps16	Ybx1_cKO	Ybx1_Ctrl	-0.778189	0.0044128	0.251559	ribosomal protein S16 [Source:MGI Symbol;Acc:MGI:98118]
ENSMUSG00000044365	Cxxc4	Ybx1_cKO	Ybx1_Ctrl	0.399898	0.00443882	0.252197	CXXC finger 4 [Source:MGI Symbol;Acc:MGI:2442112]
ENSMUSG00000033295	Ptprf	Ybx1_cKO	Ybx1_Ctrl	0.387198	0.0045087	0.255313	protein tyrosine phosphatase, receptor type, F [Source:MGI Symbol;Acc:MGI:102695]
ENSMUSG00000059070	Rpl18	Ybx1_cKO	Ybx1_Ctrl	-0.806036	0.00455789	0.256452	ribosomal protein L18 [Source:MGI Symbol;Acc:MGI:98003]
ENSMUSG00000027525	Phactr3	Ybx1_cKO	Ybx1_Ctrl	-0.424338	0.00456443	0.256452	phosphatase and actin regulator 3 [Source:MGI Symbol;Acc:MGI:1921439]
ENSMUSG00000096255	Dynlt1b	Ybx1_cKO	Ybx1_Ctrl	0.458584	0.00457561	0.256452	dynein light chain Tctex-type 1B [Source:MGI Symbol;Acc:MGI:98643]
ENSMUSG00000032010	Usp2	Ybx1_cKO	Ybx1_Ctrl	0.596937	0.00458921	0.256452	ubiquitin specific peptidase 2 [Source:MGI Symbol;Acc:MGI:1858178]
ENSMUSG00000108937	Gm18908	Ybx1_cKO	Ybx1_Ctrl	-0.755767	0.00461597	0.257102	predicted gene, 18908 [Source:MGI Symbol;Acc:MGI:5011093]
ENSMUSG00000001542	Ell2	Ybx1_cKO	Ybx1_Ctrl	0.858228	0.00464065	0.257632	elongation factor for RNA polymerase II 2 [Source:MGI Symbol;Acc:MGI:2183438]
ENSMUSG00000001910	Nacc1	Ybx1_cKO	Ybx1_Ctrl	-0.370414	0.00468532	0.259264	nucleus accumbens associated 1, BEN and BTB (POZ) domain containing [Source:MGI Symbol;Acc:MGI:1914080]
ENSMUSG00000022270	Retreg1	Ybx1_cKO	Ybx1_Ctrl	0.438708	0.00476578	0.262861	reticulophagy regulator 1 [Source:MGI Symbol;Acc:MGI:1913520]
ENSMUSG00000044499	Hs3st5	Ybx1_cKO	Ybx1_Ctrl	0.465207	0.00478571	0.263106	heparan sulfate (glucosamine) 3-O-sulfotransferase 5 [Source:MGI Symbol;Acc:MGI:2441996]
ENSMUSG00000040693	Slco4c1	Ybx1_cKO	Ybx1_Ctrl	0.908533	0.00480973	0.263573	solute carrier organic anion transporter family, member 4C1 [Source:MGI Symbol;Acc:MGI:2442784]
ENSMUSG00000063316	Rpl27	Ybx1_cKO	Ybx1_Ctrl	-0.564483	0.00483526	0.26412	ribosomal protein L27 [Source:MGI Symbol;Acc:MGI:98036]
ENSMUSG00000029552	Tes	Ybx1_cKO	Ybx1_Ctrl	0.382683	0.00486247	0.264725	testin LIM domain protein [Source:MGI Symbol;Acc:MGI:105081]
ENSMUSG00000113170	Gm36839	Ybx1_cKO	Ybx1_Ctrl	-0.887031	0.00487749	0.264725	predicted gene, 36839 [Source:MGI Symbol;Acc:MGI:5595998]
ENSMUSG00000060419	Rps16-ps2	Ybx1_cKO	Ybx1_Ctrl	-0.905384	0.00490418	0.265325	ribosomal protein S16, pseudogene 2 [Source:MGI Symbol;Acc:MGI:3704259]
ENSMUSG00000047371	Zfp768	Ybx1_cKO	Ybx1_Ctrl	-0.477198	0.00492319	0.265508	zinc finger protein 768 [Source:MGI Symbol;Acc:MGI:2384582]
ENSMUSG00000025314	Ptprj	Ybx1_cKO	Ybx1_Ctrl	0.437822	0.00495423	0.266337	protein tyrosine phosphatase, receptor type, J [Source:MGI Symbol;Acc:MGI:104574]
ENSMUSG00000105910	Gm43539	Ybx1_cKO	Ybx1_Ctrl	-0.476222	0.00502435	0.269254	predicted gene 43539 [Source:MGI Symbol;Acc:MGI:5663676]
ENSMUSG00000037847	Nmrk1	Ybx1_cKO	Ybx1_Ctrl	0.807226	0.00508123	0.271446	nicotinamide riboside kinase 1 [Source:MGI Symbol;Acc:MGI:2147434]
ENSMUSG00000064065	Ipcef1	Ybx1_cKO	Ybx1_Ctrl	0.748658	0.00514809	0.274156	interaction protein for cytohesin exchange factors 1 [Source:MGI Symbol;Acc:MGI:2444159]
ENSMUSG00000052353	Cemip	Ybx1_cKO	Ybx1_Ctrl	0.670538	0.00517241	0.27459	cell migration inducing protein, hyaluronan binding [Source:MGI Symbol;Acc:MGI:2443629]
ENSMUSG00000022265	Ank	Ybx1_cKO	Ybx1_Ctrl	0.353821	0.00529037	0.279978	progressive ankylosis [Source:MGI Symbol;Acc:MGI:3045421]
ENSMUSG00000032047	Acat1	Ybx1_cKO	Ybx1_Ctrl	-0.369014	0.00531191	0.280244	acetyl-Coenzyme A acetyltransferase 1 [Source:MGI Symbol;Acc:MGI:87870]
ENSMUSG00000032374	Plod2	Ybx1_cKO	Ybx1_Ctrl	0.450889	0.00533274	0.280472	procollagen lysine, 2-oxoglutarate 5-dioxygenase 2 [Source:MGI Symbol;Acc:MGI:1347007]
ENSMUSG00000052040	Klf13	Ybx1_cKO	Ybx1_Ctrl	0.385254	0.0053861	0.281543	Kruppel-like factor 13 [Source:MGI Symbol;Acc:MGI:1354948]
ENSMUSG00000003429	Rps11	Ybx1_cKO	Ybx1_Ctrl	-0.652234	0.00538625	0.281543	ribosomal protein S11 [Source:MGI Symbol;Acc:MGI:1351329]
ENSMUSG00000052105	Mtcl1	Ybx1_cKO	Ybx1_Ctrl	0.323587	0.00546688	0.284882	microtubule crosslinking factor 1 [Source:MGI Symbol;Acc:MGI:1915867]
ENSMUSG00000040016	Ptger3	Ybx1_cKO	Ybx1_Ctrl	0.833527	0.00549915	0.285271	prostaglandin E receptor 3 (subtype EP3) [Source:MGI Symbol;Acc:MGI:97795]
ENSMUSG00000056222	Spock1	Ybx1_cKO	Ybx1_Ctrl	0.33428	0.00550794	0.285271	sparc/osteonectin, cwcv and kazal-like domains proteoglycan 1 [Source:MGI Symbol;Acc:MGI:105371]
ENSMUSG00000097280	AI849053	Ybx1_cKO	Ybx1_Ctrl	-0.590456	0.0055646	0.287329	expressed sequence AI849053 [Source:MGI Symbol;Acc:MGI:2139818]
ENSMUSG00000020431	Adcy1	Ybx1_cKO	Ybx1_Ctrl	0.540173	0.00562943	0.289796	adenylate cyclase 1 [Source:MGI Symbol;Acc:MGI:99677]
ENSMUSG00000085830	Grin1os	Ybx1_cKO	Ybx1_Ctrl	-0.394481	0.00566034	0.290507	glutamate receptor, ionotropic, NMDA1 (zeta 1), opposite strand [Source:MGI Symbol;Acc:MGI:2443867]
ENSMUSG00000024793	Tnfrsf25	Ybx1_cKO	Ybx1_Ctrl	0.708525	0.0056787	0.290572	tumor necrosis factor receptor superfamily, member 25 [Source:MGI Symbol;Acc:MGI:1934667]
ENSMUSG00000069227	Gprin1	Ybx1_cKO	Ybx1_Ctrl	-0.441748	0.00570624	0.291104	G protein-regulated inducer of neurite outgrowth 1 [Source:MGI Symbol;Acc:MGI:1349455]
ENSMUSG00000027200	Sema6d	Ybx1_cKO	Ybx1_Ctrl	0.52835	0.00576379	0.29316	sema domain, transmembrane domain (TM), and cytoplasmic domain, (semaphorin) 6D [Source:MGI Symbol;Acc:MGI:2387661]
ENSMUSG00000053565	Eif3k	Ybx1_cKO	Ybx1_Ctrl	-0.544519	0.00580709	0.29448	eukaryotic translation initiation factor 3, subunit K [Source:MGI Symbol;Acc:MGI:1921080]
ENSMUSG00000002083	Bbc3	Ybx1_cKO	Ybx1_Ctrl	-0.71363	0.00584883	0.295714	BCL2 binding component 3 [Source:MGI Symbol;Acc:MGI:2181667]
ENSMUSG00000036882	Arhgap33	Ybx1_cKO	Ybx1_Ctrl	-0.372578	0.00587336	0.296073	Rho GTPase activating protein 33 [Source:MGI Symbol;Acc:MGI:2673998]
ENSMUSG00000062098	Btbd3	Ybx1_cKO	Ybx1_Ctrl	0.342965	0.0059967	0.301396	BTB (POZ) domain containing 3 [Source:MGI Symbol;Acc:MGI:2385155]
ENSMUSG00000027612	Mmp24	Ybx1_cKO	Ybx1_Ctrl	-0.424465	0.00603175	0.301483	matrix metallopeptidase 24 [Source:MGI Symbol;Acc:MGI:1341867]
ENSMUSG00000055553	Kxd1	Ybx1_cKO	Ybx1_Ctrl	-0.713545	0.00603391	0.301483	KxDL motif containing 1 [Source:MGI Symbol;Acc:MGI:1922870]
ENSMUSG00000098274	Rpl24	Ybx1_cKO	Ybx1_Ctrl	-0.466157	0.0060614	0.301968	ribosomal protein L24 [Source:MGI Symbol;Acc:MGI:1915443]
ENSMUSG00000061787	Rps17	Ybx1_cKO	Ybx1_Ctrl	-0.44464	0.0061367	0.304825	ribosomal protein S17 [Source:MGI Symbol;Acc:MGI:1309526]
ENSMUSG00000112300	Gm47976	Ybx1_cKO	Ybx1_Ctrl	0.890471	0.00618389	0.306061	predicted gene, 47976 [Source:MGI Symbol;Acc:MGI:6097260]
ENSMUSG00000110279	Gm45552	Ybx1_cKO	Ybx1_Ctrl	-0.654804	0.00621077	0.306061	predicted gene 45552 [Source:MGI Symbol;Acc:MGI:5791388]
ENSMUSG00000041135	Ripk2	Ybx1_cKO	Ybx1_Ctrl	0.534206	0.00621562	0.306061	receptor (TNFRSF)-interacting serine-threonine kinase 2 [Source:MGI Symbol;Acc:MGI:1891456]
ENSMUSG00000017843	Ppp2r5c	Ybx1_cKO	Ybx1_Ctrl	-0.325321	0.00623925	0.306336	protein phosphatase 2, regulatory subunit B', gamma [Source:MGI Symbol;Acc:MGI:1349475]
ENSMUSG00000043670	Diras1	Ybx1_cKO	Ybx1_Ctrl	-0.506231	0.00627959	0.307428	DIRAS family, GTP-binding RAS-like 1 [Source:MGI Symbol;Acc:MGI:2183442]
ENSMUSG00000052613	Pcdh15	Ybx1_cKO	Ybx1_Ctrl	0.855745	0.00631211	0.308132	protocadherin 15 [Source:MGI Symbol;Acc:MGI:1891428]
ENSMUSG00000022945	Chaf1b	Ybx1_cKO	Ybx1_Ctrl	-0.482668	0.00634064	0.308638	chromatin assembly factor 1, subunit B (p60) [Source:MGI Symbol;Acc:MGI:1314881]
ENSMUSG00000076127	Mir718	Ybx1_cKO	Ybx1_Ctrl	1.30222	0.00645791	0.313448	microRNA 718 [Source:MGI Symbol;Acc:MGI:3629956]
ENSMUSG00000048027	Rgmb	Ybx1_cKO	Ybx1_Ctrl	0.334256	0.00652194	0.315655	repulsive guidance molecule family member B [Source:MGI Symbol;Acc:MGI:1916049]
ENSMUSG00000036825	Ssx2ip	Ybx1_cKO	Ybx1_Ctrl	0.355521	0.00661342	0.318358	synovial sarcoma, X 2 interacting protein [Source:MGI Symbol;Acc:MGI:2139150]
ENSMUSG00000076036	Gm22133	Ybx1_cKO	Ybx1_Ctrl	-0.744584	0.00661529	0.318358	NA
ENSMUSG00000055567	Unc80	Ybx1_cKO	Ybx1_Ctrl	0.637566	0.00670086	0.321565	unc-80, NALCN activator [Source:MGI Symbol;Acc:MGI:2652882]
ENSMUSG00000098371	Gm28037	Ybx1_cKO	Ybx1_Ctrl	-0.459723	0.00676262	0.323615	predicted gene, 28037 [Source:MGI Symbol;Acc:MGI:5547773]
ENSMUSG00000037369	Kdm6a	Ybx1_cKO	Ybx1_Ctrl	0.536427	0.0068038	0.324671	lysine (K)-specific demethylase 6A [Source:MGI Symbol;Acc:MGI:1095419]
ENSMUSG00000015243	Abca1	Ybx1_cKO	Ybx1_Ctrl	0.464799	0.0068473	0.325832	ATP-binding cassette, sub-family A (ABC1), member 1 [Source:MGI Symbol;Acc:MGI:99607]
ENSMUSG00000101411	Gm28111	Ybx1_cKO	Ybx1_Ctrl	-1.13111	0.00691	0.327897	predicted gene 28111 [Source:MGI Symbol;Acc:MGI:5578817]
ENSMUSG00000006333	Rps9	Ybx1_cKO	Ybx1_Ctrl	-0.490312	0.00699075	0.330804	ribosomal protein S9 [Source:MGI Symbol;Acc:MGI:1924096]
ENSMUSG00000032564	Cpne4	Ybx1_cKO	Ybx1_Ctrl	-0.631683	0.00708501	0.332828	copine IV [Source:MGI Symbol;Acc:MGI:1921270]
ENSMUSG00000029999	Tgfa	Ybx1_cKO	Ybx1_Ctrl	-0.603401	0.00710021	0.332828	transforming growth factor alpha [Source:MGI Symbol;Acc:MGI:98724]
ENSMUSG00000020644	Id2	Ybx1_cKO	Ybx1_Ctrl	-0.350947	0.00711167	0.332828	inhibitor of DNA binding 2 [Source:MGI Symbol;Acc:MGI:96397]
ENSMUSG00000029123	Stk32b	Ybx1_cKO	Ybx1_Ctrl	-0.377441	0.00711188	0.332828	serine/threonine kinase 32B [Source:MGI Symbol;Acc:MGI:1927552]
ENSMUSG00000022031	Elp3	Ybx1_cKO	Ybx1_Ctrl	-0.363759	0.00716188	0.334247	elongator acetyltransferase complex subunit 3 [Source:MGI Symbol;Acc:MGI:1921445]
ENSMUSG00000018566	Slc2a4	Ybx1_cKO	Ybx1_Ctrl	-0.676147	0.00722589	0.336311	solute carrier family 2 (facilitated glucose transporter), member 4 [Source:MGI Symbol;Acc:MGI:95758]
ENSMUSG00000031827	Cotl1	Ybx1_cKO	Ybx1_Ctrl	-0.475457	0.00726733	0.336864	coactosin-like 1 (Dictyostelium) [Source:MGI Symbol;Acc:MGI:1919292]
ENSMUSG00000020000	Moxd1	Ybx1_cKO	Ybx1_Ctrl	0.847549	0.00727744	0.336864	monooxygenase, DBH-like 1 [Source:MGI Symbol;Acc:MGI:1921582]
ENSMUSG00000021313	Ryr2	Ybx1_cKO	Ybx1_Ctrl	0.641722	0.0073261	0.338195	ryanodine receptor 2, cardiac [Source:MGI Symbol;Acc:MGI:99685]
ENSMUSG00000021262	Evl	Ybx1_cKO	Ybx1_Ctrl	-0.525303	0.00742564	0.341861	Ena-vasodilator stimulated phosphoprotein [Source:MGI Symbol;Acc:MGI:1194884]
ENSMUSG00000102627	Snurf	Ybx1_cKO	Ybx1_Ctrl	-0.400698	0.0075231	0.345412	SNRPN upstream reading frame [Source:MGI Symbol;Acc:MGI:1891236]
ENSMUSG00000045257	Morn2	Ybx1_cKO	Ybx1_Ctrl	-0.547674	0.00755076	0.345748	MORN repeat containing 2 [Source:MGI Symbol;Acc:MGI:2674071]
ENSMUSG00000064342	mt-Ti	Ybx1_cKO	Ybx1_Ctrl	0.520141	0.00767375	0.349694	mitochondrially encoded tRNA isoleucine [Source:MGI Symbol;Acc:MGI:102484]
ENSMUSG00000000392	Fap	Ybx1_cKO	Ybx1_Ctrl	0.736806	0.00767811	0.349694	fibroblast activation protein [Source:MGI Symbol;Acc:MGI:109608]
ENSMUSG00000109882	Gm18706	Ybx1_cKO	Ybx1_Ctrl	-1.07501	0.00775797	0.351329	predicted gene, 18706 [Source:MGI Symbol;Acc:MGI:5010891]
ENSMUSG00000084106	Gm6136	Ybx1_cKO	Ybx1_Ctrl	-0.665838	0.00777218	0.351329	predicted pseudogene 6136 [Source:MGI Symbol;Acc:MGI:3646897]
ENSMUSG00000027168	Pax6	Ybx1_cKO	Ybx1_Ctrl	0.334019	0.00777607	0.351329	paired box 6 [Source:MGI Symbol;Acc:MGI:97490]
ENSMUSG00000090061	Nwd2	Ybx1_cKO	Ybx1_Ctrl	0.632226	0.00783308	0.352966	NACHT and WD repeat domain containing 2 [Source:MGI Symbol;Acc:MGI:1920464]
ENSMUSG00000034189	Hsdl1	Ybx1_cKO	Ybx1_Ctrl	-0.346548	0.00796656	0.358031	hydroxysteroid dehydrogenase like 1 [Source:MGI Symbol;Acc:MGI:1919802]
ENSMUSG00000038544	Inip	Ybx1_cKO	Ybx1_Ctrl	-0.336397	0.00799748	0.358473	INTS3 and NABP interacting protein [Source:MGI Symbol;Acc:MGI:1913459]
ENSMUSG00000035429	Ptprh	Ybx1_cKO	Ybx1_Ctrl	-0.736957	0.00802139	0.358598	protein tyrosine phosphatase, receptor type, H [Source:MGI Symbol;Acc:MGI:3026877]
ENSMUSG00000053093	Myh7	Ybx1_cKO	Ybx1_Ctrl	-1.10486	0.00804352	0.358644	myosin, heavy polypeptide 7, cardiac muscle, beta [Source:MGI Symbol;Acc:MGI:2155600]
ENSMUSG00000115685	D730044K07Rik	Ybx1_cKO	Ybx1_Ctrl	-0.489287	0.00816087	0.362924	RIKEN cDNA D730044K07 gene [Source:MGI Symbol;Acc:MGI:1925101]
ENSMUSG00000102997	Gm17244	Ybx1_cKO	Ybx1_Ctrl	-1.0338	0.00818363	0.362986	predicted gene, 17244 [Source:MGI Symbol;Acc:MGI:4936878]
ENSMUSG00000056306	Sertm1	Ybx1_cKO	Ybx1_Ctrl	0.429187	0.0083505	0.369422	serine rich and transmembrane domain containing 1 [Source:MGI Symbol;Acc:MGI:3607715]
ENSMUSG00000117810	Gm8934	Ybx1_cKO	Ybx1_Ctrl	-1.02217	0.00851832	0.375868	predicted gene 8934 [Source:MGI Symbol;Acc:MGI:3643402]
ENSMUSG00000026193	Fn1	Ybx1_cKO	Ybx1_Ctrl	0.465872	0.00854452	0.376047	fibronectin 1 [Source:MGI Symbol;Acc:MGI:95566]
ENSMUSG00000031819	Emc8	Ybx1_cKO	Ybx1_Ctrl	-0.442056	0.00858699	0.376115	ER membrane protein complex subunit 8 [Source:MGI Symbol;Acc:MGI:1343095]
ENSMUSG00000015396	Cd83	Ybx1_cKO	Ybx1_Ctrl	-0.705335	0.00859033	0.376115	CD83 antigen [Source:MGI Symbol;Acc:MGI:1328316]
ENSMUSG00000058600	Rpl30	Ybx1_cKO	Ybx1_Ctrl	-0.46005	0.00863601	0.376862	ribosomal protein L30 [Source:MGI Symbol;Acc:MGI:98037]
ENSMUSG00000045327	6330549D23Rik	Ybx1_cKO	Ybx1_Ctrl	-0.478025	0.00869498	0.376862	RIKEN cDNA 6330549D23 gene [Source:MGI Symbol;Acc:MGI:2442586]
ENSMUSG00000031647	Mfap3l	Ybx1_cKO	Ybx1_Ctrl	0.628629	0.00870103	0.376862	microfibrillar-associated protein 3-like [Source:MGI Symbol;Acc:MGI:1918556]
ENSMUSG00000057863	Rpl36	Ybx1_cKO	Ybx1_Ctrl	-0.645883	0.00873171	0.376862	ribosomal protein L36 [Source:MGI Symbol;Acc:MGI:1860603]
ENSMUSG00000108348	Gm42372	Ybx1_cKO	Ybx1_Ctrl	0.440124	0.00876351	0.376862	predicted gene, 42372 [Source:MGI Symbol;Acc:MGI:5625257]
ENSMUSG00000031380	Vegfd	Ybx1_cKO	Ybx1_Ctrl	1.07872	0.00877174	0.376862	vascular endothelial growth factor D [Source:MGI Symbol;Acc:MGI:108037]
ENSMUSG00000079470	Utp14b	Ybx1_cKO	Ybx1_Ctrl	0.531902	0.00878722	0.376862	UTP14B small subunit processome component [Source:MGI Symbol;Acc:MGI:2445092]
ENSMUSG00000089989	Gm45713	Ybx1_cKO	Ybx1_Ctrl	-0.691563	0.00879013	0.376862	predicted gene 45713 [Source:MGI Symbol;Acc:MGI:5804828]
ENSMUSG00000074129	Rpl13a	Ybx1_cKO	Ybx1_Ctrl	-0.681792	0.00881565	0.376862	ribosomal protein L13A [Source:MGI Symbol;Acc:MGI:1351455]
ENSMUSG00000015647	Lama5	Ybx1_cKO	Ybx1_Ctrl	0.454067	0.00882924	0.376862	laminin, alpha 5 [Source:MGI Symbol;Acc:MGI:105382]
ENSMUSG00000056418	BC043934	Ybx1_cKO	Ybx1_Ctrl	-0.848666	0.00893896	0.379878	cDNA sequence BC043934 [Source:MGI Symbol;Acc:MGI:2679715]
ENSMUSG00000072235	Tuba1a	Ybx1_cKO	Ybx1_Ctrl	-0.369812	0.00894461	0.379878	tubulin, alpha 1A [Source:MGI Symbol;Acc:MGI:98869]
ENSMUSG00000054733	Msra	Ybx1_cKO	Ybx1_Ctrl	-0.384488	0.00897852	0.380367	methionine sulfoxide reductase A [Source:MGI Symbol;Acc:MGI:106916]
ENSMUSG00000037973	Itprid1	Ybx1_cKO	Ybx1_Ctrl	0.515841	0.00915823	0.387015	ITPR interacting domain containing 1 [Source:MGI Symbol;Acc:MGI:2685304]
ENSMUSG00000025128	Bhlhe22	Ybx1_cKO	Ybx1_Ctrl	-0.361852	0.00920598	0.387299	basic helix-loop-helix family, member e22 [Source:MGI Symbol;Acc:MGI:1930001]
ENSMUSG00000087174	5530601H04Rik	Ybx1_cKO	Ybx1_Ctrl	0.398547	0.00923113	0.387299	RIKEN cDNA 5530601H04 gene [Source:MGI Symbol;Acc:MGI:1918695]
ENSMUSG00000027490	E2f1	Ybx1_cKO	Ybx1_Ctrl	-0.429932	0.00923335	0.387299	E2F transcription factor 1 [Source:MGI Symbol;Acc:MGI:101941]
ENSMUSG00000044674	Fzd1	Ybx1_cKO	Ybx1_Ctrl	0.3415	0.00929615	0.388973	frizzled class receptor 1 [Source:MGI Symbol;Acc:MGI:1196625]
ENSMUSG00000034825	Nrip3	Ybx1_cKO	Ybx1_Ctrl	0.671356	0.00934218	0.389938	nuclear receptor interacting protein 3 [Source:MGI Symbol;Acc:MGI:1925843]
ENSMUSG00000027546	Atp9a	Ybx1_cKO	Ybx1_Ctrl	-0.443896	0.00951661	0.396104	ATPase, class II, type 9A [Source:MGI Symbol;Acc:MGI:1330826]
ENSMUSG00000067212	H2-T23	Ybx1_cKO	Ybx1_Ctrl	-0.557911	0.00955287	0.396104	histocompatibility 2, T region locus 23 [Source:MGI Symbol;Acc:MGI:95957]
ENSMUSG00000060036	Rpl3	Ybx1_cKO	Ybx1_Ctrl	-0.452029	0.00955985	0.396104	ribosomal protein L3 [Source:MGI Symbol;Acc:MGI:1351605]
ENSMUSG00000062309	Rpp25	Ybx1_cKO	Ybx1_Ctrl	-0.71378	0.00960239	0.396899	ribonuclease P/MRP 25 subunit [Source:MGI Symbol;Acc:MGI:2143151]
ENSMUSG00000118134	4930549G23Rik	Ybx1_cKO	Ybx1_Ctrl	0.467987	0.00973817	0.401534	RIKEN cDNA 4930549G23 gene [Source:MGI Symbol;Acc:MGI:1922536]
ENSMUSG00000117926	C030004G16Rik	Ybx1_cKO	Ybx1_Ctrl	0.893866	0.00976298	0.401582	RIKEN cDNA C030004G16 gene [Source:MGI Symbol;Acc:MGI:1925786]
ENSMUSG00000044216	Kcnj4	Ybx1_cKO	Ybx1_Ctrl	0.994147	0.00979451	0.401906	potassium inwardly-rectifying channel, subfamily J, member 4 [Source:MGI Symbol;Acc:MGI:104743]
ENSMUSG00000060176	Kif27	Ybx1_cKO	Ybx1_Ctrl	0.535517	0.00984785	0.402467	kinesin family member 27 [Source:MGI Symbol;Acc:MGI:1922300]
ENSMUSG00000081400	Gm13680	Ybx1_cKO	Ybx1_Ctrl	-0.921075	0.00985556	0.402467	predicted gene 13680 [Source:MGI Symbol;Acc:MGI:3652285]
ENSMUSG00000000402	Egfl6	Ybx1_cKO	Ybx1_Ctrl	0.770427	0.0099862	0.406256	EGF-like-domain, multiple 6 [Source:MGI Symbol;Acc:MGI:1858599]
ENSMUSG00000017978	Cadps2	Ybx1_cKO	Ybx1_Ctrl	0.605433	0.0100054	0.406256	Ca2+-dependent activator protein for secretion 2 [Source:MGI Symbol;Acc:MGI:2443963]
ENSMUSG00000100876	2810454H06Rik	Ybx1_cKO	Ybx1_Ctrl	-0.610249	0.0100201	0.406256	RIKEN cDNA 2810454H06 gene [Source:MGI Symbol;Acc:MGI:1920063]
ENSMUSG00000028698	Pik3r3	Ybx1_cKO	Ybx1_Ctrl	0.37867	0.0101035	0.40731	phosphoinositide-3-kinase regulatory subunit 3 [Source:MGI Symbol;Acc:MGI:109277]
ENSMUSG00000033007	Asic4	Ybx1_cKO	Ybx1_Ctrl	-0.699832	0.0101154	0.40731	acid-sensing (proton-gated) ion channel family member 4 [Source:MGI Symbol;Acc:MGI:2652846]
ENSMUSG00000037664	Cdkn1c	Ybx1_cKO	Ybx1_Ctrl	-0.589582	0.010118	0.40731	cyclin-dependent kinase inhibitor 1C (P57) [Source:MGI Symbol;Acc:MGI:104564]
ENSMUSG00000037996	Slc24a2	Ybx1_cKO	Ybx1_Ctrl	0.609181	0.0101855	0.409058	solute carrier family 24 (sodium/potassium/calcium exchanger), member 2 [Source:MGI Symbol;Acc:MGI:1923626]
ENSMUSG00000017943	Gdap1l1	Ybx1_cKO	Ybx1_Ctrl	-0.502244	0.0102598	0.409817	ganglioside-induced differentiation-associated protein 1-like 1 [Source:MGI Symbol;Acc:MGI:2385163]
ENSMUSG00000105913	Mir5121	Ybx1_cKO	Ybx1_Ctrl	-0.624623	0.0102767	0.409817	microRNA 5121 [Source:MGI Symbol;Acc:MGI:4950446]
ENSMUSG00000113555	Gm10095	Ybx1_cKO	Ybx1_Ctrl	-0.68957	0.0102773	0.409817	predicted gene 10095 [Source:MGI Symbol;Acc:MGI:3642130]
ENSMUSG00000097288	Gm2155	Ybx1_cKO	Ybx1_Ctrl	-1.24593	0.0103338	0.409817	predicted gene 2155 [Source:MGI Symbol;Acc:MGI:3780324]
ENSMUSG00000048240	Gng7	Ybx1_cKO	Ybx1_Ctrl	-0.485692	0.0103367	0.409817	guanine nucleotide binding protein (G protein), gamma 7 [Source:MGI Symbol;Acc:MGI:95787]
ENSMUSG00000074649	BC029722	Ybx1_cKO	Ybx1_Ctrl	-0.497131	0.0103717	0.409817	cDNA sequence BC029722 [Source:MGI Symbol;Acc:MGI:3584273]
ENSMUSG00000056812	St8sia3	Ybx1_cKO	Ybx1_Ctrl	0.31021	0.010395	0.409817	ST8 alpha-N-acetyl-neuraminide alpha-2,8-sialyltransferase 3 [Source:MGI Symbol;Acc:MGI:106019]
ENSMUSG00000032870	Smap2	Ybx1_cKO	Ybx1_Ctrl	-0.327117	0.010415	0.409817	small ArfGAP 2 [Source:MGI Symbol;Acc:MGI:1917030]
ENSMUSG00000030814	Bcl7c	Ybx1_cKO	Ybx1_Ctrl	-0.331383	0.0104427	0.409817	B cell CLL/lymphoma 7C [Source:MGI Symbol;Acc:MGI:1332237]
ENSMUSG00000095134	Mid1-ps1	Ybx1_cKO	Ybx1_Ctrl	-0.935336	0.0104795	0.409817	midline 1, pseudogene 1 [Source:MGI Symbol;Acc:MGI:5780070]
ENSMUSG00000046607	Hrk	Ybx1_cKO	Ybx1_Ctrl	-0.604739	0.0104928	0.409817	harakiri, BCL2 interacting protein (contains only BH3 domain) [Source:MGI Symbol;Acc:MGI:1201608]
ENSMUSG00000027177	Hipk3	Ybx1_cKO	Ybx1_Ctrl	0.521897	0.0104939	0.409817	homeodomain interacting protein kinase 3 [Source:MGI Symbol;Acc:MGI:1314882]
ENSMUSG00000022512	Cldn1	Ybx1_cKO	Ybx1_Ctrl	0.82731	0.0105435	0.409911	claudin 1 [Source:MGI Symbol;Acc:MGI:1276109]
ENSMUSG00000074210	E130208F15Rik	Ybx1_cKO	Ybx1_Ctrl	-0.611528	0.0105446	0.409911	RIKEN cDNA E130208F15 gene [Source:MGI Symbol;Acc:MGI:3767226]
ENSMUSG00000046329	Slc25a23	Ybx1_cKO	Ybx1_Ctrl	-0.31785	0.0106754	0.411868	solute carrier family 25 (mitochondrial carrier; phosphate carrier), member 23 [Source:MGI Symbol;Acc:MGI:1914222]
ENSMUSG00000030020	Prickle2	Ybx1_cKO	Ybx1_Ctrl	0.455058	0.0106794	0.411868	prickle planar cell polarity protein 2 [Source:MGI Symbol;Acc:MGI:1925144]
ENSMUSG00000028234	Rps20	Ybx1_cKO	Ybx1_Ctrl	-0.666923	0.0106806	0.411868	ribosomal protein S20 [Source:MGI Symbol;Acc:MGI:1914677]
ENSMUSG00000057322	Rpl38	Ybx1_cKO	Ybx1_Ctrl	-0.561407	0.0107098	0.411868	ribosomal protein L38 [Source:MGI Symbol;Acc:MGI:1914921]
ENSMUSG00000117822	Eef1a1-ps1	Ybx1_cKO	Ybx1_Ctrl	-0.624737	0.0107161	0.411868	eukaryotic translation elongation factor 1 alpha 1, pseudogene 1 [Source:MGI Symbol;Acc:MGI:2388571]
ENSMUSG00000090272	Mndal	Ybx1_cKO	Ybx1_Ctrl	-0.834682	0.010842	0.415766	myeloid nuclear differentiation antigen like [Source:MGI Symbol;Acc:MGI:3780953]
ENSMUSG00000031871	Cdh5	Ybx1_cKO	Ybx1_Ctrl	0.369159	0.0108887	0.416616	cadherin 5 [Source:MGI Symbol;Acc:MGI:105057]
ENSMUSG00000074211	Sdhaf1	Ybx1_cKO	Ybx1_Ctrl	-0.631042	0.0109409	0.417672	succinate dehydrogenase complex assembly factor 1 [Source:MGI Symbol;Acc:MGI:1915582]
ENSMUSG00000028643	Svbp	Ybx1_cKO	Ybx1_Ctrl	-0.620591	0.0109938	0.418282	small vasohibin binding protein [Source:MGI Symbol;Acc:MGI:1916466]
ENSMUSG00000031523	Dlc1	Ybx1_cKO	Ybx1_Ctrl	0.416162	0.0110061	0.418282	deleted in liver cancer 1 [Source:MGI Symbol;Acc:MGI:1354949]
ENSMUSG00000028412	Slc44a1	Ybx1_cKO	Ybx1_Ctrl	0.374595	0.0111217	0.420437	solute carrier family 44, member 1 [Source:MGI Symbol;Acc:MGI:2140592]
ENSMUSG00000027977	Ndst3	Ybx1_cKO	Ybx1_Ctrl	0.436887	0.01117	0.420437	N-deacetylase/N-sulfotransferase (heparan glucosaminyl) 3 [Source:MGI Symbol;Acc:MGI:1932544]
ENSMUSG00000031608	Galnt7	Ybx1_cKO	Ybx1_Ctrl	0.460232	0.0111736	0.420437	polypeptide N-acetylgalactosaminyltransferase 7 [Source:MGI Symbol;Acc:MGI:1349449]
ENSMUSG00000063142	Kcnma1	Ybx1_cKO	Ybx1_Ctrl	0.42806	0.0112013	0.420437	potassium large conductance calcium-activated channel, subfamily M, alpha member 1 [Source:MGI Symbol;Acc:MGI:99923]
ENSMUSG00000045932	Ifit2	Ybx1_cKO	Ybx1_Ctrl	-0.505523	0.0112196	0.420437	interferon-induced protein with tetratricopeptide repeats 2 [Source:MGI Symbol;Acc:MGI:99449]
ENSMUSG00000034275	Igsf9b	Ybx1_cKO	Ybx1_Ctrl	0.490382	0.0112611	0.420437	immunoglobulin superfamily, member 9B [Source:MGI Symbol;Acc:MGI:2685354]
ENSMUSG00000027748	Trpc4	Ybx1_cKO	Ybx1_Ctrl	0.448149	0.0112807	0.420437	transient receptor potential cation channel, subfamily C, member 4 [Source:MGI Symbol;Acc:MGI:109525]
ENSMUSG00000034595	Ppp1r18	Ybx1_cKO	Ybx1_Ctrl	-0.299589	0.0112877	0.420437	protein phosphatase 1, regulatory subunit 18 [Source:MGI Symbol;Acc:MGI:1923698]
ENSMUSG00000086363	A330102I10Rik	Ybx1_cKO	Ybx1_Ctrl	-0.547305	0.0113018	0.420437	RIKEN cDNA A330102I10 gene [Source:MGI Symbol;Acc:MGI:1925170]
ENSMUSG00000039953	Clstn1	Ybx1_cKO	Ybx1_Ctrl	-0.362165	0.0113103	0.420437	calsyntenin 1 [Source:MGI Symbol;Acc:MGI:1929895]
ENSMUSG00000056708	Ier5	Ybx1_cKO	Ybx1_Ctrl	-0.465327	0.0113411	0.420661	immediate early response 5 [Source:MGI Symbol;Acc:MGI:1337072]
ENSMUSG00000079614	Seh1l	Ybx1_cKO	Ybx1_Ctrl	0.350536	0.0113771	0.421078	SEH1-like (S. cerevisiae [Source:MGI Symbol;Acc:MGI:1919374]
ENSMUSG00000066640	Fbxl18	Ybx1_cKO	Ybx1_Ctrl	0.341942	0.0114198	0.421739	F-box and leucine-rich repeat protein 18 [Source:MGI Symbol;Acc:MGI:2444450]
ENSMUSG00000052146	Rps10	Ybx1_cKO	Ybx1_Ctrl	-0.506819	0.0114522	0.422018	ribosomal protein S10 [Source:MGI Symbol;Acc:MGI:1914347]
ENSMUSG00000028552	Eps15	Ybx1_cKO	Ybx1_Ctrl	0.35927	0.0114844	0.422289	epidermal growth factor receptor pathway substrate 15 [Source:MGI Symbol;Acc:MGI:104583]
ENSMUSG00000030980	Knop1	Ybx1_cKO	Ybx1_Ctrl	-0.310007	0.0115506	0.42301	lysine rich nucleolar protein 1 [Source:MGI Symbol;Acc:MGI:1913606]
ENSMUSG00000035551	Igfbpl1	Ybx1_cKO	Ybx1_Ctrl	-0.376658	0.0115538	0.42301	insulin-like growth factor binding protein-like 1 [Source:MGI Symbol;Acc:MGI:1933198]
ENSMUSG00000073415	Gm10501	Ybx1_cKO	Ybx1_Ctrl	-0.415657	0.0116012	0.42383	predicted gene 10501 [Source:MGI Symbol;Acc:MGI:3704476]
ENSMUSG00000007613	Tgfbr1	Ybx1_cKO	Ybx1_Ctrl	0.377408	0.011695	0.426074	transforming growth factor, beta receptor I [Source:MGI Symbol;Acc:MGI:98728]
ENSMUSG00000097787	2700046G09Rik	Ybx1_cKO	Ybx1_Ctrl	-0.895372	0.0117128	0.426074	RIKEN cDNA 2700046G09 gene [Source:MGI Symbol;Acc:MGI:1914438]
ENSMUSG00000009927	Rps25	Ybx1_cKO	Ybx1_Ctrl	-0.438125	0.0117477	0.426433	ribosomal protein S25 [Source:MGI Symbol;Acc:MGI:1922867]
ENSMUSG00000030203	Dusp16	Ybx1_cKO	Ybx1_Ctrl	0.433504	0.0118754	0.430108	dual specificity phosphatase 16 [Source:MGI Symbol;Acc:MGI:1917936]
ENSMUSG00000105879	Gm6204	Ybx1_cKO	Ybx1_Ctrl	-1.30104	0.0118996	0.430108	predicted gene 6204 [Source:MGI Symbol;Acc:MGI:3649038]
ENSMUSG00000078486	Perm1	Ybx1_cKO	Ybx1_Ctrl	0.377944	0.0120365	0.434131	PPARGC1 and ESRR induced regulator, muscle 1 [Source:MGI Symbol;Acc:MGI:1921433]
ENSMUSG00000028793	Rnf19b	Ybx1_cKO	Ybx1_Ctrl	-0.412955	0.0121356	0.43678	ring finger protein 19B [Source:MGI Symbol;Acc:MGI:1922484]
ENSMUSG00000005774	Rfx5	Ybx1_cKO	Ybx1_Ctrl	0.407871	0.0122003	0.438178	regulatory factor X, 5 (influences HLA class II expression) [Source:MGI Symbol;Acc:MGI:1858421]
ENSMUSG00000038351	Sgsm2	Ybx1_cKO	Ybx1_Ctrl	-0.36471	0.0122422	0.438755	small G protein signaling modulator 2 [Source:MGI Symbol;Acc:MGI:2144695]
ENSMUSG00000051242	Pcdhb9	Ybx1_cKO	Ybx1_Ctrl	-0.474744	0.0123181	0.439937	protocadherin beta 9 [Source:MGI Symbol;Acc:MGI:2136744]
ENSMUSG00000021573	Tppp	Ybx1_cKO	Ybx1_Ctrl	-0.467034	0.0123269	0.439937	tubulin polymerization promoting protein [Source:MGI Symbol;Acc:MGI:1920198]
ENSMUSG00000051111	Sv2c	Ybx1_cKO	Ybx1_Ctrl	-0.531615	0.0124336	0.442814	synaptic vesicle glycoprotein 2c [Source:MGI Symbol;Acc:MGI:1922459]
ENSMUSG00000029338	Antxr2	Ybx1_cKO	Ybx1_Ctrl	0.581116	0.0125079	0.444129	anthrax toxin receptor 2 [Source:MGI Symbol;Acc:MGI:1919164]
ENSMUSG00000042066	Tmcc2	Ybx1_cKO	Ybx1_Ctrl	-0.458576	0.0125228	0.444129	transmembrane and coiled-coil domains 2 [Source:MGI Symbol;Acc:MGI:1916125]
ENSMUSG00000002803	Btbd6	Ybx1_cKO	Ybx1_Ctrl	-0.433406	0.0125753	0.445059	BTB (POZ) domain containing 6 [Source:MGI Symbol;Acc:MGI:3026623]
ENSMUSG00000081406	Rps6-ps4	Ybx1_cKO	Ybx1_Ctrl	-0.61591	0.0126509	0.446807	ribosomal protein S6, pseudogene 4 [Source:MGI Symbol;Acc:MGI:3650907]
ENSMUSG00000039115	Itga9	Ybx1_cKO	Ybx1_Ctrl	0.51255	0.0127185	0.448075	integrin alpha 9 [Source:MGI Symbol;Acc:MGI:104756]
ENSMUSG00000030862	Cpxm2	Ybx1_cKO	Ybx1_Ctrl	-0.637352	0.0127396	0.448075	carboxypeptidase X 2 (M14 family) [Source:MGI Symbol;Acc:MGI:1926006]
ENSMUSG00000028360	Slc44a5	Ybx1_cKO	Ybx1_Ctrl	0.482296	0.0128027	0.449365	solute carrier family 44, member 5 [Source:MGI Symbol;Acc:MGI:3035141]
ENSMUSG00000040612	Ildr2	Ybx1_cKO	Ybx1_Ctrl	0.452289	0.0128769	0.450239	immunoglobulin-like domain containing receptor 2 [Source:MGI Symbol;Acc:MGI:1196370]
ENSMUSG00000020135	Apc2	Ybx1_cKO	Ybx1_Ctrl	-0.370019	0.0129059	0.450239	APC regulator of WNT signaling pathway 2 [Source:MGI Symbol;Acc:MGI:1346052]
ENSMUSG00000021136	Smoc1	Ybx1_cKO	Ybx1_Ctrl	0.353537	0.0129071	0.450239	SPARC related modular calcium binding 1 [Source:MGI Symbol;Acc:MGI:1929878]
ENSMUSG00000018583	G3bp1	Ybx1_cKO	Ybx1_Ctrl	-0.307517	0.0129425	0.450548	GTPase activating protein (SH3 domain) binding protein 1 [Source:MGI Symbol;Acc:MGI:1351465]
ENSMUSG00000040875	Osbpl10	Ybx1_cKO	Ybx1_Ctrl	0.402502	0.013013	0.451747	oxysterol binding protein-like 10 [Source:MGI Symbol;Acc:MGI:1921736]
ENSMUSG00000044475	Ascc1	Ybx1_cKO	Ybx1_Ctrl	-0.496796	0.0130377	0.451747	activating signal cointegrator 1 complex subunit 1 [Source:MGI Symbol;Acc:MGI:1916340]
ENSMUSG00000102252	Snrpn	Ybx1_cKO	Ybx1_Ctrl	-0.436315	0.0130983	0.451747	small nuclear ribonucleoprotein N [Source:MGI Symbol;Acc:MGI:98347]
ENSMUSG00000059213	Ddn	Ybx1_cKO	Ybx1_Ctrl	0.991674	0.0131183	0.451747	dendrin [Source:MGI Symbol;Acc:MGI:108101]
ENSMUSG00000029168	Dpysl5	Ybx1_cKO	Ybx1_Ctrl	-0.3211	0.0131186	0.451747	dihydropyrimidinase-like 5 [Source:MGI Symbol;Acc:MGI:1929772]
ENSMUSG00000048758	Rpl29	Ybx1_cKO	Ybx1_Ctrl	-0.560177	0.0131365	0.451747	ribosomal protein L29 [Source:MGI Symbol;Acc:MGI:99687]
ENSMUSG00000037705	Tecta	Ybx1_cKO	Ybx1_Ctrl	0.596007	0.0132166	0.453582	tectorin alpha [Source:MGI Symbol;Acc:MGI:109575]
ENSMUSG00000044847	Lsm11	Ybx1_cKO	Ybx1_Ctrl	-0.328663	0.0133491	0.457208	U7 snRNP-specific Sm-like protein LSM11 [Source:MGI Symbol;Acc:MGI:1919540]
ENSMUSG00000098176	Ccdc166	Ybx1_cKO	Ybx1_Ctrl	-0.450745	0.0134369	0.457882	coiled-coil domain containing 166 [Source:MGI Symbol;Acc:MGI:1925902]
ENSMUSG00000056486	Chn1	Ybx1_cKO	Ybx1_Ctrl	-0.312816	0.0134419	0.457882	chimerin 1 [Source:MGI Symbol;Acc:MGI:1915674]
ENSMUSG00000055116	Arntl	Ybx1_cKO	Ybx1_Ctrl	0.370312	0.013486	0.457882	aryl hydrocarbon receptor nuclear translocator-like [Source:MGI Symbol;Acc:MGI:1096381]
ENSMUSG00000034402	Kcnh5	Ybx1_cKO	Ybx1_Ctrl	0.920532	0.0135176	0.457882	potassium voltage-gated channel, subfamily H (eag-related), member 5 [Source:MGI Symbol;Acc:MGI:3584508]
ENSMUSG00000054423	Cadps	Ybx1_cKO	Ybx1_Ctrl	0.358586	0.0135223	0.457882	Ca2+-dependent secretion activator [Source:MGI Symbol;Acc:MGI:1350922]
ENSMUSG00000113515	Gm29675	Ybx1_cKO	Ybx1_Ctrl	-0.613849	0.0135305	0.457882	predicted gene, 29675 [Source:MGI Symbol;Acc:MGI:5588834]
ENSMUSG00000008668	Rps18	Ybx1_cKO	Ybx1_Ctrl	-0.447371	0.0136006	0.457939	ribosomal protein S18 [Source:MGI Symbol;Acc:MGI:98146]
ENSMUSG00000042428	Mgat3	Ybx1_cKO	Ybx1_Ctrl	-0.310381	0.0136269	0.457939	mannoside acetylglucosaminyltransferase 3 [Source:MGI Symbol;Acc:MGI:104532]
ENSMUSG00000027671	Actl6a	Ybx1_cKO	Ybx1_Ctrl	0.306428	0.013631	0.457939	actin-like 6A [Source:MGI Symbol;Acc:MGI:1861453]
ENSMUSG00000025013	Tll2	Ybx1_cKO	Ybx1_Ctrl	-1.19398	0.0136401	0.457939	tolloid-like 2 [Source:MGI Symbol;Acc:MGI:1346044]
ENSMUSG00000030882	Dnhd1	Ybx1_cKO	Ybx1_Ctrl	0.419614	0.0136722	0.458113	dynein heavy chain domain 1 [Source:MGI Symbol;Acc:MGI:1924755]
ENSMUSG00000034485	Uaca	Ybx1_cKO	Ybx1_Ctrl	0.342079	0.013904	0.460399	uveal autoantigen with coiled-coil domains and ankyrin repeats [Source:MGI Symbol;Acc:MGI:1919815]
ENSMUSG00000052928	Ctif	Ybx1_cKO	Ybx1_Ctrl	-0.322048	0.0139062	0.460399	CBP80/20-dependent translation initiation factor [Source:MGI Symbol;Acc:MGI:2685518]
ENSMUSG00000031390	Avpr2	Ybx1_cKO	Ybx1_Ctrl	0.72714	0.0139145	0.460399	arginine vasopressin receptor 2 [Source:MGI Symbol;Acc:MGI:88123]
ENSMUSG00000022965	Ifngr2	Ybx1_cKO	Ybx1_Ctrl	-0.337443	0.0139374	0.460399	interferon gamma receptor 2 [Source:MGI Symbol;Acc:MGI:107654]
ENSMUSG00000071654	Uqcc3	Ybx1_cKO	Ybx1_Ctrl	-0.550233	0.013961	0.460399	ubiquinol-cytochrome c reductase complex assembly factor 3 [Source:MGI Symbol;Acc:MGI:2147553]
ENSMUSG00000073702	Rpl31	Ybx1_cKO	Ybx1_Ctrl	-0.502167	0.0140001	0.460399	ribosomal protein L31 [Source:MGI Symbol;Acc:MGI:2149632]
ENSMUSG00000018040	Rrp7a	Ybx1_cKO	Ybx1_Ctrl	-0.478571	0.0140046	0.460399	ribosomal RNA processing 7 homolog A [Source:MGI Symbol;Acc:MGI:1922028]
ENSMUSG00000093798	Gm8355	Ybx1_cKO	Ybx1_Ctrl	-0.673926	0.0140067	0.460399	predicted pseudogene 8355 [Source:MGI Symbol;Acc:MGI:3645191]
ENSMUSG00000030499	Kctd15	Ybx1_cKO	Ybx1_Ctrl	-0.32165	0.0140342	0.460399	potassium channel tetramerisation domain containing 15 [Source:MGI Symbol;Acc:MGI:2385276]
ENSMUSG00000067288	Rps28	Ybx1_cKO	Ybx1_Ctrl	-0.508338	0.0140868	0.460399	ribosomal protein S28 [Source:MGI Symbol;Acc:MGI:1859516]
ENSMUSG00000032532	Cck	Ybx1_cKO	Ybx1_Ctrl	-0.666001	0.0141168	0.460399	cholecystokinin [Source:MGI Symbol;Acc:MGI:88297]
ENSMUSG00000071265	1700086L19Rik	Ybx1_cKO	Ybx1_Ctrl	0.467741	0.0141356	0.460399	RIKEN cDNA 1700086L19 gene [Source:MGI Symbol;Acc:MGI:1921534]
ENSMUSG00000001289	Pfdn5	Ybx1_cKO	Ybx1_Ctrl	-0.465854	0.014144	0.460399	prefoldin 5 [Source:MGI Symbol;Acc:MGI:1928753]
ENSMUSG00000033161	Atp1a1	Ybx1_cKO	Ybx1_Ctrl	0.352812	0.014167	0.460399	ATPase, Na+/K+ transporting, alpha 1 polypeptide [Source:MGI Symbol;Acc:MGI:88105]
ENSMUSG00000041945	Mfsd9	Ybx1_cKO	Ybx1_Ctrl	0.400246	0.0141685	0.460399	major facilitator superfamily domain containing 9 [Source:MGI Symbol;Acc:MGI:2443548]
ENSMUSG00000116358	Gm49450	Ybx1_cKO	Ybx1_Ctrl	-0.374008	0.014174	0.460399	predicted gene, 49450 [Source:MGI Symbol;Acc:MGI:6155101]
ENSMUSG00000054459	Vsnl1	Ybx1_cKO	Ybx1_Ctrl	0.611593	0.0142439	0.461785	visinin-like 1 [Source:MGI Symbol;Acc:MGI:1349453]
ENSMUSG00000027435	Cd93	Ybx1_cKO	Ybx1_Ctrl	0.449629	0.014276	0.461945	CD93 antigen [Source:MGI Symbol;Acc:MGI:106664]
ENSMUSG00000001864	Aif1l	Ybx1_cKO	Ybx1_Ctrl	-0.349331	0.0143216	0.461982	allograft inflammatory factor 1-like [Source:MGI Symbol;Acc:MGI:1919598]
ENSMUSG00000035168	Tanc1	Ybx1_cKO	Ybx1_Ctrl	0.47378	0.0143316	0.461982	tetratricopeptide repeat, ankyrin repeat and coiled-coil containing 1 [Source:MGI Symbol;Acc:MGI:1914110]
ENSMUSG00000031503	Col4a2	Ybx1_cKO	Ybx1_Ctrl	0.29423	0.0143642	0.462156	collagen, type IV, alpha 2 [Source:MGI Symbol;Acc:MGI:88455]
ENSMUSG00000040652	Oaz2	Ybx1_cKO	Ybx1_Ctrl	-0.301438	0.0144691	0.464651	ornithine decarboxylase antizyme 2 [Source:MGI Symbol;Acc:MGI:109492]
ENSMUSG00000004961	Syt5	Ybx1_cKO	Ybx1_Ctrl	-0.396464	0.0145936	0.467724	synaptotagmin V [Source:MGI Symbol;Acc:MGI:1926368]
ENSMUSG00000038112	AW551984	Ybx1_cKO	Ybx1_Ctrl	-0.49463	0.0146198	0.467724	expressed sequence AW551984 [Source:MGI Symbol;Acc:MGI:2143322]
ENSMUSG00000117338	Gm49804	Ybx1_cKO	Ybx1_Ctrl	-0.442041	0.0147061	0.468107	predicted gene, 49804 [Source:MGI Symbol;Acc:MGI:6270466]
ENSMUSG00000023484	Prph	Ybx1_cKO	Ybx1_Ctrl	0.881932	0.0147459	0.468107	peripherin [Source:MGI Symbol;Acc:MGI:97774]
ENSMUSG00000020900	Myh10	Ybx1_cKO	Ybx1_Ctrl	-0.376577	0.0147863	0.468107	myosin, heavy polypeptide 10, non-muscle [Source:MGI Symbol;Acc:MGI:1930780]
ENSMUSG00000072568	Lratd2	Ybx1_cKO	Ybx1_Ctrl	-0.382812	0.014815	0.468107	LRAT domain containing 1 [Source:MGI Symbol;Acc:MGI:3026924]
ENSMUSG00000071415	Rpl23	Ybx1_cKO	Ybx1_Ctrl	-0.401362	0.0148519	0.468107	ribosomal protein L23 [Source:MGI Symbol;Acc:MGI:1929455]
ENSMUSG00000038605	Samd10	Ybx1_cKO	Ybx1_Ctrl	-0.35646	0.0148562	0.468107	sterile alpha motif domain containing 10 [Source:MGI Symbol;Acc:MGI:2443872]
ENSMUSG00000106500	Gm42540	Ybx1_cKO	Ybx1_Ctrl	0.979018	0.0148563	0.468107	predicted gene 42540 [Source:MGI Symbol;Acc:MGI:5662677]
ENSMUSG00000087193	Gm14820	Ybx1_cKO	Ybx1_Ctrl	-0.40255	0.0148627	0.468107	predicted gene 14820 [Source:MGI Symbol;Acc:MGI:3713695]
ENSMUSG00000061848	Gm5805	Ybx1_cKO	Ybx1_Ctrl	-0.955646	0.0148798	0.468107	predicted gene 5805 [Source:MGI Symbol;Acc:MGI:3644633]
ENSMUSG00000097393	D030068K23Rik	Ybx1_cKO	Ybx1_Ctrl	-0.417229	0.0149701	0.470078	RIKEN cDNA D030068K23 gene [Source:MGI Symbol;Acc:MGI:3037424]
ENSMUSG00000110195	Pde2a	Ybx1_cKO	Ybx1_Ctrl	0.35489	0.0150398	0.471084	phosphodiesterase 2A, cGMP-stimulated [Source:MGI Symbol;Acc:MGI:2446107]
ENSMUSG00000001986	Gria3	Ybx1_cKO	Ybx1_Ctrl	0.423313	0.0150576	0.471084	glutamate receptor, ionotropic, AMPA3 (alpha 3) [Source:MGI Symbol;Acc:MGI:95810]
ENSMUSG00000064343	mt-Tq	Ybx1_cKO	Ybx1_Ctrl	0.416946	0.0152056	0.474838	mitochondrially encoded tRNA glutamine [Source:MGI Symbol;Acc:MGI:102477]
ENSMUSG00000054967	Zfp647	Ybx1_cKO	Ybx1_Ctrl	-0.361139	0.0152625	0.475648	zinc finger protein 647 [Source:MGI Symbol;Acc:MGI:3052806]
ENSMUSG00000086998	Gm16033	Ybx1_cKO	Ybx1_Ctrl	0.420839	0.0152875	0.475648	predicted gene 16033 [Source:MGI Symbol;Acc:MGI:3802076]
ENSMUSG00000074807	Gm10762	Ybx1_cKO	Ybx1_Ctrl	-0.477638	0.015375	0.477496	predicted gene 10762 [Source:MGI Symbol;Acc:MGI:3704209]
ENSMUSG00000034616	Ssh3	Ybx1_cKO	Ybx1_Ctrl	0.332121	0.0154781	0.479645	slingshot protein phosphatase 3 [Source:MGI Symbol;Acc:MGI:2683546]
ENSMUSG00000095597	Rps7-ps3	Ybx1_cKO	Ybx1_Ctrl	-0.740169	0.0155172	0.479645	ribosomal protein S7, pseudogene 3 [Source:MGI Symbol;Acc:MGI:3648396]
ENSMUSG00000050628	Ubald2	Ybx1_cKO	Ybx1_Ctrl	-0.478038	0.0155289	0.479645	UBA-like domain containing 2 [Source:MGI Symbol;Acc:MGI:1914635]
ENSMUSG00000061603	Akap6	Ybx1_cKO	Ybx1_Ctrl	0.456637	0.0155768	0.479849	A kinase (PRKA) anchor protein 6 [Source:MGI Symbol;Acc:MGI:3050566]
ENSMUSG00000053038	Gm6180	Ybx1_cKO	Ybx1_Ctrl	-0.774409	0.015592	0.479849	predicted pseudogene 6180 [Source:MGI Symbol;Acc:MGI:3643972]
ENSMUSG00000062991	Nrg1	Ybx1_cKO	Ybx1_Ctrl	0.455805	0.0156359	0.48033	neuregulin 1 [Source:MGI Symbol;Acc:MGI:96083]
ENSMUSG00000070802	Pnmal2	Ybx1_cKO	Ybx1_Ctrl	-0.329911	0.0157613	0.482584	PNMA-like 2 [Source:MGI Symbol;Acc:MGI:3645856]
ENSMUSG00000000959	Oxa1l	Ybx1_cKO	Ybx1_Ctrl	-0.334	0.0158162	0.482584	oxidase assembly 1-like [Source:MGI Symbol;Acc:MGI:1916339]
ENSMUSG00000068744	Psrc1	Ybx1_cKO	Ybx1_Ctrl	-0.407243	0.0158176	0.482584	proline/serine-rich coiled-coil 1 [Source:MGI Symbol;Acc:MGI:1913099]
ENSMUSG00000058064	Gm10036	Ybx1_cKO	Ybx1_Ctrl	-1.01076	0.0158229	0.482584	predicted gene 10036 [Source:MGI Symbol;Acc:MGI:3642334]
ENSMUSG00000037362	Ccn3	Ybx1_cKO	Ybx1_Ctrl	0.679758	0.0159873	0.486723	cellular communication network factor 3 [Source:MGI Symbol;Acc:MGI:109185]
ENSMUSG00000097075	Cdiptos	Ybx1_cKO	Ybx1_Ctrl	0.792465	0.0160866	0.488278	CDIP transferase, opposite strand [Source:MGI Symbol;Acc:MGI:2443610]
ENSMUSG00000032216	Nedd4	Ybx1_cKO	Ybx1_Ctrl	0.367704	0.0160958	0.488278	neural precursor cell expressed, developmentally down-regulated 4 [Source:MGI Symbol;Acc:MGI:97297]
ENSMUSG00000107999	Gm44123	Ybx1_cKO	Ybx1_Ctrl	0.576084	0.0162253	0.49133	predicted gene, 44123 [Source:MGI Symbol;Acc:MGI:5690515]
ENSMUSG00000030653	Gm45837	Ybx1_cKO	Ybx1_Ctrl	0.35224	0.0162861	0.492292	predicted gene 45837 [Source:MGI Symbol;Acc:MGI:5804952]
ENSMUSG00000020889	Nr1d1	Ybx1_cKO	Ybx1_Ctrl	-0.413146	0.0164176	0.495385	nuclear receptor subfamily 1, group D, member 1 [Source:MGI Symbol;Acc:MGI:2444210]
ENSMUSG00000039824	Myl6b	Ybx1_cKO	Ybx1_Ctrl	-0.525866	0.0164792	0.496362	myosin, light polypeptide 6B [Source:MGI Symbol;Acc:MGI:1917789]
ENSMUSG00000087184	Gm11650	Ybx1_cKO	Ybx1_Ctrl	-0.687734	0.0166116	0.499247	predicted gene 11650 [Source:MGI Symbol;Acc:MGI:3650132]
ENSMUSG00000029343	Crybb1	Ybx1_cKO	Ybx1_Ctrl	-0.678671	0.0166337	0.499247	crystallin, beta B1 [Source:MGI Symbol;Acc:MGI:104992]
ENSMUSG00000034462	Pkd2	Ybx1_cKO	Ybx1_Ctrl	0.380674	0.0167084	0.499815	polycystin 2, transient receptor potential cation channel [Source:MGI Symbol;Acc:MGI:1099818]
ENSMUSG00000056394	Lig1	Ybx1_cKO	Ybx1_Ctrl	-0.339609	0.0167115	0.499815	ligase I, DNA, ATP-dependent [Source:MGI Symbol;Acc:MGI:101789]
ENSMUSG00000027966	Col11a1	Ybx1_cKO	Ybx1_Ctrl	0.328398	0.0168813	0.503741	collagen, type XI, alpha 1 [Source:MGI Symbol;Acc:MGI:88446]
ENSMUSG00000005667	Mthfd2	Ybx1_cKO	Ybx1_Ctrl	-0.415418	0.0169021	0.503741	methylenetetrahydrofolate dehydrogenase (NAD+ dependent), methenyltetrahydrofolate cyclohydrolase [Source:MGI Symbol;Acc:MGI:1338850]
ENSMUSG00000028249	Sdcbp	Ybx1_cKO	Ybx1_Ctrl	0.29005	0.016948	0.504226	syndecan binding protein [Source:MGI Symbol;Acc:MGI:1337026]
ENSMUSG00000115728	Gm49190	Ybx1_cKO	Ybx1_Ctrl	0.368105	0.0170096	0.505174	predicted gene, 49190 [Source:MGI Symbol;Acc:MGI:6118631]
ENSMUSG00000034981	Parm1	Ybx1_cKO	Ybx1_Ctrl	0.505595	0.0171696	0.509034	prostate androgen-regulated mucin-like protein 1 [Source:MGI Symbol;Acc:MGI:2443349]
ENSMUSG00000034336	Ina	Ybx1_cKO	Ybx1_Ctrl	-0.289315	0.0172521	0.509947	internexin neuronal intermediate filament protein, alpha [Source:MGI Symbol;Acc:MGI:96568]
ENSMUSG00000068396	Rpl34-ps1	Ybx1_cKO	Ybx1_Ctrl	-0.968448	0.0172604	0.509947	ribosomal protein L34, pseudogene 1 [Source:MGI Symbol;Acc:MGI:3704270]
ENSMUSG00000028354	Fmn2	Ybx1_cKO	Ybx1_Ctrl	0.32228	0.0173326	0.511192	formin 2 [Source:MGI Symbol;Acc:MGI:1859252]
ENSMUSG00000074934	Grem1	Ybx1_cKO	Ybx1_Ctrl	-0.50738	0.0175053	0.512453	gremlin 1, DAN family BMP antagonist [Source:MGI Symbol;Acc:MGI:1344337]
ENSMUSG00000042660	Wdr55	Ybx1_cKO	Ybx1_Ctrl	-0.437251	0.017521	0.512453	WD repeat domain 55 [Source:MGI Symbol;Acc:MGI:1915186]
ENSMUSG00000014786	Slc9a5	Ybx1_cKO	Ybx1_Ctrl	-0.352081	0.0175249	0.512453	solute carrier family 9 (sodium/hydrogen exchanger), member 5 [Source:MGI Symbol;Acc:MGI:2685542]
ENSMUSG00000015217	Hmgb3	Ybx1_cKO	Ybx1_Ctrl	-0.322099	0.0175325	0.512453	high mobility group box 3 [Source:MGI Symbol;Acc:MGI:1098219]
ENSMUSG00000045174	Amer3	Ybx1_cKO	Ybx1_Ctrl	-0.339342	0.0175725	0.512453	APC membrane recruitment 3 [Source:MGI Symbol;Acc:MGI:3026939]
ENSMUSG00000022203	Efs	Ybx1_cKO	Ybx1_Ctrl	-0.462149	0.0175854	0.512453	embryonal Fyn-associated substrate [Source:MGI Symbol;Acc:MGI:105311]
ENSMUSG00000025809	Itgb1	Ybx1_cKO	Ybx1_Ctrl	0.312392	0.0175865	0.512453	integrin beta 1 (fibronectin receptor beta) [Source:MGI Symbol;Acc:MGI:96610]
ENSMUSG00000028334	Nans	Ybx1_cKO	Ybx1_Ctrl	-0.486748	0.0176581	0.513276	N-acetylneuraminic acid synthase (sialic acid synthase) [Source:MGI Symbol;Acc:MGI:2149820]
ENSMUSG00000072214	Septin5	Ybx1_cKO	Ybx1_Ctrl	-0.443203	0.0176966	0.513276	septin 5 [Source:MGI Symbol;Acc:MGI:1195461]
ENSMUSG00000020799	Tekt1	Ybx1_cKO	Ybx1_Ctrl	-0.585074	0.0177054	0.513276	tektin 1 [Source:MGI Symbol;Acc:MGI:1333819]
ENSMUSG00000058756	Thra	Ybx1_cKO	Ybx1_Ctrl	-0.369393	0.0177576	0.513329	thyroid hormone receptor alpha [Source:MGI Symbol;Acc:MGI:98742]
ENSMUSG00000027849	Syt6	Ybx1_cKO	Ybx1_Ctrl	0.326897	0.0177677	0.513329	synaptotagmin VI [Source:MGI Symbol;Acc:MGI:1859544]
ENSMUSG00000021840	Mapk1ip1l	Ybx1_cKO	Ybx1_Ctrl	0.309591	0.0179689	0.516606	mitogen-activated protein kinase 1 interacting protein 1-like [Source:MGI Symbol;Acc:MGI:2444022]
ENSMUSG00000025892	Gria4	Ybx1_cKO	Ybx1_Ctrl	0.364691	0.0179689	0.516606	glutamate receptor, ionotropic, AMPA4 (alpha 4) [Source:MGI Symbol;Acc:MGI:95811]
ENSMUSG00000044730	9930104L06Rik	Ybx1_cKO	Ybx1_Ctrl	-0.342379	0.0179723	0.516606	RIKEN cDNA 9930104L06 gene [Source:MGI Symbol;Acc:MGI:3041172]
ENSMUSG00000026950	Neb	Ybx1_cKO	Ybx1_Ctrl	0.553618	0.0180627	0.517856	nebulin [Source:MGI Symbol;Acc:MGI:97292]
ENSMUSG00000022442	Ttll1	Ybx1_cKO	Ybx1_Ctrl	-0.327743	0.0180768	0.517856	tubulin tyrosine ligase-like 1 [Source:MGI Symbol;Acc:MGI:2443047]
ENSMUSG00000042787	Exog	Ybx1_cKO	Ybx1_Ctrl	-0.325857	0.018183	0.52002	endo/exonuclease (5'-3'), endonuclease G-like [Source:MGI Symbol;Acc:MGI:2143333]
ENSMUSG00000026667	Uhmk1	Ybx1_cKO	Ybx1_Ctrl	-0.378932	0.0182318	0.52054	U2AF homology motif (UHM) kinase 1 [Source:MGI Symbol;Acc:MGI:1341908]
ENSMUSG00000004105	Angptl2	Ybx1_cKO	Ybx1_Ctrl	0.467088	0.0184316	0.524517	angiopoietin-like 2 [Source:MGI Symbol;Acc:MGI:1347002]
ENSMUSG00000025235	Bbs4	Ybx1_cKO	Ybx1_Ctrl	0.294285	0.0184328	0.524517	Bardet-Biedl syndrome 4 (human) [Source:MGI Symbol;Acc:MGI:2143311]
ENSMUSG00000068742	Cry2	Ybx1_cKO	Ybx1_Ctrl	0.323725	0.0184761	0.524869	cryptochrome 2 (photolyase-like) [Source:MGI Symbol;Acc:MGI:1270859]
ENSMUSG00000084998	Gm16279	Ybx1_cKO	Ybx1_Ctrl	-0.293438	0.0185618	0.525905	predicted gene 16279 [Source:MGI Symbol;Acc:MGI:3826576]
ENSMUSG00000032174	Icam5	Ybx1_cKO	Ybx1_Ctrl	-0.55782	0.0186146	0.525905	intercellular adhesion molecule 5, telencephalin [Source:MGI Symbol;Acc:MGI:109430]
ENSMUSG00000033047	Eif3l	Ybx1_cKO	Ybx1_Ctrl	-0.307324	0.0186216	0.525905	eukaryotic translation initiation factor 3, subunit L [Source:MGI Symbol;Acc:MGI:2386251]
ENSMUSG00000050299	Gm9843	Ybx1_cKO	Ybx1_Ctrl	-0.769593	0.0187126	0.525905	predicted gene 9843 [Source:MGI Symbol;Acc:MGI:3708621]
ENSMUSG00000022687	Boc	Ybx1_cKO	Ybx1_Ctrl	0.324163	0.0187135	0.525905	biregional cell adhesion molecule-related/down-regulated by oncogenes (Cdon) binding protein [Source:MGI Symbol;Acc:MGI:2151153]
ENSMUSG00000099950	9130227L01Rik	Ybx1_cKO	Ybx1_Ctrl	0.639465	0.0187226	0.525905	RIKEN cDNA 9130227L01 gene [Source:MGI Symbol;Acc:MGI:2445084]
ENSMUSG00000081272	Ap2m1-ps	Ybx1_cKO	Ybx1_Ctrl	-0.39472	0.0187318	0.525905	adaptor-related protein complex 2, mu 1 subunit, pseudogene [Source:MGI Symbol;Acc:MGI:3649640]
ENSMUSG00000003436	Dll3	Ybx1_cKO	Ybx1_Ctrl	-0.459935	0.0187857	0.525905	delta like canonical Notch ligand 3 [Source:MGI Symbol;Acc:MGI:1096877]
ENSMUSG00000024042	Sik1	Ybx1_cKO	Ybx1_Ctrl	-0.320034	0.0187912	0.525905	salt inducible kinase 1 [Source:MGI Symbol;Acc:MGI:104754]
ENSMUSG00000044361	BC024139	Ybx1_cKO	Ybx1_Ctrl	0.499648	0.0188729	0.526272	cDNA sequence BC024139 [Source:MGI Symbol;Acc:MGI:2442591]
ENSMUSG00000027007	Itprid2	Ybx1_cKO	Ybx1_Ctrl	0.362284	0.0188905	0.526272	ITPR interacting domain containing 2 [Source:MGI Symbol;Acc:MGI:1917849]
ENSMUSG00000075053	Vdac3-ps1	Ybx1_cKO	Ybx1_Ctrl	1.82791	0.0189007	0.526272	voltage-dependent anion channel 3, pseudogene 1 [Source:MGI Symbol;Acc:MGI:1270159]
ENSMUSG00000098716	Gm28033	Ybx1_cKO	Ybx1_Ctrl	-0.426449	0.0189282	0.526272	NA
ENSMUSG00000079478	Znrd2	Ybx1_cKO	Ybx1_Ctrl	-0.495257	0.0190292	0.528216	zinc ribbon domain containing 2 [Source:MGI Symbol;Acc:MGI:1913482]
ENSMUSG00000040532	Abhd11	Ybx1_cKO	Ybx1_Ctrl	-0.48082	0.0191257	0.530029	abhydrolase domain containing 11 [Source:MGI Symbol;Acc:MGI:1916008]
ENSMUSG00000062526	Mppe1	Ybx1_cKO	Ybx1_Ctrl	-0.423302	0.0192427	0.531532	metallophosphoesterase 1 [Source:MGI Symbol;Acc:MGI:2661311]
ENSMUSG00000113167	Gm48482	Ybx1_cKO	Ybx1_Ctrl	-0.56748	0.0192581	0.531532	predicted gene, 48482 [Source:MGI Symbol;Acc:MGI:6098000]
ENSMUSG00000038637	Lrrc56	Ybx1_cKO	Ybx1_Ctrl	-0.426379	0.0192782	0.531532	leucine rich repeat containing 56 [Source:MGI Symbol;Acc:MGI:1917802]
ENSMUSG00000093206	Gm22413	Ybx1_cKO	Ybx1_Ctrl	0.708587	0.0193051	0.531532	NA
ENSMUSG00000026377	Nifk	Ybx1_cKO	Ybx1_Ctrl	-0.306157	0.0194189	0.532883	nucleolar protein interacting with the FHA domain of MKI67 [Source:MGI Symbol;Acc:MGI:1915199]
ENSMUSG00000043872	Zmym1	Ybx1_cKO	Ybx1_Ctrl	0.377355	0.0194386	0.532883	zinc finger, MYM domain containing 1 [Source:MGI Symbol;Acc:MGI:1915560]
ENSMUSG00000017837	Nkiras2	Ybx1_cKO	Ybx1_Ctrl	-0.421996	0.0194717	0.532883	NFKB inhibitor interacting Ras-like protein 2 [Source:MGI Symbol;Acc:MGI:1919216]
ENSMUSG00000000811	Txnrd3	Ybx1_cKO	Ybx1_Ctrl	-0.415503	0.0194796	0.532883	thioredoxin reductase 3 [Source:MGI Symbol;Acc:MGI:2386711]
ENSMUSG00000066892	Fbxl12	Ybx1_cKO	Ybx1_Ctrl	-0.295445	0.0195398	0.533669	F-box and leucine-rich repeat protein 12 [Source:MGI Symbol;Acc:MGI:1354738]
ENSMUSG00000027035	Cers6	Ybx1_cKO	Ybx1_Ctrl	0.400061	0.0196847	0.535292	ceramide synthase 6 [Source:MGI Symbol;Acc:MGI:2442564]
ENSMUSG00000003423	Pih1d1	Ybx1_cKO	Ybx1_Ctrl	-0.420221	0.0196874	0.535292	PIH1 domain containing 1 [Source:MGI Symbol;Acc:MGI:1916095]
ENSMUSG00000049422	Chchd10	Ybx1_cKO	Ybx1_Ctrl	-0.712657	0.0196937	0.535292	coiled-coil-helix-coiled-coil-helix domain containing 10 [Source:MGI Symbol;Acc:MGI:2143558]
ENSMUSG00000029153	Ociad2	Ybx1_cKO	Ybx1_Ctrl	-0.373587	0.0197381	0.535641	OCIA domain containing 2 [Source:MGI Symbol;Acc:MGI:1916377]
ENSMUSG00000071451	Psmg4	Ybx1_cKO	Ybx1_Ctrl	-0.608893	0.0197942	0.536305	proteasome (prosome, macropain) assembly chaperone 4 [Source:MGI Symbol;Acc:MGI:1916916]
ENSMUSG00000053310	Nrgn	Ybx1_cKO	Ybx1_Ctrl	-0.60177	0.0198644	0.536561	neurogranin [Source:MGI Symbol;Acc:MGI:1927184]
ENSMUSG00000006369	Fbln1	Ybx1_cKO	Ybx1_Ctrl	-0.377735	0.0198802	0.536561	fibulin 1 [Source:MGI Symbol;Acc:MGI:95487]
ENSMUSG00000107219	Gm42738	Ybx1_cKO	Ybx1_Ctrl	-0.575	0.0199366	0.536561	predicted gene 42738 [Source:MGI Symbol;Acc:MGI:5662875]
ENSMUSG00000024601	Isoc1	Ybx1_cKO	Ybx1_Ctrl	-0.30199	0.0200437	0.536561	isochorismatase domain containing 1 [Source:MGI Symbol;Acc:MGI:1913557]
ENSMUSG00000040502	Marchf9	Ybx1_cKO	Ybx1_Ctrl	-0.439998	0.0200467	0.536561	membrane associated ring-CH-type finger 9 [Source:MGI Symbol;Acc:MGI:2446144]
ENSMUSG00000031226	Pbdc1	Ybx1_cKO	Ybx1_Ctrl	0.360462	0.0200579	0.536561	polysaccharide biosynthesis domain containing 1 [Source:MGI Symbol;Acc:MGI:1914933]
ENSMUSG00000069072	Slc7a14	Ybx1_cKO	Ybx1_Ctrl	0.388183	0.0200651	0.536561	solute carrier family 7 (cationic amino acid transporter, y+ system), member 14 [Source:MGI Symbol;Acc:MGI:3040688]
ENSMUSG00000017466	Timp2	Ybx1_cKO	Ybx1_Ctrl	0.297452	0.020094	0.536561	tissue inhibitor of metalloproteinase 2 [Source:MGI Symbol;Acc:MGI:98753]
ENSMUSG00000030942	Thumpd1	Ybx1_cKO	Ybx1_Ctrl	-0.276262	0.0201399	0.536561	THUMP domain containing 1 [Source:MGI Symbol;Acc:MGI:2444479]
ENSMUSG00000105230	Gm42433	Ybx1_cKO	Ybx1_Ctrl	-1.10526	0.0201859	0.536561	predicted gene 42433 [Source:MGI Symbol;Acc:MGI:5662570]
ENSMUSG00000000120	Ngfr	Ybx1_cKO	Ybx1_Ctrl	0.39978	0.0201879	0.536561	nerve growth factor receptor (TNFR superfamily, member 16) [Source:MGI Symbol;Acc:MGI:97323]
ENSMUSG00000023262	Acy1	Ybx1_cKO	Ybx1_Ctrl	-0.422833	0.0202269	0.536561	aminoacylase 1 [Source:MGI Symbol;Acc:MGI:87913]
ENSMUSG00000052430	Bmpr1b	Ybx1_cKO	Ybx1_Ctrl	0.336946	0.0202376	0.536561	bone morphogenetic protein receptor, type 1B [Source:MGI Symbol;Acc:MGI:107191]
ENSMUSG00000056592	Zfp658	Ybx1_cKO	Ybx1_Ctrl	-0.30295	0.0202458	0.536561	zinc finger protein 658 [Source:MGI Symbol;Acc:MGI:2652821]
ENSMUSG00000118510	AC131980.1	Ybx1_cKO	Ybx1_Ctrl	0.837475	0.0203059	0.537314	predicted gene, 52958 [Source:MGI Symbol;Acc:MGI:6388838]
ENSMUSG00000046269	Usp27x	Ybx1_cKO	Ybx1_Ctrl	-0.374662	0.0204873	0.541274	ubiquitin specific peptidase 27, X chromosome [Source:MGI Symbol;Acc:MGI:1859645]
ENSMUSG00000111977	Gm47163	Ybx1_cKO	Ybx1_Ctrl	-0.482613	0.0205607	0.542368	predicted gene, 47163 [Source:MGI Symbol;Acc:MGI:6095939]
ENSMUSG00000106205	C230096K16Rik	Ybx1_cKO	Ybx1_Ctrl	-0.751083	0.0207835	0.547032	RIKEN cDNA C230096K16 gene [Source:MGI Symbol;Acc:MGI:3041194]
ENSMUSG00000026576	Atp1b1	Ybx1_cKO	Ybx1_Ctrl	0.482197	0.0208019	0.547032	ATPase, Na+/K+ transporting, beta 1 polypeptide [Source:MGI Symbol;Acc:MGI:88108]
ENSMUSG00000045294	Insig1	Ybx1_cKO	Ybx1_Ctrl	0.27409	0.0209324	0.549612	insulin induced gene 1 [Source:MGI Symbol;Acc:MGI:1916289]
ENSMUSG00000020869	Lrrc59	Ybx1_cKO	Ybx1_Ctrl	-0.301538	0.0209739	0.549853	leucine rich repeat containing 59 [Source:MGI Symbol;Acc:MGI:2138133]
ENSMUSG00000025362	Rps26	Ybx1_cKO	Ybx1_Ctrl	-0.359439	0.021041	0.550762	ribosomal protein S26 [Source:MGI Symbol;Acc:MGI:1351628]
ENSMUSG00000026817	Ak1	Ybx1_cKO	Ybx1_Ctrl	-0.368605	0.021167	0.552598	adenylate kinase 1 [Source:MGI Symbol;Acc:MGI:87977]
ENSMUSG00000029878	Dbpht2	Ybx1_cKO	Ybx1_Ctrl	0.361407	0.0211762	0.552598	DNA binding protein with his-thr domain [Source:MGI Symbol;Acc:MGI:2679513]
ENSMUSG00000057036	Gm7536	Ybx1_cKO	Ybx1_Ctrl	-0.464213	0.0212836	0.554548	predicted gene 7536 [Source:MGI Symbol;Acc:MGI:3645137]
ENSMUSG00000049176	Frmpd4	Ybx1_cKO	Ybx1_Ctrl	0.468692	0.021393	0.555508	FERM and PDZ domain containing 4 [Source:MGI Symbol;Acc:MGI:3042378]
ENSMUSG00000041773	Enc1	Ybx1_cKO	Ybx1_Ctrl	-0.329402	0.0214263	0.555508	ectodermal-neural cortex 1 [Source:MGI Symbol;Acc:MGI:109610]
ENSMUSG00000024661	Fth1	Ybx1_cKO	Ybx1_Ctrl	-0.435704	0.02145	0.555508	ferritin heavy polypeptide 1 [Source:MGI Symbol;Acc:MGI:95588]
ENSMUSG00000021242	Npc2	Ybx1_cKO	Ybx1_Ctrl	-0.337898	0.0214512	0.555508	NPC intracellular cholesterol transporter 2 [Source:MGI Symbol;Acc:MGI:1915213]
ENSMUSG00000029875	Ccdc184	Ybx1_cKO	Ybx1_Ctrl	-0.58744	0.0215374	0.556892	coiled-coil domain containing 184 [Source:MGI Symbol;Acc:MGI:2146066]
ENSMUSG00000116594	Gm49601	Ybx1_cKO	Ybx1_Ctrl	-0.392792	0.0216832	0.55981	predicted gene, 49601 [Source:MGI Symbol;Acc:MGI:6215011]
ENSMUSG00000011257	Pabpc4	Ybx1_cKO	Ybx1_Ctrl	-0.320174	0.0217688	0.560192	poly(A) binding protein, cytoplasmic 4 [Source:MGI Symbol;Acc:MGI:2385206]
ENSMUSG00000060636	Rpl35a	Ybx1_cKO	Ybx1_Ctrl	-0.466089	0.0217925	0.560192	ribosomal protein L35A [Source:MGI Symbol;Acc:MGI:1928894]
ENSMUSG00000026605	Cenpf	Ybx1_cKO	Ybx1_Ctrl	-0.361206	0.0218478	0.560192	centromere protein F [Source:MGI Symbol;Acc:MGI:1313302]
ENSMUSG00000058624	Gda	Ybx1_cKO	Ybx1_Ctrl	0.51461	0.0218501	0.560192	guanine deaminase [Source:MGI Symbol;Acc:MGI:95678]
ENSMUSG00000033615	Cplx1	Ybx1_cKO	Ybx1_Ctrl	-0.431677	0.0218629	0.560192	complexin 1 [Source:MGI Symbol;Acc:MGI:104727]
ENSMUSG00000019997	Ccn2	Ybx1_cKO	Ybx1_Ctrl	0.571704	0.0219953	0.562734	cellular communication network factor 2 [Source:MGI Symbol;Acc:MGI:95537]
ENSMUSG00000069682	Gm10275	Ybx1_cKO	Ybx1_Ctrl	-0.596109	0.0222034	0.567206	predicted pseudogene 10275 [Source:MGI Symbol;Acc:MGI:3704354]
ENSMUSG00000027438	Napb	Ybx1_cKO	Ybx1_Ctrl	-0.309519	0.0224969	0.573839	N-ethylmaleimide sensitive fusion protein attachment protein beta [Source:MGI Symbol;Acc:MGI:104562]
ENSMUSG00000022867	Usp25	Ybx1_cKO	Ybx1_Ctrl	0.342222	0.0225664	0.574673	ubiquitin specific peptidase 25 [Source:MGI Symbol;Acc:MGI:1353655]
ENSMUSG00000046550	Spin2c	Ybx1_cKO	Ybx1_Ctrl	-0.496229	0.0225972	0.574673	spindlin family, member 2C [Source:MGI Symbol;Acc:MGI:3605548]
ENSMUSG00000090570	Gm17041	Ybx1_cKO	Ybx1_Ctrl	-0.530478	0.0227306	0.575378	predicted gene 17041 [Source:MGI Symbol;Acc:MGI:4937868]
ENSMUSG00000055447	Cd47	Ybx1_cKO	Ybx1_Ctrl	0.370472	0.0227336	0.575378	CD47 antigen (Rh-related antigen, integrin-associated signal transducer) [Source:MGI Symbol;Acc:MGI:96617]
ENSMUSG00000029832	Nfe2l3	Ybx1_cKO	Ybx1_Ctrl	0.399595	0.0227573	0.575378	nuclear factor, erythroid derived 2, like 3 [Source:MGI Symbol;Acc:MGI:1339958]
ENSMUSG00000113871	Gm48349	Ybx1_cKO	Ybx1_Ctrl	0.829562	0.022767	0.575378	predicted gene, 48349 [Source:MGI Symbol;Acc:MGI:6097813]
ENSMUSG00000071711	Mpst	Ybx1_cKO	Ybx1_Ctrl	-0.445282	0.0228093	0.575378	mercaptopyruvate sulfurtransferase [Source:MGI Symbol;Acc:MGI:2179733]
ENSMUSG00000028840	Zfp593	Ybx1_cKO	Ybx1_Ctrl	-0.484932	0.0228282	0.575378	zinc finger protein 593 [Source:MGI Symbol;Acc:MGI:1915290]
ENSMUSG00000016995	Matn4	Ybx1_cKO	Ybx1_Ctrl	-0.953292	0.0229243	0.576043	matrilin 4 [Source:MGI Symbol;Acc:MGI:1328314]
ENSMUSG00000059447	Hadhb	Ybx1_cKO	Ybx1_Ctrl	0.292499	0.0229634	0.576043	hydroxyacyl-CoA dehydrogenase trifunctional multienzyme complex subunit beta [Source:MGI Symbol;Acc:MGI:2136381]
ENSMUSG00000029471	Camkk2	Ybx1_cKO	Ybx1_Ctrl	-0.286975	0.022971	0.576043	calcium/calmodulin-dependent protein kinase kinase 2, beta [Source:MGI Symbol;Acc:MGI:2444812]
ENSMUSG00000040848	Sft2d2	Ybx1_cKO	Ybx1_Ctrl	0.436409	0.0229902	0.576043	SFT2 domain containing 2 [Source:MGI Symbol;Acc:MGI:1917362]
ENSMUSG00000071551	Akr1c19	Ybx1_cKO	Ybx1_Ctrl	-0.50962	0.0230414	0.576476	aldo-keto reductase family 1, member C19 [Source:MGI Symbol;Acc:MGI:2653678]
ENSMUSG00000050587	Lrrc4c	Ybx1_cKO	Ybx1_Ctrl	0.320655	0.0231491	0.578318	leucine rich repeat containing 4C [Source:MGI Symbol;Acc:MGI:2442636]
ENSMUSG00000039831	Arhgap29	Ybx1_cKO	Ybx1_Ctrl	0.338809	0.0232789	0.580476	Rho GTPase activating protein 29 [Source:MGI Symbol;Acc:MGI:2443818]
ENSMUSG00000086837	Gm16618	Ybx1_cKO	Ybx1_Ctrl	0.776396	0.0233293	0.580476	predicted gene, 16618 [Source:MGI Symbol;Acc:MGI:4439542]
ENSMUSG00000118344	Gm50152	Ybx1_cKO	Ybx1_Ctrl	0.793081	0.023338	0.580476	predicted gene, 50152 [Source:MGI Symbol;Acc:MGI:6302910]
ENSMUSG00000037805	Rpl10a	Ybx1_cKO	Ybx1_Ctrl	-0.524873	0.0234272	0.580706	ribosomal protein L10A [Source:MGI Symbol;Acc:MGI:1343877]
ENSMUSG00000037221	Mospd3	Ybx1_cKO	Ybx1_Ctrl	-0.495894	0.0234549	0.580706	motile sperm domain containing 3 [Source:MGI Symbol;Acc:MGI:1916179]
ENSMUSG00000056749	Nfil3	Ybx1_cKO	Ybx1_Ctrl	-0.424472	0.0234619	0.580706	nuclear factor, interleukin 3, regulated [Source:MGI Symbol;Acc:MGI:109495]
ENSMUSG00000067370	B3galt4	Ybx1_cKO	Ybx1_Ctrl	-0.597144	0.0234839	0.580706	UDP-Gal:betaGlcNAc beta 1,3-galactosyltransferase, polypeptide 4 [Source:MGI Symbol;Acc:MGI:1859517]
ENSMUSG00000008348	Ubc	Ybx1_cKO	Ybx1_Ctrl	-0.456929	0.0236148	0.583094	ubiquitin C [Source:MGI Symbol;Acc:MGI:98889]
ENSMUSG00000021775	Nr1d2	Ybx1_cKO	Ybx1_Ctrl	0.409335	0.0237739	0.586169	nuclear receptor subfamily 1, group D, member 2 [Source:MGI Symbol;Acc:MGI:2449205]
ENSMUSG00000011832	Evi5l	Ybx1_cKO	Ybx1_Ctrl	-0.313958	0.0238432	0.586629	ecotropic viral integration site 5 like [Source:MGI Symbol;Acc:MGI:2442167]
ENSMUSG00000060530	A930017M01Rik	Ybx1_cKO	Ybx1_Ctrl	0.423256	0.0238616	0.586629	RIKEN cDNA A930017M01 gene [Source:MGI Symbol;Acc:MGI:2685151]
ENSMUSG00000062075	Lmnb2	Ybx1_cKO	Ybx1_Ctrl	-0.332026	0.0240724	0.590079	lamin B2 [Source:MGI Symbol;Acc:MGI:96796]
ENSMUSG00000114369	Gm41077	Ybx1_cKO	Ybx1_Ctrl	0.642569	0.0240966	0.590079	predicted gene, 41077 [Source:MGI Symbol;Acc:MGI:5623962]
ENSMUSG00000111053	Gm49343	Ybx1_cKO	Ybx1_Ctrl	0.561668	0.0241061	0.590079	predicted gene, 49343 [Source:MGI Symbol;Acc:MGI:6121537]
ENSMUSG00000039159	Ube2h	Ybx1_cKO	Ybx1_Ctrl	0.275053	0.0242442	0.592605	ubiquitin-conjugating enzyme E2H [Source:MGI Symbol;Acc:MGI:104632]
ENSMUSG00000006362	Cbfa2t3	Ybx1_cKO	Ybx1_Ctrl	-0.278077	0.0243065	0.593274	CBFA2/RUNX1 translocation partner 3 [Source:MGI Symbol;Acc:MGI:1338013]
ENSMUSG00000036298	Slc2a13	Ybx1_cKO	Ybx1_Ctrl	0.462422	0.0243552	0.593557	solute carrier family 2 (facilitated glucose transporter), member 13 [Source:MGI Symbol;Acc:MGI:2146030]
ENSMUSG00000062619	2310039H08Rik	Ybx1_cKO	Ybx1_Ctrl	-0.883814	0.0243937	0.593557	RIKEN cDNA 2310039H08 gene [Source:MGI Symbol;Acc:MGI:1914351]
ENSMUSG00000043531	Sorcs1	Ybx1_cKO	Ybx1_Ctrl	0.473495	0.0244229	0.593557	sortilin-related VPS10 domain containing receptor 1 [Source:MGI Symbol;Acc:MGI:1929666]
ENSMUSG00000028402	Mpdz	Ybx1_cKO	Ybx1_Ctrl	0.36642	0.0245267	0.595229	multiple PDZ domain crumbs cell polarity complex component [Source:MGI Symbol;Acc:MGI:1343489]
ENSMUSG00000096014	Sox1	Ybx1_cKO	Ybx1_Ctrl	-0.371291	0.0246311	0.596846	SRY (sex determining region Y)-box 1 [Source:MGI Symbol;Acc:MGI:98357]
ENSMUSG00000059974	Ntm	Ybx1_cKO	Ybx1_Ctrl	-0.275	0.0246636	0.596846	neurotrimin [Source:MGI Symbol;Acc:MGI:2446259]
ENSMUSG00000033083	Tbc1d4	Ybx1_cKO	Ybx1_Ctrl	0.362429	0.0248172	0.599707	TBC1 domain family, member 4 [Source:MGI Symbol;Acc:MGI:2429660]
ENSMUSG00000051483	Cbr1	Ybx1_cKO	Ybx1_Ctrl	-0.373164	0.0248771	0.600302	carbonyl reductase 1 [Source:MGI Symbol;Acc:MGI:88284]
ENSMUSG00000031520	Vegfc	Ybx1_cKO	Ybx1_Ctrl	0.507085	0.0249138	0.600334	vascular endothelial growth factor C [Source:MGI Symbol;Acc:MGI:109124]
ENSMUSG00000029009	Mthfr	Ybx1_cKO	Ybx1_Ctrl	0.296208	0.0249776	0.601019	methylenetetrahydrofolate reductase [Source:MGI Symbol;Acc:MGI:106639]
ENSMUSG00000027938	Creb3l4	Ybx1_cKO	Ybx1_Ctrl	-0.675717	0.0250856	0.601733	cAMP responsive element binding protein 3-like 4 [Source:MGI Symbol;Acc:MGI:1916603]
ENSMUSG00000036815	Dpp10	Ybx1_cKO	Ybx1_Ctrl	0.435862	0.0251189	0.601733	dipeptidylpeptidase 10 [Source:MGI Symbol;Acc:MGI:2442409]
ENSMUSG00000113429	Gm20063	Ybx1_cKO	Ybx1_Ctrl	-0.752817	0.0251414	0.601733	predicted gene, 20063 [Source:MGI Symbol;Acc:MGI:5012248]
ENSMUSG00000007033	Hspa1l	Ybx1_cKO	Ybx1_Ctrl	-0.384793	0.0251629	0.601733	heat shock protein 1-like [Source:MGI Symbol;Acc:MGI:96231]
ENSMUSG00000019948	Actr6	Ybx1_cKO	Ybx1_Ctrl	-0.316345	0.0251844	0.601733	ARP6 actin-related protein 6 [Source:MGI Symbol;Acc:MGI:1914269]
ENSMUSG00000032017	Grik4	Ybx1_cKO	Ybx1_Ctrl	0.41631	0.0252806	0.603185	glutamate receptor, ionotropic, kainate 4 [Source:MGI Symbol;Acc:MGI:95817]
ENSMUSG00000020722	Cacng1	Ybx1_cKO	Ybx1_Ctrl	-0.927428	0.0254012	0.605212	calcium channel, voltage-dependent, gamma subunit 1 [Source:MGI Symbol;Acc:MGI:1206582]
ENSMUSG00000026556	Vangl2	Ybx1_cKO	Ybx1_Ctrl	0.32127	0.0255287	0.606918	VANGL planar cell polarity 2 [Source:MGI Symbol;Acc:MGI:2135272]
ENSMUSG00000111390	Gm48796	Ybx1_cKO	Ybx1_Ctrl	0.340166	0.0255443	0.606918	predicted gene, 48796 [Source:MGI Symbol;Acc:MGI:6098500]
ENSMUSG00000047907	Tshz2	Ybx1_cKO	Ybx1_Ctrl	-0.495329	0.0256258	0.608003	teashirt zinc finger family member 2 [Source:MGI Symbol;Acc:MGI:2153084]
ENSMUSG00000084111	Gm15710	Ybx1_cKO	Ybx1_Ctrl	-0.945391	0.0256743	0.608306	predicted gene 15710 [Source:MGI Symbol;Acc:MGI:3783151]
ENSMUSG00000019899	Lama2	Ybx1_cKO	Ybx1_Ctrl	0.380283	0.025842	0.611412	laminin, alpha 2 [Source:MGI Symbol;Acc:MGI:99912]
ENSMUSG00000015476	Prrt1	Ybx1_cKO	Ybx1_Ctrl	0.444715	0.0258774	0.611412	proline-rich transmembrane protein 1 [Source:MGI Symbol;Acc:MGI:1932118]
ENSMUSG00000096942	Rps19-ps6	Ybx1_cKO	Ybx1_Ctrl	-0.862221	0.0259314	0.611836	ribosomal protein S19, pseudogene 6 [Source:MGI Symbol;Acc:MGI:5011818]
ENSMUSG00000097683	Gm26644	Ybx1_cKO	Ybx1_Ctrl	-0.844633	0.0260171	0.612159	predicted gene, 26644 [Source:MGI Symbol;Acc:MGI:5477138]
ENSMUSG00000067028	Cntnap5b	Ybx1_cKO	Ybx1_Ctrl	0.957835	0.0262877	0.614442	contactin associated protein-like 5B [Source:MGI Symbol;Acc:MGI:3664583]
ENSMUSG00000033099	Nol12	Ybx1_cKO	Ybx1_Ctrl	-0.441796	0.0263094	0.614442	nucleolar protein 12 [Source:MGI Symbol;Acc:MGI:2146285]
ENSMUSG00000022656	Nectin3	Ybx1_cKO	Ybx1_Ctrl	0.334394	0.0263378	0.614442	nectin cell adhesion molecule 3 [Source:MGI Symbol;Acc:MGI:1930171]
ENSMUSG00000115469	Gm49227	Ybx1_cKO	Ybx1_Ctrl	0.330829	0.0263529	0.614442	predicted gene, 49227 [Source:MGI Symbol;Acc:MGI:6118687]
ENSMUSG00000024411	Aqp4	Ybx1_cKO	Ybx1_Ctrl	0.744433	0.026401	0.614442	aquaporin 4 [Source:MGI Symbol;Acc:MGI:107387]
ENSMUSG00000024063	Lbh	Ybx1_cKO	Ybx1_Ctrl	-0.273358	0.0264086	0.614442	limb-bud and heart [Source:MGI Symbol;Acc:MGI:1925139]
ENSMUSG00000063873	Slc24a3	Ybx1_cKO	Ybx1_Ctrl	0.476399	0.0265265	0.614442	solute carrier family 24 (sodium/potassium/calcium exchanger), member 3 [Source:MGI Symbol;Acc:MGI:2137513]
ENSMUSG00000036053	Fmnl2	Ybx1_cKO	Ybx1_Ctrl	0.366327	0.0265744	0.614442	formin-like 2 [Source:MGI Symbol;Acc:MGI:1918659]
ENSMUSG00000058174	Gm5148	Ybx1_cKO	Ybx1_Ctrl	-0.551328	0.0266107	0.614442	predicted gene 5148 [Source:MGI Symbol;Acc:MGI:3646006]
ENSMUSG00000070695	Cntnap5a	Ybx1_cKO	Ybx1_Ctrl	0.604377	0.0266112	0.614442	contactin associated protein-like 5A [Source:MGI Symbol;Acc:MGI:3643623]
ENSMUSG00000106896	G630022F23Rik	Ybx1_cKO	Ybx1_Ctrl	-0.633634	0.0266119	0.614442	RIKEN cDNA G630022F23 gene [Source:MGI Symbol;Acc:MGI:3704248]
ENSMUSG00000056553	Ptprn2	Ybx1_cKO	Ybx1_Ctrl	0.35303	0.0266146	0.614442	protein tyrosine phosphatase, receptor type, N polypeptide 2 [Source:MGI Symbol;Acc:MGI:107418]
ENSMUSG00000035152	Ap2b1	Ybx1_cKO	Ybx1_Ctrl	-0.280787	0.0266205	0.614442	adaptor-related protein complex 2, beta 1 subunit [Source:MGI Symbol;Acc:MGI:1919020]
ENSMUSG00000080921	Rpl38-ps2	Ybx1_cKO	Ybx1_Ctrl	-0.561575	0.0266658	0.614584	ribosomal protein L38, pseudogene 2 [Source:MGI Symbol;Acc:MGI:3646625]
ENSMUSG00000046798	Cldn12	Ybx1_cKO	Ybx1_Ctrl	0.459761	0.026699	0.614584	claudin 12 [Source:MGI Symbol;Acc:MGI:1929288]
ENSMUSG00000078377	Gm4294	Ybx1_cKO	Ybx1_Ctrl	-0.99504	0.0269116	0.618019	predicted gene 4294 [Source:MGI Symbol;Acc:MGI:3782472]
ENSMUSG00000033342	Plppr5	Ybx1_cKO	Ybx1_Ctrl	0.359995	0.026946	0.618019	phospholipid phosphatase related 5 [Source:MGI Symbol;Acc:MGI:1923019]
ENSMUSG00000039137	Whrn	Ybx1_cKO	Ybx1_Ctrl	0.315211	0.0269574	0.618019	whirlin [Source:MGI Symbol;Acc:MGI:2682003]
ENSMUSG00000020460	Rps27a	Ybx1_cKO	Ybx1_Ctrl	-0.36294	0.0270725	0.619822	ribosomal protein S27A [Source:MGI Symbol;Acc:MGI:1925544]
ENSMUSG00000021485	Mxd3	Ybx1_cKO	Ybx1_Ctrl	-0.485889	0.0271256	0.619959	Max dimerization protein 3 [Source:MGI Symbol;Acc:MGI:104987]
ENSMUSG00000086322	E130218I03Rik	Ybx1_cKO	Ybx1_Ctrl	-0.467807	0.0271515	0.619959	RIKEN cDNA E130218I03 gene [Source:MGI Symbol;Acc:MGI:3528958]
ENSMUSG00000024213	Nudt3	Ybx1_cKO	Ybx1_Ctrl	-0.317441	0.0272988	0.621391	nudix (nucleotide diphosphate linked moiety X)-type motif 3 [Source:MGI Symbol;Acc:MGI:1928484]
ENSMUSG00000016526	Dyrk3	Ybx1_cKO	Ybx1_Ctrl	-0.408107	0.0273357	0.621391	dual-specificity tyrosine-(Y)-phosphorylation regulated kinase 3 [Source:MGI Symbol;Acc:MGI:1330300]
ENSMUSG00000028414	Fktn	Ybx1_cKO	Ybx1_Ctrl	0.354221	0.0273737	0.621391	fukutin [Source:MGI Symbol;Acc:MGI:2179507]
ENSMUSG00000023944	Hsp90ab1	Ybx1_cKO	Ybx1_Ctrl	-0.298193	0.0273808	0.621391	heat shock protein 90 alpha (cytosolic), class B member 1 [Source:MGI Symbol;Acc:MGI:96247]
ENSMUSG00000020099	Unc5b	Ybx1_cKO	Ybx1_Ctrl	0.30937	0.0273971	0.621391	unc-5 netrin receptor B [Source:MGI Symbol;Acc:MGI:894703]
ENSMUSG00000041658	Rragb	Ybx1_cKO	Ybx1_Ctrl	-0.29321	0.0275383	0.62341	Ras-related GTP binding B [Source:MGI Symbol;Acc:MGI:3038613]
ENSMUSG00000003934	Efnb3	Ybx1_cKO	Ybx1_Ctrl	-0.278592	0.0275595	0.62341	ephrin B3 [Source:MGI Symbol;Acc:MGI:109196]
ENSMUSG00000039001	Rps21	Ybx1_cKO	Ybx1_Ctrl	-0.55704	0.0276151	0.623838	ribosomal protein S21 [Source:MGI Symbol;Acc:MGI:1913731]
ENSMUSG00000039202	Abhd2	Ybx1_cKO	Ybx1_Ctrl	0.3071	0.0276758	0.624037	abhydrolase domain containing 2 [Source:MGI Symbol;Acc:MGI:1914344]
ENSMUSG00000038014	Fam120a	Ybx1_cKO	Ybx1_Ctrl	0.287876	0.0276974	0.624037	family with sequence similarity 120, member A [Source:MGI Symbol;Acc:MGI:2446163]
ENSMUSG00000108351	Gm36736	Ybx1_cKO	Ybx1_Ctrl	-0.586182	0.0278468	0.626291	predicted gene, 36736 [Source:MGI Symbol;Acc:MGI:5595895]
ENSMUSG00000037196	Pacrg	Ybx1_cKO	Ybx1_Ctrl	-0.701038	0.0278712	0.626291	PARK2 co-regulated [Source:MGI Symbol;Acc:MGI:1916560]
ENSMUSG00000004328	Hif3a	Ybx1_cKO	Ybx1_Ctrl	0.47366	0.0279674	0.627622	hypoxia inducible factor 3, alpha subunit [Source:MGI Symbol;Acc:MGI:1859778]
ENSMUSG00000103746	1700001G17Rik	Ybx1_cKO	Ybx1_Ctrl	-0.669627	0.0280506	0.628575	RIKEN cDNA 1700001G17 gene [Source:MGI Symbol;Acc:MGI:1914753]
ENSMUSG00000112433	Gm30122	Ybx1_cKO	Ybx1_Ctrl	0.713748	0.0280838	0.628575	predicted gene, 30122 [Source:MGI Symbol;Acc:MGI:5589281]
ENSMUSG00000075425	Gm13547	Ybx1_cKO	Ybx1_Ctrl	0.662989	0.028127	0.628713	predicted gene 13547 [Source:MGI Symbol;Acc:MGI:3650473]
ENSMUSG00000069132	Nxph2	Ybx1_cKO	Ybx1_Ctrl	0.454515	0.0281869	0.629223	neurexophilin 2 [Source:MGI Symbol;Acc:MGI:107491]
ENSMUSG00000022533	Atp13a3	Ybx1_cKO	Ybx1_Ctrl	0.376395	0.028326	0.6312	ATPase type 13A3 [Source:MGI Symbol;Acc:MGI:2685387]
ENSMUSG00000047656	Trpt1	Ybx1_cKO	Ybx1_Ctrl	-0.476605	0.0283498	0.6312	tRNA phosphotransferase 1 [Source:MGI Symbol;Acc:MGI:1333115]
ENSMUSG00000031502	Col4a1	Ybx1_cKO	Ybx1_Ctrl	0.265965	0.0284279	0.63193	collagen, type IV, alpha 1 [Source:MGI Symbol;Acc:MGI:88454]
ENSMUSG00000025964	Adam23	Ybx1_cKO	Ybx1_Ctrl	0.367009	0.0284569	0.63193	a disintegrin and metallopeptidase domain 23 [Source:MGI Symbol;Acc:MGI:1345162]
ENSMUSG00000056131	Pgm3	Ybx1_cKO	Ybx1_Ctrl	-0.316507	0.0284996	0.632051	phosphoglucomutase 3 [Source:MGI Symbol;Acc:MGI:97566]
ENSMUSG00000034532	Fbxo16	Ybx1_cKO	Ybx1_Ctrl	-0.384632	0.0285699	0.632785	F-box protein 16 [Source:MGI Symbol;Acc:MGI:1354706]
ENSMUSG00000053094	Tmem248	Ybx1_cKO	Ybx1_Ctrl	0.289339	0.0289878	0.638844	transmembrane protein 248 [Source:MGI Symbol;Acc:MGI:1918917]
ENSMUSG00000022342	Kcnv1	Ybx1_cKO	Ybx1_Ctrl	0.415589	0.0289953	0.638844	potassium channel, subfamily V, member 1 [Source:MGI Symbol;Acc:MGI:1914748]
ENSMUSG00000031438	Rnf128	Ybx1_cKO	Ybx1_Ctrl	0.574783	0.0290284	0.638844	ring finger protein 128 [Source:MGI Symbol;Acc:MGI:1914139]
ENSMUSG00000063415	Cyp26b1	Ybx1_cKO	Ybx1_Ctrl	-0.799995	0.0290398	0.638844	cytochrome P450, family 26, subfamily b, polypeptide 1 [Source:MGI Symbol;Acc:MGI:2176159]
ENSMUSG00000118220	Gm6192	Ybx1_cKO	Ybx1_Ctrl	-0.671148	0.0290468	0.638844	predicted gene 6192 [Source:MGI Symbol;Acc:MGI:3779569]
ENSMUSG00000116305	Lncppara	Ybx1_cKO	Ybx1_Ctrl	-0.537391	0.0290862	0.638844	long noncoding RNA near Ppara [Source:MGI Symbol;Acc:MGI:5568843]
ENSMUSG00000050761	Gp1bb	Ybx1_cKO	Ybx1_Ctrl	-0.529158	0.0291067	0.638844	glycoprotein Ib, beta polypeptide [Source:MGI Symbol;Acc:MGI:107852]
ENSMUSG00000086418	Gm13362	Ybx1_cKO	Ybx1_Ctrl	0.977161	0.0293163	0.64079	predicted gene 13362 [Source:MGI Symbol;Acc:MGI:3652150]
ENSMUSG00000021756	Il6st	Ybx1_cKO	Ybx1_Ctrl	0.356964	0.0293165	0.64079	interleukin 6 signal transducer [Source:MGI Symbol;Acc:MGI:96560]
ENSMUSG00000030609	Aen	Ybx1_cKO	Ybx1_Ctrl	-0.333357	0.0294078	0.64079	apoptosis enhancing nuclease [Source:MGI Symbol;Acc:MGI:1915298]
ENSMUSG00000021263	Degs2	Ybx1_cKO	Ybx1_Ctrl	-0.434326	0.0295533	0.64079	delta(4)-desaturase, sphingolipid 2 [Source:MGI Symbol;Acc:MGI:1917309]
ENSMUSG00000101952	Gm10550	Ybx1_cKO	Ybx1_Ctrl	-0.468485	0.0295851	0.64079	predicted gene 10550 [Source:MGI Symbol;Acc:MGI:3704193]
ENSMUSG00000015533	Itga2	Ybx1_cKO	Ybx1_Ctrl	0.537367	0.0296216	0.64079	integrin alpha 2 [Source:MGI Symbol;Acc:MGI:96600]
ENSMUSG00000058135	Gstm1	Ybx1_cKO	Ybx1_Ctrl	-0.438624	0.0296535	0.64079	glutathione S-transferase, mu 1 [Source:MGI Symbol;Acc:MGI:95860]
ENSMUSG00000022428	Cby1	Ybx1_cKO	Ybx1_Ctrl	-0.393986	0.0296852	0.64079	chibby family member 1, beta catenin antagonist [Source:MGI Symbol;Acc:MGI:1920989]
ENSMUSG00000078652	Psme3	Ybx1_cKO	Ybx1_Ctrl	0.282961	0.0297032	0.64079	proteaseome (prosome, macropain) activator subunit 3 (PA28 gamma, Ki) [Source:MGI Symbol;Acc:MGI:1096366]
ENSMUSG00000032251	Irak1bp1	Ybx1_cKO	Ybx1_Ctrl	-0.343692	0.0297256	0.64079	interleukin-1 receptor-associated kinase 1 binding protein 1 [Source:MGI Symbol;Acc:MGI:1929475]
ENSMUSG00000035722	Abca7	Ybx1_cKO	Ybx1_Ctrl	0.304832	0.0297564	0.64079	ATP-binding cassette, sub-family A (ABC1), member 7 [Source:MGI Symbol;Acc:MGI:1351646]
ENSMUSG00000101942	Gm19582	Ybx1_cKO	Ybx1_Ctrl	0.602629	0.0297761	0.64079	predicted gene, 19582 [Source:MGI Symbol;Acc:MGI:5011767]
ENSMUSG00000058672	Tubb2a	Ybx1_cKO	Ybx1_Ctrl	-0.433194	0.0297999	0.64079	tubulin, beta 2A class IIA [Source:MGI Symbol;Acc:MGI:107861]
ENSMUSG00000032840	2410131K14Rik	Ybx1_cKO	Ybx1_Ctrl	-0.303973	0.0298561	0.64079	SREBF pathway regulator in golgi 1 [Source:MGI Symbol;Acc:MGI:1924042]
ENSMUSG00000003657	Calb2	Ybx1_cKO	Ybx1_Ctrl	-0.867025	0.0298899	0.64079	calbindin 2 [Source:MGI Symbol;Acc:MGI:101914]
ENSMUSG00000038740	Mvb12b	Ybx1_cKO	Ybx1_Ctrl	-0.2711	0.0299621	0.64079	multivesicular body subunit 12B [Source:MGI Symbol;Acc:MGI:1919793]
ENSMUSG00000087443	Ppp1r18os	Ybx1_cKO	Ybx1_Ctrl	-0.493078	0.0299651	0.64079	protein phosphatase 1, regulatory subunit 18, opposite strand [Source:MGI Symbol;Acc:MGI:1918627]
ENSMUSG00000028289	Epha7	Ybx1_cKO	Ybx1_Ctrl	0.325605	0.0299665	0.64079	Eph receptor A7 [Source:MGI Symbol;Acc:MGI:95276]
ENSMUSG00000097842	9330104G04Rik	Ybx1_cKO	Ybx1_Ctrl	-0.396028	0.0299665	0.64079	RIKEN cDNA 9330104G04 gene [Source:MGI Symbol;Acc:MGI:2445112]
ENSMUSG00000030032	Wdr54	Ybx1_cKO	Ybx1_Ctrl	-0.454266	0.0300061	0.64079	WD repeat domain 54 [Source:MGI Symbol;Acc:MGI:1922909]
ENSMUSG00000021770	Samd8	Ybx1_cKO	Ybx1_Ctrl	0.324395	0.0300377	0.64079	sterile alpha motif domain containing 8 [Source:MGI Symbol;Acc:MGI:1914880]
ENSMUSG00000047617	Paxx	Ybx1_cKO	Ybx1_Ctrl	-0.405161	0.0301184	0.64079	non-homologous end joining factor [Source:MGI Symbol;Acc:MGI:2442831]
ENSMUSG00000026426	Arl8a	Ybx1_cKO	Ybx1_Ctrl	-0.375167	0.030122	0.64079	ADP-ribosylation factor-like 8A [Source:MGI Symbol;Acc:MGI:1915974]
ENSMUSG00000062184	Hs6st2	Ybx1_cKO	Ybx1_Ctrl	0.288631	0.0301436	0.64079	heparan sulfate 6-O-sulfotransferase 2 [Source:MGI Symbol;Acc:MGI:1354959]
ENSMUSG00000022993	4930415O20Rik	Ybx1_cKO	Ybx1_Ctrl	0.821431	0.0301761	0.64079	testis expressed 49 [Source:MGI Symbol;Acc:MGI:1921113]
ENSMUSG00000028434	Epb41l4b	Ybx1_cKO	Ybx1_Ctrl	0.707895	0.0302544	0.64165	erythrocyte membrane protein band 4.1 like 4b [Source:MGI Symbol;Acc:MGI:1859149]
ENSMUSG00000044122	Proca1	Ybx1_cKO	Ybx1_Ctrl	0.802242	0.0306595	0.647623	protein interacting with cyclin A1 [Source:MGI Symbol;Acc:MGI:1918274]
ENSMUSG00000086794	Gm11642	Ybx1_cKO	Ybx1_Ctrl	0.71973	0.0306758	0.647623	predicted gene 11642 [Source:MGI Symbol;Acc:MGI:3651889]
ENSMUSG00000037206	Islr	Ybx1_cKO	Ybx1_Ctrl	-0.370664	0.0306885	0.647623	immunoglobulin superfamily containing leucine-rich repeat [Source:MGI Symbol;Acc:MGI:1349645]
ENSMUSG00000044667	Plppr4	Ybx1_cKO	Ybx1_Ctrl	0.506171	0.0307873	0.648901	phospholipid phosphatase related 4 [Source:MGI Symbol;Acc:MGI:106530]
ENSMUSG00000018931	Natd1	Ybx1_cKO	Ybx1_Ctrl	-0.296812	0.0308887	0.650231	N-acetyltransferase domain containing 1 [Source:MGI Symbol;Acc:MGI:1344388]
ENSMUSG00000040118	Cacna2d1	Ybx1_cKO	Ybx1_Ctrl	0.451345	0.0310562	0.652948	calcium channel, voltage-dependent, alpha2/delta subunit 1 [Source:MGI Symbol;Acc:MGI:88295]
ENSMUSG00000087412	Gm15501	Ybx1_cKO	Ybx1_Ctrl	-0.523114	0.0311176	0.65341	predicted pseudogene 15501 [Source:MGI Symbol;Acc:MGI:3704296]
ENSMUSG00000102953	Gm37019	Ybx1_cKO	Ybx1_Ctrl	0.772833	0.0311773	0.65341	predicted gene, 37019 [Source:MGI Symbol;Acc:MGI:5610247]
ENSMUSG00000028773	Fabp3	Ybx1_cKO	Ybx1_Ctrl	-0.459141	0.0312543	0.65341	fatty acid binding protein 3, muscle and heart [Source:MGI Symbol;Acc:MGI:95476]
ENSMUSG00000011256	Adam19	Ybx1_cKO	Ybx1_Ctrl	0.315783	0.0312705	0.65341	a disintegrin and metallopeptidase domain 19 (meltrin beta) [Source:MGI Symbol;Acc:MGI:105377]
ENSMUSG00000113313	Gm32036	Ybx1_cKO	Ybx1_Ctrl	0.385309	0.0315289	0.655952	predicted gene, 32036 [Source:MGI Symbol;Acc:MGI:5591195]
ENSMUSG00000061315	Naca	Ybx1_cKO	Ybx1_Ctrl	-0.309159	0.031589	0.655952	nascent polypeptide-associated complex alpha polypeptide [Source:MGI Symbol;Acc:MGI:106095]
ENSMUSG00000016757	Ttll12	Ybx1_cKO	Ybx1_Ctrl	-0.372459	0.0315988	0.655952	tubulin tyrosine ligase-like family, member 12 [Source:MGI Symbol;Acc:MGI:3039573]
ENSMUSG00000069662	Marcks	Ybx1_cKO	Ybx1_Ctrl	-0.276435	0.0316832	0.655952	myristoylated alanine rich protein kinase C substrate [Source:MGI Symbol;Acc:MGI:96907]
ENSMUSG00000042275	Pelo	Ybx1_cKO	Ybx1_Ctrl	-0.534056	0.031705	0.655952	pelota mRNA surveillance and ribosome rescue factor [Source:MGI Symbol;Acc:MGI:2145154]
ENSMUSG00000029149	Krtcap3	Ybx1_cKO	Ybx1_Ctrl	0.461765	0.0317477	0.655952	keratinocyte associated protein 3 [Source:MGI Symbol;Acc:MGI:1917065]
ENSMUSG00000105594	Gm43398	Ybx1_cKO	Ybx1_Ctrl	0.497607	0.0317606	0.655952	predicted gene 43398 [Source:MGI Symbol;Acc:MGI:5663535]
ENSMUSG00000105072	Gm44335	Ybx1_cKO	Ybx1_Ctrl	-0.492253	0.0318243	0.655952	NA
ENSMUSG00000033855	Ston1	Ybx1_cKO	Ybx1_Ctrl	0.52993	0.0318362	0.655952	stonin 1 [Source:MGI Symbol;Acc:MGI:1924307]
ENSMUSG00000051499	Zfp786	Ybx1_cKO	Ybx1_Ctrl	-0.327906	0.0319203	0.655952	zinc finger protein 786 [Source:MGI Symbol;Acc:MGI:3026883]
ENSMUSG00000022753	Tmem30c	Ybx1_cKO	Ybx1_Ctrl	0.594441	0.0319859	0.655952	transmembrane protein 30C [Source:MGI Symbol;Acc:MGI:1918277]
ENSMUSG00000049252	Lrp1b	Ybx1_cKO	Ybx1_Ctrl	0.595128	0.0319925	0.655952	low density lipoprotein-related protein 1B [Source:MGI Symbol;Acc:MGI:2151136]
ENSMUSG00000086645	Gm15743	Ybx1_cKO	Ybx1_Ctrl	-0.368616	0.0320081	0.655952	predicted gene 15743 [Source:MGI Symbol;Acc:MGI:3783185]
ENSMUSG00000035228	Ccdc106	Ybx1_cKO	Ybx1_Ctrl	-0.417087	0.0320541	0.655952	coiled-coil domain containing 106 [Source:MGI Symbol;Acc:MGI:2385900]
ENSMUSG00000106291	1110003F10Rik	Ybx1_cKO	Ybx1_Ctrl	0.976355	0.0321098	0.655952	RIKEN cDNA 1110003F10 gene [Source:MGI Symbol;Acc:MGI:1915726]
ENSMUSG00000027716	Trpc3	Ybx1_cKO	Ybx1_Ctrl	0.413143	0.0321158	0.655952	transient receptor potential cation channel, subfamily C, member 3 [Source:MGI Symbol;Acc:MGI:109526]
ENSMUSG00000048482	Bdnf	Ybx1_cKO	Ybx1_Ctrl	1.07016	0.0321536	0.655952	brain derived neurotrophic factor [Source:MGI Symbol;Acc:MGI:88145]
ENSMUSG00000029472	Anapc5	Ybx1_cKO	Ybx1_Ctrl	-0.26919	0.0321643	0.655952	anaphase-promoting complex subunit 5 [Source:MGI Symbol;Acc:MGI:1929722]
ENSMUSG00000054027	Nt5dc3	Ybx1_cKO	Ybx1_Ctrl	0.272013	0.0323345	0.658363	5'-nucleotidase domain containing 3 [Source:MGI Symbol;Acc:MGI:3513266]
ENSMUSG00000031990	Jam3	Ybx1_cKO	Ybx1_Ctrl	0.320129	0.0323601	0.658363	junction adhesion molecule 3 [Source:MGI Symbol;Acc:MGI:1933825]
ENSMUSG00000044117	Bmerb1	Ybx1_cKO	Ybx1_Ctrl	-0.280269	0.0325525	0.661486	bMERB domain containing 1 [Source:MGI Symbol;Acc:MGI:1914504]
ENSMUSG00000089662	Gm14057	Ybx1_cKO	Ybx1_Ctrl	-0.508021	0.0326021	0.661701	predicted gene 14057 [Source:MGI Symbol;Acc:MGI:3705433]
ENSMUSG00000027016	Zfp385b	Ybx1_cKO	Ybx1_Ctrl	0.426614	0.0327289	0.661907	zinc finger protein 385B [Source:MGI Symbol;Acc:MGI:2444734]
ENSMUSG00000042489	Clspn	Ybx1_cKO	Ybx1_Ctrl	-0.331802	0.0327456	0.661907	claspin [Source:MGI Symbol;Acc:MGI:2445153]
ENSMUSG00000072769	Gm10419	Ybx1_cKO	Ybx1_Ctrl	0.578464	0.0327648	0.661907	predicted gene 10419 [Source:MGI Symbol;Acc:MGI:3642823]
ENSMUSG00000071553	Cpa2	Ybx1_cKO	Ybx1_Ctrl	-0.834647	0.0328025	0.661907	carboxypeptidase A2, pancreatic [Source:MGI Symbol;Acc:MGI:3617840]
ENSMUSG00000028530	Jak1	Ybx1_cKO	Ybx1_Ctrl	0.265437	0.032807	0.661907	Janus kinase 1 [Source:MGI Symbol;Acc:MGI:96628]
ENSMUSG00000024187	Fam234a	Ybx1_cKO	Ybx1_Ctrl	-0.318135	0.0328936	0.662782	family with sequence similarity 234, member A [Source:MGI Symbol;Acc:MGI:2146854]
ENSMUSG00000026478	Lamc1	Ybx1_cKO	Ybx1_Ctrl	0.299966	0.0329535	0.662782	laminin, gamma 1 [Source:MGI Symbol;Acc:MGI:99914]
ENSMUSG00000073752	Gm10570	Ybx1_cKO	Ybx1_Ctrl	-0.582035	0.0329674	0.662782	predicted gene 10570 [Source:MGI Symbol;Acc:MGI:3642427]
ENSMUSG00000062257	Opcml	Ybx1_cKO	Ybx1_Ctrl	0.264039	0.0330716	0.663852	opioid binding protein/cell adhesion molecule-like [Source:MGI Symbol;Acc:MGI:97397]
ENSMUSG00000092599	1700010K23Rik	Ybx1_cKO	Ybx1_Ctrl	0.365704	0.033103	0.663852	RIKEN cDNA 1700010K23 gene [Source:MGI Symbol;Acc:MGI:1922751]
ENSMUSG00000070436	Serpinh1	Ybx1_cKO	Ybx1_Ctrl	0.356331	0.0331379	0.663852	serine (or cysteine) peptidase inhibitor, clade H, member 1 [Source:MGI Symbol;Acc:MGI:88283]
ENSMUSG00000107335	Gm43372	Ybx1_cKO	Ybx1_Ctrl	-0.428711	0.0332639	0.665591	predicted gene 43372 [Source:MGI Symbol;Acc:MGI:5663509]
ENSMUSG00000035681	Kcnc2	Ybx1_cKO	Ybx1_Ctrl	0.417039	0.0333115	0.66576	potassium voltage gated channel, Shaw-related subfamily, member 2 [Source:MGI Symbol;Acc:MGI:96668]
ENSMUSG00000037936	Scarb1	Ybx1_cKO	Ybx1_Ctrl	-0.411796	0.0334152	0.667048	scavenger receptor class B, member 1 [Source:MGI Symbol;Acc:MGI:893578]
ENSMUSG00000041112	Elmo1	Ybx1_cKO	Ybx1_Ctrl	0.264016	0.0335654	0.66926	engulfment and cell motility 1 [Source:MGI Symbol;Acc:MGI:2153044]
ENSMUSG00000015843	Rxrg	Ybx1_cKO	Ybx1_Ctrl	-1.45555	0.0336148	0.669459	retinoid X receptor gamma [Source:MGI Symbol;Acc:MGI:98216]
ENSMUSG00000056459	Zbtb25	Ybx1_cKO	Ybx1_Ctrl	0.438806	0.0338421	0.673196	zinc finger and BTB domain containing 25 [Source:MGI Symbol;Acc:MGI:99197]
ENSMUSG00000025494	Sigirr	Ybx1_cKO	Ybx1_Ctrl	0.804138	0.0339231	0.674018	single immunoglobulin and toll-interleukin 1 receptor (TIR) domain [Source:MGI Symbol;Acc:MGI:1344402]
ENSMUSG00000033416	Gucd1	Ybx1_cKO	Ybx1_Ctrl	-0.344117	0.0340693	0.674996	guanylyl cyclase domain containing 1 [Source:MGI Symbol;Acc:MGI:1916028]
ENSMUSG00000103270	Gm37915	Ybx1_cKO	Ybx1_Ctrl	0.378104	0.0340784	0.674996	predicted gene, 37915 [Source:MGI Symbol;Acc:MGI:5611143]
ENSMUSG00000022964	Tmem50b	Ybx1_cKO	Ybx1_Ctrl	0.282087	0.0340915	0.674996	transmembrane protein 50B [Source:MGI Symbol;Acc:MGI:1925225]
ENSMUSG00000002658	Gtf2f1	Ybx1_cKO	Ybx1_Ctrl	-0.373426	0.0342542	0.677427	general transcription factor IIF, polypeptide 1 [Source:MGI Symbol;Acc:MGI:1923848]
ENSMUSG00000089766	Gm16538	Ybx1_cKO	Ybx1_Ctrl	-0.494488	0.0343217	0.677766	predicted gene 16538 [Source:MGI Symbol;Acc:MGI:4414958]
ENSMUSG00000038648	Creb3l2	Ybx1_cKO	Ybx1_Ctrl	0.479207	0.0343511	0.677766	cAMP responsive element binding protein 3-like 2 [Source:MGI Symbol;Acc:MGI:2442695]
ENSMUSG00000060424	Pantr1	Ybx1_cKO	Ybx1_Ctrl	0.274957	0.0344116	0.678172	POU domain, class 3, transcription factor 3 adjacent noncoding transcript 1 [Source:MGI Symbol;Acc:MGI:1913547]
ENSMUSG00000108934	Gm44732	Ybx1_cKO	Ybx1_Ctrl	-0.566326	0.0344562	0.678265	predicted gene 44732 [Source:MGI Symbol;Acc:MGI:5753308]
ENSMUSG00000031906	Smpd3	Ybx1_cKO	Ybx1_Ctrl	-0.286013	0.0345502	0.678287	sphingomyelin phosphodiesterase 3, neutral [Source:MGI Symbol;Acc:MGI:1927578]
ENSMUSG00000023191	P3h3	Ybx1_cKO	Ybx1_Ctrl	0.295445	0.0345862	0.678287	prolyl 3-hydroxylase 3 [Source:MGI Symbol;Acc:MGI:1315208]
ENSMUSG00000104913	Gm6560	Ybx1_cKO	Ybx1_Ctrl	-0.64157	0.0346178	0.678287	predicted gene 6560 [Source:MGI Symbol;Acc:MGI:3646204]
ENSMUSG00000070056	Mfhas1	Ybx1_cKO	Ybx1_Ctrl	0.307526	0.0346359	0.678287	malignant fibrous histiocytoma amplified sequence 1 [Source:MGI Symbol;Acc:MGI:1098644]
ENSMUSG00000024096	Ralbp1	Ybx1_cKO	Ybx1_Ctrl	-0.280681	0.034657	0.678287	ralA binding protein 1 [Source:MGI Symbol;Acc:MGI:108466]
ENSMUSG00000021458	Aopep	Ybx1_cKO	Ybx1_Ctrl	-0.364066	0.0347542	0.679028	aminopeptidase O [Source:MGI Symbol;Acc:MGI:1919311]
ENSMUSG00000116560	Gm2808	Ybx1_cKO	Ybx1_Ctrl	0.755664	0.0348388	0.679028	predicted gene 2808 [Source:MGI Symbol;Acc:MGI:3780977]
ENSMUSG00000054582	Pabpc1l	Ybx1_cKO	Ybx1_Ctrl	-0.526533	0.0348499	0.679028	poly(A) binding protein, cytoplasmic 1-like [Source:MGI Symbol;Acc:MGI:1922908]
ENSMUSG00000000266	Mid2	Ybx1_cKO	Ybx1_Ctrl	0.456716	0.0348547	0.679028	midline 2 [Source:MGI Symbol;Acc:MGI:1344333]
ENSMUSG00000051146	Camk2n2	Ybx1_cKO	Ybx1_Ctrl	-0.471759	0.0350159	0.680731	calcium/calmodulin-dependent protein kinase II inhibitor 2 [Source:MGI Symbol;Acc:MGI:1920297]
ENSMUSG00000038797	Zscan2	Ybx1_cKO	Ybx1_Ctrl	-0.346161	0.0350223	0.680731	zinc finger and SCAN domain containing 2 [Source:MGI Symbol;Acc:MGI:99176]
ENSMUSG00000022772	Senp5	Ybx1_cKO	Ybx1_Ctrl	0.385677	0.0351391	0.68148	SUMO/sentrin specific peptidase 5 [Source:MGI Symbol;Acc:MGI:2443596]
ENSMUSG00000078193	Gm2000	Ybx1_cKO	Ybx1_Ctrl	-0.640661	0.0351411	0.68148	predicted gene 2000 [Source:MGI Symbol;Acc:MGI:3780170]
ENSMUSG00000000948	Gm38393	Ybx1_cKO	Ybx1_Ctrl	-0.305587	0.0352424	0.682068	predicted gene, 38393 [Source:MGI Symbol;Acc:MGI:5613898]
ENSMUSG00000029994	Anxa4	Ybx1_cKO	Ybx1_Ctrl	0.488804	0.0352517	0.682068	annexin A4 [Source:MGI Symbol;Acc:MGI:88030]
ENSMUSG00000114590	5930438M14Rik	Ybx1_cKO	Ybx1_Ctrl	0.809615	0.035418	0.684454	RIKEN cDNA 5930438M14 gene [Source:MGI Symbol;Acc:MGI:5439408]
ENSMUSG00000040009	Gnaz	Ybx1_cKO	Ybx1_Ctrl	-0.353091	0.0354556	0.684454	guanine nucleotide binding protein, alpha z subunit [Source:MGI Symbol;Acc:MGI:95780]
ENSMUSG00000031176	Dynlt3	Ybx1_cKO	Ybx1_Ctrl	0.332261	0.035556	0.685612	dynein light chain Tctex-type 3 [Source:MGI Symbol;Acc:MGI:1914367]
ENSMUSG00000025630	Hprt	Ybx1_cKO	Ybx1_Ctrl	0.357424	0.0357427	0.687821	hypoxanthine guanine phosphoribosyl transferase [Source:MGI Symbol;Acc:MGI:96217]
ENSMUSG00000037855	Zfp365	Ybx1_cKO	Ybx1_Ctrl	0.474593	0.0357598	0.687821	zinc finger protein 365 [Source:MGI Symbol;Acc:MGI:2143676]
ENSMUSG00000100755	Rps23-ps1	Ybx1_cKO	Ybx1_Ctrl	-0.54749	0.0358126	0.687821	ribosomal protein S23, pseudogene 1 [Source:MGI Symbol;Acc:MGI:3705429]
ENSMUSG00000028700	Pomgnt1	Ybx1_cKO	Ybx1_Ctrl	-0.328434	0.0358325	0.687821	protein O-linked mannose beta 1,2-N-acetylglucosaminyltransferase [Source:MGI Symbol;Acc:MGI:1915523]
ENSMUSG00000050830	Vwc2	Ybx1_cKO	Ybx1_Ctrl	0.681442	0.035892	0.688187	von Willebrand factor C domain containing 2 [Source:MGI Symbol;Acc:MGI:2442987]
ENSMUSG00000006356	Crip2	Ybx1_cKO	Ybx1_Ctrl	-0.455771	0.0359575	0.688665	cysteine rich protein 2 [Source:MGI Symbol;Acc:MGI:1915587]
ENSMUSG00000032763	Ilvbl	Ybx1_cKO	Ybx1_Ctrl	-0.369301	0.0360507	0.689396	ilvB (bacterial acetolactate synthase)-like [Source:MGI Symbol;Acc:MGI:1351911]
ENSMUSG00000027584	Oprl1	Ybx1_cKO	Ybx1_Ctrl	-0.28546	0.0360768	0.689396	opioid receptor-like 1 [Source:MGI Symbol;Acc:MGI:97440]
ENSMUSG00000022076	Klhl1	Ybx1_cKO	Ybx1_Ctrl	0.632276	0.0362287	0.690309	kelch-like 1 [Source:MGI Symbol;Acc:MGI:2136335]
ENSMUSG00000028393	Alad	Ybx1_cKO	Ybx1_Ctrl	-0.438304	0.0362827	0.690309	aminolevulinate, delta-, dehydratase [Source:MGI Symbol;Acc:MGI:96853]
ENSMUSG00000002324	Rec8	Ybx1_cKO	Ybx1_Ctrl	0.602498	0.0362999	0.690309	REC8 meiotic recombination protein [Source:MGI Symbol;Acc:MGI:1929645]
ENSMUSG00000031870	Pgr	Ybx1_cKO	Ybx1_Ctrl	0.615643	0.0363259	0.690309	progesterone receptor [Source:MGI Symbol;Acc:MGI:97567]
ENSMUSG00000055675	Kbtbd11	Ybx1_cKO	Ybx1_Ctrl	0.333143	0.0363278	0.690309	kelch repeat and BTB (POZ) domain containing 11 [Source:MGI Symbol;Acc:MGI:1922151]
ENSMUSG00000034009	Rxfp1	Ybx1_cKO	Ybx1_Ctrl	1.00123	0.0364367	0.691605	relaxin/insulin-like family peptide receptor 1 [Source:MGI Symbol;Acc:MGI:2682211]
ENSMUSG00000026834	Acvr1c	Ybx1_cKO	Ybx1_Ctrl	0.503469	0.0365182	0.691729	activin A receptor, type IC [Source:MGI Symbol;Acc:MGI:2661081]
ENSMUSG00000009293	Ube2g2	Ybx1_cKO	Ybx1_Ctrl	-0.411723	0.0365247	0.691729	ubiquitin-conjugating enzyme E2G 2 [Source:MGI Symbol;Acc:MGI:1343188]
ENSMUSG00000048402	Gli2	Ybx1_cKO	Ybx1_Ctrl	0.36735	0.0367608	0.695426	GLI-Kruppel family member GLI2 [Source:MGI Symbol;Acc:MGI:95728]
ENSMUSG00000030584	Dpf1	Ybx1_cKO	Ybx1_Ctrl	-0.364415	0.0369764	0.698726	D4, zinc and double PHD fingers family 1 [Source:MGI Symbol;Acc:MGI:1352748]
ENSMUSG00000042826	Fgf11	Ybx1_cKO	Ybx1_Ctrl	0.297646	0.0372523	0.702352	fibroblast growth factor 11 [Source:MGI Symbol;Acc:MGI:109167]
ENSMUSG00000101856	1700096K18Rik	Ybx1_cKO	Ybx1_Ctrl	-0.490517	0.0372987	0.702352	RIKEN cDNA 1700096K18 gene [Source:MGI Symbol;Acc:MGI:1920821]
ENSMUSG00000034892	Rps29	Ybx1_cKO	Ybx1_Ctrl	-0.455321	0.037375	0.702352	ribosomal protein S29 [Source:MGI Symbol;Acc:MGI:107681]
ENSMUSG00000032202	Rab27a	Ybx1_cKO	Ybx1_Ctrl	-0.665921	0.037555	0.704955	RAB27A, member RAS oncogene family [Source:MGI Symbol;Acc:MGI:1861441]
ENSMUSG00000027208	Fgf7	Ybx1_cKO	Ybx1_Ctrl	-0.709554	0.0375966	0.704957	fibroblast growth factor 7 [Source:MGI Symbol;Acc:MGI:95521]
ENSMUSG00000010911	Apip	Ybx1_cKO	Ybx1_Ctrl	0.375283	0.0378192	0.708287	APAF1 interacting protein [Source:MGI Symbol;Acc:MGI:1926788]
ENSMUSG00000045094	Arhgef37	Ybx1_cKO	Ybx1_Ctrl	-0.407902	0.0379215	0.708287	Rho guanine nucleotide exchange factor (GEF) 37 [Source:MGI Symbol;Acc:MGI:3045339]
ENSMUSG00000038859	Baiap2l1	Ybx1_cKO	Ybx1_Ctrl	0.596597	0.0379602	0.708287	BAI1-associated protein 2-like 1 [Source:MGI Symbol;Acc:MGI:1914148]
ENSMUSG00000006270	Vax1	Ybx1_cKO	Ybx1_Ctrl	-0.613852	0.0379953	0.708287	ventral anterior homeobox 1 [Source:MGI Symbol;Acc:MGI:1277163]
ENSMUSG00000036356	Csgalnact1	Ybx1_cKO	Ybx1_Ctrl	0.424961	0.038005	0.708287	chondroitin sulfate N-acetylgalactosaminyltransferase 1 [Source:MGI Symbol;Acc:MGI:2442354]
ENSMUSG00000070283	Ndufaf3	Ybx1_cKO	Ybx1_Ctrl	-0.469715	0.0380243	0.708287	NADH:ubiquinone oxidoreductase complex assembly factor 3 [Source:MGI Symbol;Acc:MGI:1913956]
ENSMUSG00000000317	Bcl6b	Ybx1_cKO	Ybx1_Ctrl	-0.330548	0.0381673	0.71017	B cell CLL/lymphoma 6, member B [Source:MGI Symbol;Acc:MGI:1278332]
ENSMUSG00000091957	Rps2-ps10	Ybx1_cKO	Ybx1_Ctrl	-0.835203	0.0382779	0.71145	ribosomal protein S2, pseudogene 10 [Source:MGI Symbol;Acc:MGI:3645604]
ENSMUSG00000070822	Zscan18	Ybx1_cKO	Ybx1_Ctrl	-0.299034	0.0384866	0.713432	zinc finger and SCAN domain containing 18 [Source:MGI Symbol;Acc:MGI:3643810]
ENSMUSG00000056596	Trnp1	Ybx1_cKO	Ybx1_Ctrl	-0.491337	0.03854	0.713432	TMF1-regulated nuclear protein 1 [Source:MGI Symbol;Acc:MGI:1916789]
ENSMUSG00000018415	Gid4	Ybx1_cKO	Ybx1_Ctrl	-0.275522	0.0385417	0.713432	GID complex subunit 4, VID24 homolog [Source:MGI Symbol;Acc:MGI:1914021]
ENSMUSG00000005447	Pafah1b3	Ybx1_cKO	Ybx1_Ctrl	-0.400424	0.0385525	0.713432	platelet-activating factor acetylhydrolase, isoform 1b, subunit 3 [Source:MGI Symbol;Acc:MGI:108414]
ENSMUSG00000004937	Sgta	Ybx1_cKO	Ybx1_Ctrl	-0.369737	0.0386739	0.714155	small glutamine-rich tetratricopeptide repeat (TPR)-containing, alpha [Source:MGI Symbol;Acc:MGI:1098703]
ENSMUSG00000022881	Rfc4	Ybx1_cKO	Ybx1_Ctrl	-0.362843	0.0387519	0.714155	replication factor C (activator 1) 4 [Source:MGI Symbol;Acc:MGI:2146571]
ENSMUSG00000038545	Cul7	Ybx1_cKO	Ybx1_Ctrl	-0.292535	0.0387598	0.714155	cullin 7 [Source:MGI Symbol;Acc:MGI:1913765]
ENSMUSG00000021000	Mia2	Ybx1_cKO	Ybx1_Ctrl	0.304881	0.0388344	0.714755	MIA SH3 domain ER export factor 2 [Source:MGI Symbol;Acc:MGI:2159614]
ENSMUSG00000118345	Gm7105	Ybx1_cKO	Ybx1_Ctrl	-0.639679	0.0390511	0.717684	predicted gene 7105 [Source:MGI Symbol;Acc:MGI:3644446]
ENSMUSG00000085396	Firre	Ybx1_cKO	Ybx1_Ctrl	0.281165	0.0391181	0.717684	functional intergenic repeating RNA element [Source:MGI Symbol;Acc:MGI:2147989]
ENSMUSG00000063480	Snu13	Ybx1_cKO	Ybx1_Ctrl	-0.279488	0.0391203	0.717684	SNU13 homolog, small nuclear ribonucleoprotein (U4/U6.U5) [Source:MGI Symbol;Acc:MGI:893586]
ENSMUSG00000049532	Sall2	Ybx1_cKO	Ybx1_Ctrl	-0.331675	0.0392232	0.718381	spalt like transcription factor 2 [Source:MGI Symbol;Acc:MGI:1354373]
ENSMUSG00000020211	Sf3a2	Ybx1_cKO	Ybx1_Ctrl	-0.369522	0.0392428	0.718381	splicing factor 3a, subunit 2 [Source:MGI Symbol;Acc:MGI:104912]
ENSMUSG00000049932	H2ax	Ybx1_cKO	Ybx1_Ctrl	-0.431462	0.0394179	0.720809	H2A.X variant histone [Source:MGI Symbol;Acc:MGI:102688]
ENSMUSG00000042340	Ctf1	Ybx1_cKO	Ybx1_Ctrl	-0.589839	0.0395034	0.721595	cardiotrophin 1 [Source:MGI Symbol;Acc:MGI:105115]
ENSMUSG00000052364	B630019K06Rik	Ybx1_cKO	Ybx1_Ctrl	-0.425491	0.0395632	0.721912	RIKEN cDNA B630019K06 gene [Source:MGI Symbol;Acc:MGI:2147918]
ENSMUSG00000026596	Abl2	Ybx1_cKO	Ybx1_Ctrl	0.37262	0.0396769	0.721983	v-abl Abelson murine leukemia viral oncogene 2 (arg, Abelson-related gene) [Source:MGI Symbol;Acc:MGI:87860]
ENSMUSG00000022231	Sema5a	Ybx1_cKO	Ybx1_Ctrl	0.571942	0.0397456	0.721983	sema domain, seven thrombospondin repeats (type 1 and type 1-like), transmembrane domain (TM) and short cytoplasmic domain, (semaphorin) 5A [Source:MGI Symbol;Acc:MGI:107556]
ENSMUSG00000071653	1810009A15Rik	Ybx1_cKO	Ybx1_Ctrl	-0.380946	0.0397966	0.721983	RIKEN cDNA 1810009A15 gene [Source:MGI Symbol;Acc:MGI:1913526]
ENSMUSG00000035969	Rusc2	Ybx1_cKO	Ybx1_Ctrl	-0.314866	0.0397992	0.721983	RUN and SH3 domain containing 2 [Source:MGI Symbol;Acc:MGI:2140371]
ENSMUSG00000064115	Cadm2	Ybx1_cKO	Ybx1_Ctrl	0.305449	0.039833	0.721983	cell adhesion molecule 2 [Source:MGI Symbol;Acc:MGI:2442722]
ENSMUSG00000086805	4932443L11Rik	Ybx1_cKO	Ybx1_Ctrl	-0.331331	0.0398988	0.721983	RIKEN cDNA 4932443L11 gene [Source:MGI Symbol;Acc:MGI:1926149]
ENSMUSG00000064368	mt-Nd6	Ybx1_cKO	Ybx1_Ctrl	0.410581	0.0399056	0.721983	mitochondrially encoded NADH dehydrogenase 6 [Source:MGI Symbol;Acc:MGI:102495]
ENSMUSG00000052534	Pbx1	Ybx1_cKO	Ybx1_Ctrl	0.279756	0.0399071	0.721983	pre B cell leukemia homeobox 1 [Source:MGI Symbol;Acc:MGI:97495]
ENSMUSG00000031409	Tceal6	Ybx1_cKO	Ybx1_Ctrl	-0.44143	0.0399602	0.722175	transcription elongation factor A (SII)-like 6 [Source:MGI Symbol;Acc:MGI:1923939]
ENSMUSG00000043126	D830039M14Rik	Ybx1_cKO	Ybx1_Ctrl	-0.640804	0.040007	0.722251	RIKEN cDNA D830039M14 gene [Source:MGI Symbol;Acc:MGI:2445111]
ENSMUSG00000033066	Gas7	Ybx1_cKO	Ybx1_Ctrl	0.303718	0.0401855	0.723289	growth arrest specific 7 [Source:MGI Symbol;Acc:MGI:1202388]
ENSMUSG00000045005	Fzd5	Ybx1_cKO	Ybx1_Ctrl	0.646857	0.0403026	0.723289	frizzled class receptor 5 [Source:MGI Symbol;Acc:MGI:108571]
ENSMUSG00000073295	Nudt11	Ybx1_cKO	Ybx1_Ctrl	-0.288057	0.0403855	0.723289	nudix (nucleoside diphosphate linked moiety X)-type motif 11 [Source:MGI Symbol;Acc:MGI:1930957]
ENSMUSG00000097162	2310010J17Rik	Ybx1_cKO	Ybx1_Ctrl	-0.656984	0.0404073	0.723289	RIKEN cDNA 2310010J17 gene [Source:MGI Symbol;Acc:MGI:1925579]
ENSMUSG00000026457	Adipor1	Ybx1_cKO	Ybx1_Ctrl	-0.296475	0.040423	0.723289	adiponectin receptor 1 [Source:MGI Symbol;Acc:MGI:1919924]
ENSMUSG00000032959	Pebp1	Ybx1_cKO	Ybx1_Ctrl	-0.434858	0.0404608	0.723289	phosphatidylethanolamine binding protein 1 [Source:MGI Symbol;Acc:MGI:1344408]
ENSMUSG00000027459	Fam110a	Ybx1_cKO	Ybx1_Ctrl	-0.420388	0.040491	0.723289	family with sequence similarity 110, member A [Source:MGI Symbol;Acc:MGI:1921097]
ENSMUSG00000025508	Rplp2	Ybx1_cKO	Ybx1_Ctrl	-0.484001	0.0405338	0.723289	ribosomal protein, large P2 [Source:MGI Symbol;Acc:MGI:1914436]
ENSMUSG00000037993	Dhx38	Ybx1_cKO	Ybx1_Ctrl	-0.279081	0.0405518	0.723289	DEAH (Asp-Glu-Ala-His) box polypeptide 38 [Source:MGI Symbol;Acc:MGI:1927617]
ENSMUSG00000040396	Abhd13	Ybx1_cKO	Ybx1_Ctrl	0.273129	0.0405583	0.723289	abhydrolase domain containing 13 [Source:MGI Symbol;Acc:MGI:1916154]
ENSMUSG00000041189	Chrnb1	Ybx1_cKO	Ybx1_Ctrl	0.560791	0.040846	0.723289	cholinergic receptor, nicotinic, beta polypeptide 1 (muscle) [Source:MGI Symbol;Acc:MGI:87890]
ENSMUSG00000063760	Rnf217	Ybx1_cKO	Ybx1_Ctrl	0.309186	0.0408968	0.723289	ring finger protein 217 [Source:MGI Symbol;Acc:MGI:3610311]
ENSMUSG00000070604	Vsig10l	Ybx1_cKO	Ybx1_Ctrl	-0.500958	0.0409309	0.723289	V-set and immunoglobulin domain containing 10 like [Source:MGI Symbol;Acc:MGI:1922940]
ENSMUSG00000020346	Mgat1	Ybx1_cKO	Ybx1_Ctrl	-0.32073	0.0409467	0.723289	mannoside acetylglucosaminyltransferase 1 [Source:MGI Symbol;Acc:MGI:96973]
ENSMUSG00000032540	Abhd5	Ybx1_cKO	Ybx1_Ctrl	-0.325535	0.0409745	0.723289	abhydrolase domain containing 5 [Source:MGI Symbol;Acc:MGI:1914719]
ENSMUSG00000102030	Gm29106	Ybx1_cKO	Ybx1_Ctrl	-0.821272	0.041003	0.723289	predicted gene 29106 [Source:MGI Symbol;Acc:MGI:5579812]
ENSMUSG00000086118	Gm14169	Ybx1_cKO	Ybx1_Ctrl	0.796657	0.0410213	0.723289	predicted gene 14169 [Source:MGI Symbol;Acc:MGI:3651156]
ENSMUSG00000118437	Gm50467	Ybx1_cKO	Ybx1_Ctrl	0.809226	0.0411521	0.723289	predicted gene, 50467 [Source:MGI Symbol;Acc:MGI:6324735]
ENSMUSG00000006435	Neurl1a	Ybx1_cKO	Ybx1_Ctrl	-0.505695	0.0411533	0.723289	neuralized E3 ubiquitin protein ligase 1A [Source:MGI Symbol;Acc:MGI:1334263]
ENSMUSG00000049871	Nlrc3	Ybx1_cKO	Ybx1_Ctrl	0.546282	0.041178	0.723289	NLR family, CARD domain containing 3 [Source:MGI Symbol;Acc:MGI:2444070]
ENSMUSG00000027805	Pfn2	Ybx1_cKO	Ybx1_Ctrl	-0.271848	0.0411991	0.723289	profilin 2 [Source:MGI Symbol;Acc:MGI:97550]
ENSMUSG00000003680	Taf6l	Ybx1_cKO	Ybx1_Ctrl	-0.38059	0.0412619	0.723289	TATA-box binding protein associated factor 6 like [Source:MGI Symbol;Acc:MGI:2444957]
ENSMUSG00000055497	Gm9974	Ybx1_cKO	Ybx1_Ctrl	-0.332748	0.0412627	0.723289	predicted gene 9974 [Source:MGI Symbol;Acc:MGI:3708610]
ENSMUSG00000037503	Fam168b	Ybx1_cKO	Ybx1_Ctrl	-0.274076	0.0413023	0.723289	family with sequence similarity 168, member B [Source:MGI Symbol;Acc:MGI:2448487]
ENSMUSG00000003308	Keap1	Ybx1_cKO	Ybx1_Ctrl	-0.327064	0.0413049	0.723289	kelch-like ECH-associated protein 1 [Source:MGI Symbol;Acc:MGI:1858732]
ENSMUSG00000019818	Cd164	Ybx1_cKO	Ybx1_Ctrl	0.294743	0.041327	0.723289	CD164 antigen [Source:MGI Symbol;Acc:MGI:1859568]
ENSMUSG00000063253	Scoc	Ybx1_cKO	Ybx1_Ctrl	0.263758	0.0413417	0.723289	short coiled-coil protein [Source:MGI Symbol;Acc:MGI:1927654]
ENSMUSG00000021033	Gstz1	Ybx1_cKO	Ybx1_Ctrl	0.266581	0.0414504	0.724445	glutathione transferase zeta 1 (maleylacetoacetate isomerase) [Source:MGI Symbol;Acc:MGI:1341859]
ENSMUSG00000036499	Eea1	Ybx1_cKO	Ybx1_Ctrl	0.447993	0.0416588	0.726591	early endosome antigen 1 [Source:MGI Symbol;Acc:MGI:2442192]
ENSMUSG00000020669	Sh3yl1	Ybx1_cKO	Ybx1_Ctrl	-0.366885	0.041702	0.726598	Sh3 domain YSC-like 1 [Source:MGI Symbol;Acc:MGI:1346118]
ENSMUSG00000046718	Bst2	Ybx1_cKO	Ybx1_Ctrl	-1.07575	0.0419792	0.729931	bone marrow stromal cell antigen 2 [Source:MGI Symbol;Acc:MGI:1916800]
ENSMUSG00000108137	Gm44053	Ybx1_cKO	Ybx1_Ctrl	0.658893	0.0423212	0.734776	predicted gene, 44053 [Source:MGI Symbol;Acc:MGI:5690445]
ENSMUSG00000021994	Wnt5a	Ybx1_cKO	Ybx1_Ctrl	-0.375245	0.0423843	0.734776	wingless-type MMTV integration site family, member 5A [Source:MGI Symbol;Acc:MGI:98958]
ENSMUSG00000001056	Nhp2	Ybx1_cKO	Ybx1_Ctrl	-0.424704	0.0423876	0.734776	NHP2 ribonucleoprotein [Source:MGI Symbol;Acc:MGI:1098547]
ENSMUSG00000023885	Thbs2	Ybx1_cKO	Ybx1_Ctrl	0.745454	0.0424593	0.735268	thrombospondin 2 [Source:MGI Symbol;Acc:MGI:98738]
ENSMUSG00000036225	Kctd1	Ybx1_cKO	Ybx1_Ctrl	-0.28566	0.0426237	0.737364	potassium channel tetramerisation domain containing 1 [Source:MGI Symbol;Acc:MGI:1918269]
ENSMUSG00000078762	Haus5	Ybx1_cKO	Ybx1_Ctrl	-0.370381	0.0427969	0.739608	HAUS augmin-like complex, subunit 5 [Source:MGI Symbol;Acc:MGI:1919159]
ENSMUSG00000049670	Morn4	Ybx1_cKO	Ybx1_Ctrl	-0.314186	0.0428563	0.739881	MORN repeat containing 4 [Source:MGI Symbol;Acc:MGI:2449568]
ENSMUSG00000100685	Gm28610	Ybx1_cKO	Ybx1_Ctrl	0.398848	0.0429651	0.74037	predicted gene 28610 [Source:MGI Symbol;Acc:MGI:5579316]
ENSMUSG00000021224	Numb	Ybx1_cKO	Ybx1_Ctrl	0.309882	0.0429718	0.74037	NUMB endocytic adaptor protein [Source:MGI Symbol;Acc:MGI:107423]
ENSMUSG00000043388	Tmem130	Ybx1_cKO	Ybx1_Ctrl	-0.372581	0.0433189	0.744864	transmembrane protein 130 [Source:MGI Symbol;Acc:MGI:3607706]
ENSMUSG00000069763	Tmem100	Ybx1_cKO	Ybx1_Ctrl	-0.717185	0.0433203	0.744864	transmembrane protein 100 [Source:MGI Symbol;Acc:MGI:1915138]
ENSMUSG00000029093	Sorcs2	Ybx1_cKO	Ybx1_Ctrl	0.36248	0.0434698	0.74505	sortilin-related VPS10 domain containing receptor 2 [Source:MGI Symbol;Acc:MGI:1932289]
ENSMUSG00000030621	Me3	Ybx1_cKO	Ybx1_Ctrl	0.792846	0.0434888	0.74505	malic enzyme 3, NADP(+)-dependent, mitochondrial [Source:MGI Symbol;Acc:MGI:1916679]
ENSMUSG00000010064	Slc38a3	Ybx1_cKO	Ybx1_Ctrl	0.322426	0.0435004	0.74505	solute carrier family 38, member 3 [Source:MGI Symbol;Acc:MGI:1923507]
ENSMUSG00000040767	Snrnp25	Ybx1_cKO	Ybx1_Ctrl	-0.430275	0.0435066	0.74505	small nuclear ribonucleoprotein 25 (U11/U12) [Source:MGI Symbol;Acc:MGI:1925622]
ENSMUSG00000045180	Shroom2	Ybx1_cKO	Ybx1_Ctrl	-0.303829	0.0436035	0.74592	shroom family member 2 [Source:MGI Symbol;Acc:MGI:107194]
ENSMUSG00000046807	Lrrc75b	Ybx1_cKO	Ybx1_Ctrl	-0.289625	0.0436452	0.74592	leucine rich repeat containing 75B [Source:MGI Symbol;Acc:MGI:2143657]
ENSMUSG00000085584	Rtl9	Ybx1_cKO	Ybx1_Ctrl	0.756818	0.0437873	0.747596	retrotransposon Gag like 9 [Source:MGI Symbol;Acc:MGI:2685231]
ENSMUSG00000034509	Mad2l1bp	Ybx1_cKO	Ybx1_Ctrl	-0.454564	0.0438626	0.747808	MAD2L1 binding protein [Source:MGI Symbol;Acc:MGI:1913841]
ENSMUSG00000109108	Gm36371	Ybx1_cKO	Ybx1_Ctrl	0.907398	0.0438877	0.747808	predicted gene, 36371 [Source:MGI Symbol;Acc:MGI:5595530]
ENSMUSG00000070697	Utp3	Ybx1_cKO	Ybx1_Ctrl	-0.263246	0.0440018	0.748521	UTP3 small subunit processome component [Source:MGI Symbol;Acc:MGI:1919230]
ENSMUSG00000032398	Snapc5	Ybx1_cKO	Ybx1_Ctrl	-0.336261	0.0440177	0.748521	small nuclear RNA activating complex, polypeptide 5 [Source:MGI Symbol;Acc:MGI:1914282]
ENSMUSG00000006724	Cyp27b1	Ybx1_cKO	Ybx1_Ctrl	0.644284	0.0442225	0.751251	cytochrome P450, family 27, subfamily b, polypeptide 1 [Source:MGI Symbol;Acc:MGI:1098274]
ENSMUSG00000059291	Rpl11	Ybx1_cKO	Ybx1_Ctrl	-0.453946	0.0443289	0.752307	ribosomal protein L11 [Source:MGI Symbol;Acc:MGI:1914275]
ENSMUSG00000032288	Imp3	Ybx1_cKO	Ybx1_Ctrl	-0.456888	0.0444237	0.752986	IMP3, U3 small nucleolar ribonucleoprotein [Source:MGI Symbol;Acc:MGI:1916119]
ENSMUSG00000076236	Mir682	Ybx1_cKO	Ybx1_Ctrl	-0.639209	0.0444667	0.752986	microRNA 682 [Source:MGI Symbol;Acc:MGI:3629911]
ENSMUSG00000034723	Tmx4	Ybx1_cKO	Ybx1_Ctrl	0.289356	0.0445555	0.752986	thioredoxin-related transmembrane protein 4 [Source:MGI Symbol;Acc:MGI:106558]
ENSMUSG00000029364	Wsb2	Ybx1_cKO	Ybx1_Ctrl	-0.381232	0.0445846	0.752986	WD repeat and SOCS box-containing 2 [Source:MGI Symbol;Acc:MGI:2144041]
ENSMUSG00000028565	Nfia	Ybx1_cKO	Ybx1_Ctrl	0.334955	0.0447544	0.755002	nuclear factor I/A [Source:MGI Symbol;Acc:MGI:108056]
ENSMUSG00000114003	Gm9616	Ybx1_cKO	Ybx1_Ctrl	-0.597007	0.0449587	0.757698	predicted gene 9616 [Source:MGI Symbol;Acc:MGI:3780024]
ENSMUSG00000037613	Tnfrsf23	Ybx1_cKO	Ybx1_Ctrl	0.886521	0.0450559	0.758582	tumor necrosis factor receptor superfamily, member 23 [Source:MGI Symbol;Acc:MGI:1930269]
ENSMUSG00000118655	AC156032.1	Ybx1_cKO	Ybx1_Ctrl	0.516656	0.0451316	0.759105	NA
ENSMUSG00000027674	Pex5l	Ybx1_cKO	Ybx1_Ctrl	0.434988	0.0451856	0.759261	peroxisomal biogenesis factor 5-like [Source:MGI Symbol;Acc:MGI:1916672]
ENSMUSG00000027230	Creb3l1	Ybx1_cKO	Ybx1_Ctrl	0.73512	0.0452762	0.759503	cAMP responsive element binding protein 3-like 1 [Source:MGI Symbol;Acc:MGI:1347062]
ENSMUSG00000052848	C130026L21Rik	Ybx1_cKO	Ybx1_Ctrl	-0.576375	0.0452894	0.759503	RIKEN cDNA C130026L21 gene [Source:MGI Symbol;Acc:MGI:3041189]
ENSMUSG00000037455	Slc18b1	Ybx1_cKO	Ybx1_Ctrl	0.313215	0.0453539	0.759835	solute carrier family 18, subfamily B, member 1 [Source:MGI Symbol;Acc:MGI:1923556]
ENSMUSG00000054723	Vmac	Ybx1_cKO	Ybx1_Ctrl	-0.334825	0.0454818	0.760366	vimentin-type intermediate filament associated coiled-coil protein [Source:MGI Symbol;Acc:MGI:2146912]
ENSMUSG00000060860	Ube2s	Ybx1_cKO	Ybx1_Ctrl	-0.38442	0.0454943	0.760366	ubiquitin-conjugating enzyme E2S [Source:MGI Symbol;Acc:MGI:1925141]
ENSMUSG00000030401	Rtn2	Ybx1_cKO	Ybx1_Ctrl	-0.36673	0.0455199	0.760366	reticulon 2 (Z-band associated protein) [Source:MGI Symbol;Acc:MGI:107612]
ENSMUSG00000023947	Nfkbie	Ybx1_cKO	Ybx1_Ctrl	-0.449849	0.0457053	0.762713	nuclear factor of kappa light polypeptide gene enhancer in B cells inhibitor, epsilon [Source:MGI Symbol;Acc:MGI:1194908]
ENSMUSG00000095098	Ccdc85b	Ybx1_cKO	Ybx1_Ctrl	-0.436756	0.0457707	0.763055	coiled-coil domain containing 85B [Source:MGI Symbol;Acc:MGI:2147607]
ENSMUSG00000074800	Gm4149	Ybx1_cKO	Ybx1_Ctrl	-0.658916	0.0459447	0.764423	predicted pseudogene 4149 [Source:MGI Symbol;Acc:MGI:3782325]
ENSMUSG00000000901	Mmp11	Ybx1_cKO	Ybx1_Ctrl	-0.353458	0.0460429	0.764423	matrix metallopeptidase 11 [Source:MGI Symbol;Acc:MGI:97008]
ENSMUSG00000026278	Bok	Ybx1_cKO	Ybx1_Ctrl	-0.423618	0.0460657	0.764423	BCL2-related ovarian killer [Source:MGI Symbol;Acc:MGI:1858494]
ENSMUSG00000046182	Gsg1l	Ybx1_cKO	Ybx1_Ctrl	0.339652	0.0460744	0.764423	GSG1-like [Source:MGI Symbol;Acc:MGI:2685483]
ENSMUSG00000021054	Sgpp1	Ybx1_cKO	Ybx1_Ctrl	0.278876	0.0460957	0.764423	sphingosine-1-phosphate phosphatase 1 [Source:MGI Symbol;Acc:MGI:2135760]
ENSMUSG00000074916	Chst14	Ybx1_cKO	Ybx1_Ctrl	0.439992	0.0461227	0.764423	carbohydrate sulfotransferase 14 [Source:MGI Symbol;Acc:MGI:1919386]
ENSMUSG00000113216	Gm40841	Ybx1_cKO	Ybx1_Ctrl	0.460113	0.0462401	0.764828	predicted gene, 40841 [Source:MGI Symbol;Acc:MGI:5623726]
ENSMUSG00000037337	Map4k1	Ybx1_cKO	Ybx1_Ctrl	-0.491054	0.0462878	0.764828	mitogen-activated protein kinase kinase kinase kinase 1 [Source:MGI Symbol;Acc:MGI:1346882]
ENSMUSG00000020190	Mknk2	Ybx1_cKO	Ybx1_Ctrl	-0.294202	0.0463012	0.764828	MAP kinase-interacting serine/threonine kinase 2 [Source:MGI Symbol;Acc:MGI:894279]
ENSMUSG00000051817	Sox12	Ybx1_cKO	Ybx1_Ctrl	-0.342311	0.0463273	0.764828	SRY (sex determining region Y)-box 12 [Source:MGI Symbol;Acc:MGI:98360]
ENSMUSG00000034413	Neurl1b	Ybx1_cKO	Ybx1_Ctrl	0.26938	0.046431	0.765795	neuralized E3 ubiquitin protein ligase 1B [Source:MGI Symbol;Acc:MGI:3643092]
ENSMUSG00000048022	Tmem229a	Ybx1_cKO	Ybx1_Ctrl	0.4103	0.0466052	0.767099	transmembrane protein 229A [Source:MGI Symbol;Acc:MGI:2442812]
ENSMUSG00000108776	Gm45169	Ybx1_cKO	Ybx1_Ctrl	-0.652549	0.0466614	0.767099	predicted gene 45169 [Source:MGI Symbol;Acc:MGI:5753745]
ENSMUSG00000038729	Pakap	Ybx1_cKO	Ybx1_Ctrl	0.310049	0.0467161	0.767099	paralemmin A kinase anchor protein [Source:MGI Symbol;Acc:MGI:5141924]
ENSMUSG00000046916	Myct1	Ybx1_cKO	Ybx1_Ctrl	0.701993	0.0467358	0.767099	myc target 1 [Source:MGI Symbol;Acc:MGI:1915882]
ENSMUSG00000028351	Brinp1	Ybx1_cKO	Ybx1_Ctrl	0.310123	0.0469726	0.770242	bone morphogenic protein/retinoic acid inducible neural specific 1 [Source:MGI Symbol;Acc:MGI:1928478]
ENSMUSG00000029190	D5Ertd579e	Ybx1_cKO	Ybx1_Ctrl	-0.285098	0.0470335	0.770496	DNA segment, Chr 5, ERATO Doi 579, expressed [Source:MGI Symbol;Acc:MGI:1261849]
ENSMUSG00000081895	Rpl17-ps10	Ybx1_cKO	Ybx1_Ctrl	-0.652418	0.0471842	0.771686	ribosomal protein L17, pseudogene 10 [Source:MGI Symbol;Acc:MGI:3642871]
ENSMUSG00000067879	Vxn	Ybx1_cKO	Ybx1_Ctrl	-0.278389	0.0471969	0.771686	vexin [Source:MGI Symbol;Acc:MGI:1924232]
ENSMUSG00000022637	Cblb	Ybx1_cKO	Ybx1_Ctrl	0.322743	0.0473863	0.772352	Casitas B-lineage lymphoma b [Source:MGI Symbol;Acc:MGI:2146430]
ENSMUSG00000001909	Trmt1	Ybx1_cKO	Ybx1_Ctrl	-0.320244	0.0475022	0.772352	tRNA methyltransferase 1 [Source:MGI Symbol;Acc:MGI:1289155]
ENSMUSG00000038422	Hdhd3	Ybx1_cKO	Ybx1_Ctrl	-0.72173	0.0475257	0.772352	haloacid dehalogenase-like hydrolase domain containing 3 [Source:MGI Symbol;Acc:MGI:1919998]
ENSMUSG00000103103	4833445I07Rik	Ybx1_cKO	Ybx1_Ctrl	-0.606299	0.0475355	0.772352	RIKEN cDNA 4833445I07 gene [Source:MGI Symbol;Acc:MGI:2143268]
ENSMUSG00000034083	Ccdc174	Ybx1_cKO	Ybx1_Ctrl	-0.266954	0.0476265	0.772352	coiled-coil domain containing 174 [Source:MGI Symbol;Acc:MGI:2444652]
ENSMUSG00000035390	Brsk1	Ybx1_cKO	Ybx1_Ctrl	-0.331527	0.0476491	0.772352	BR serine/threonine kinase 1 [Source:MGI Symbol;Acc:MGI:2685946]
ENSMUSG00000073130	Gm1141	Ybx1_cKO	Ybx1_Ctrl	-0.650456	0.0476732	0.772352	predicted gene 1141 [Source:MGI Symbol;Acc:MGI:2685987]
ENSMUSG00000066000	Zfp979	Ybx1_cKO	Ybx1_Ctrl	0.757764	0.0476923	0.772352	zinc finger protein 979 [Source:MGI Symbol;Acc:MGI:2148252]
ENSMUSG00000025161	Slc16a3	Ybx1_cKO	Ybx1_Ctrl	0.563309	0.0478166	0.773533	solute carrier family 16 (monocarboxylic acid transporters), member 3 [Source:MGI Symbol;Acc:MGI:1933438]
ENSMUSG00000063626	Unc5d	Ybx1_cKO	Ybx1_Ctrl	0.396067	0.0478683	0.773533	unc-5 netrin receptor D [Source:MGI Symbol;Acc:MGI:2389364]
ENSMUSG00000003153	Slc2a3	Ybx1_cKO	Ybx1_Ctrl	0.275928	0.0479019	0.773533	solute carrier family 2 (facilitated glucose transporter), member 3 [Source:MGI Symbol;Acc:MGI:95757]
ENSMUSG00000106416	Gm5857	Ybx1_cKO	Ybx1_Ctrl	0.679932	0.0480424	0.775065	predicted gene 5857 [Source:MGI Symbol;Acc:MGI:3644956]
ENSMUSG00000064023	Klk8	Ybx1_cKO	Ybx1_Ctrl	-0.548963	0.0481282	0.775103	kallikrein related-peptidase 8 [Source:MGI Symbol;Acc:MGI:1343327]
ENSMUSG00000037428	Vgf	Ybx1_cKO	Ybx1_Ctrl	-0.932017	0.0481359	0.775103	VGF nerve growth factor inducible [Source:MGI Symbol;Acc:MGI:1343180]
ENSMUSG00000053801	Grwd1	Ybx1_cKO	Ybx1_Ctrl	-0.489084	0.0485499	0.77885	glutamate-rich WD repeat containing 1 [Source:MGI Symbol;Acc:MGI:2141989]
ENSMUSG00000034226	Rhov	Ybx1_cKO	Ybx1_Ctrl	-0.516396	0.0487075	0.77885	ras homolog family member V [Source:MGI Symbol;Acc:MGI:2444227]
ENSMUSG00000101838	Gm18800	Ybx1_cKO	Ybx1_Ctrl	-0.670451	0.0487733	0.77885	predicted gene, 18800 [Source:MGI Symbol;Acc:MGI:5010985]
ENSMUSG00000086155	9430041J12Rik	Ybx1_cKO	Ybx1_Ctrl	0.559146	0.0488743	0.77885	RIKEN cDNA 9430041J12 gene [Source:MGI Symbol;Acc:MGI:1924573]
ENSMUSG00000004730	Adgre1	Ybx1_cKO	Ybx1_Ctrl	0.466288	0.0489227	0.77885	adhesion G protein-coupled receptor E1 [Source:MGI Symbol;Acc:MGI:106912]
ENSMUSG00000033316	Galnt9	Ybx1_cKO	Ybx1_Ctrl	-0.423104	0.0489529	0.77885	polypeptide N-acetylgalactosaminyltransferase 9 [Source:MGI Symbol;Acc:MGI:2677965]
ENSMUSG00000028795	Ccdc28b	Ybx1_cKO	Ybx1_Ctrl	-0.346356	0.0489571	0.77885	coiled coil domain containing 28B [Source:MGI Symbol;Acc:MGI:1913514]
ENSMUSG00000066647	Gm5113	Ybx1_cKO	Ybx1_Ctrl	-0.333469	0.0489633	0.77885	predicted gene 5113 [Source:MGI Symbol;Acc:MGI:3644651]
ENSMUSG00000019916	P4ha1	Ybx1_cKO	Ybx1_Ctrl	0.328598	0.0490065	0.77885	procollagen-proline, 2-oxoglutarate 4-dioxygenase (proline 4-hydroxylase), alpha 1 polypeptide [Source:MGI Symbol;Acc:MGI:97463]
ENSMUSG00000016503	Gtf3a	Ybx1_cKO	Ybx1_Ctrl	-0.353436	0.049025	0.77885	general transcription factor III A [Source:MGI Symbol;Acc:MGI:1913846]
ENSMUSG00000042599	Kdm7a	Ybx1_cKO	Ybx1_Ctrl	0.550544	0.0490414	0.77885	lysine (K)-specific demethylase 7A [Source:MGI Symbol;Acc:MGI:2443388]
ENSMUSG00000029787	Avl9	Ybx1_cKO	Ybx1_Ctrl	0.361824	0.0490535	0.77885	AVL9 cell migration associated [Source:MGI Symbol;Acc:MGI:1926187]
ENSMUSG00000108042	B130021K23Rik	Ybx1_cKO	Ybx1_Ctrl	0.718917	0.0490564	0.77885	RIKEN cDNA B130021K23 gene [Source:MGI Symbol;Acc:MGI:2442518]
ENSMUSG00000033361	Prrg3	Ybx1_cKO	Ybx1_Ctrl	0.321924	0.0492094	0.779095	proline rich Gla (G-carboxyglutamic acid) 3 (transmembrane) [Source:MGI Symbol;Acc:MGI:2685214]
ENSMUSG00000090125	Pou3f1	Ybx1_cKO	Ybx1_Ctrl	-0.41656	0.0493553	0.780678	POU domain, class 3, transcription factor 1 [Source:MGI Symbol;Acc:MGI:101896]
ENSMUSG00000007122	Casq1	Ybx1_cKO	Ybx1_Ctrl	0.500295	0.0494898	0.782076	calsequestrin 1 [Source:MGI Symbol;Acc:MGI:1309468]
ENSMUSG00000040034	Nup43	Ybx1_cKO	Ybx1_Ctrl	-0.353892	0.0495472	0.782256	nucleoporin 43 [Source:MGI Symbol;Acc:MGI:1917162]
ENSMUSG00000031834	Pik3r2	Ybx1_cKO	Ybx1_Ctrl	-0.358748	0.0497181	0.782955	phosphoinositide-3-kinase regulatory subunit 2 [Source:MGI Symbol;Acc:MGI:1098772]
ENSMUSG00000053411	Cbx7	Ybx1_cKO	Ybx1_Ctrl	-0.341489	0.0497747	0.782955	chromobox 7 [Source:MGI Symbol;Acc:MGI:1196439]
ENSMUSG00000087660	B230398E01Rik	Ybx1_cKO	Ybx1_Ctrl	0.326641	0.0497876	0.782955	RIKEN cDNA B230398E01 gene [Source:MGI Symbol;Acc:MGI:1925930]
ENSMUSG00000106082	4930404A12Rik	Ybx1_cKO	Ybx1_Ctrl	0.304594	0.0498434	0.782955	RIKEN cDNA 4930404A12 gene [Source:MGI Symbol;Acc:MGI:3605803]
ENSMUSG00000104420	E230020A03Rik	Ybx1_cKO	Ybx1_Ctrl	0.624515	0.0499227	0.782955	RIKEN cDNA E230020A03 gene [Source:MGI Symbol;Acc:MGI:2442139]
ENSMUSG00000020083	Fam241b	Ybx1_cKO	Ybx1_Ctrl	-0.366666	0.0500231	0.782955	family with sequence similarity 241, member B [Source:MGI Symbol;Acc:MGI:1917144]
ENSMUSG00000019471	Cdc37	Ybx1_cKO	Ybx1_Ctrl	-0.378342	0.0500745	0.782955	cell division cycle 37 [Source:MGI Symbol;Acc:MGI:109531]
ENSMUSG00000044337	Ackr3	Ybx1_cKO	Ybx1_Ctrl	-0.332493	0.0501119	0.782955	atypical chemokine receptor 3 [Source:MGI Symbol;Acc:MGI:109562]
ENSMUSG00000034936	Arl4d	Ybx1_cKO	Ybx1_Ctrl	-0.388678	0.0501232	0.782955	ADP-ribosylation factor-like 4D [Source:MGI Symbol;Acc:MGI:1933155]
ENSMUSG00000039994	Timeless	Ybx1_cKO	Ybx1_Ctrl	-0.271623	0.050129	0.782955	timeless circadian clock 1 [Source:MGI Symbol;Acc:MGI:1321393]
ENSMUSG00000008958	Vps72	Ybx1_cKO	Ybx1_Ctrl	-0.312546	0.0501977	0.782955	vacuolar protein sorting 72 [Source:MGI Symbol;Acc:MGI:1202305]
ENSMUSG00000026185	Igfbp5	Ybx1_cKO	Ybx1_Ctrl	-0.326807	0.0502216	0.782955	insulin-like growth factor binding protein 5 [Source:MGI Symbol;Acc:MGI:96440]
ENSMUSG00000046722	Cdc42se1	Ybx1_cKO	Ybx1_Ctrl	-0.301657	0.0502849	0.782955	CDC42 small effector 1 [Source:MGI Symbol;Acc:MGI:1889510]
ENSMUSG00000028772	Zcchc17	Ybx1_cKO	Ybx1_Ctrl	-0.337207	0.0503059	0.782955	zinc finger, CCHC domain containing 17 [Source:MGI Symbol;Acc:MGI:1919955]
ENSMUSG00000088932	Gm25920	Ybx1_cKO	Ybx1_Ctrl	0.50307	0.0504804	0.783877	NA
ENSMUSG00000027660	Skil	Ybx1_cKO	Ybx1_Ctrl	0.319714	0.0505817	0.784733	SKI-like [Source:MGI Symbol;Acc:MGI:106203]
ENSMUSG00000027010	Slc25a12	Ybx1_cKO	Ybx1_Ctrl	-0.26436	0.050662	0.78526	solute carrier family 25 (mitochondrial carrier, Aralar), member 12 [Source:MGI Symbol;Acc:MGI:1926080]
ENSMUSG00000031840	Rab3a	Ybx1_cKO	Ybx1_Ctrl	-0.502409	0.0508511	0.787314	RAB3A, member RAS oncogene family [Source:MGI Symbol;Acc:MGI:97843]
ENSMUSG00000057286	St6galnac2	Ybx1_cKO	Ybx1_Ctrl	-0.48554	0.0508872	0.787314	ST6 (alpha-N-acetyl-neuraminyl-2,3-beta-galactosyl-1,3)-N-acetylgalactosaminide alpha-2,6-sialyltransferase 2 [Source:MGI Symbol;Acc:MGI:107553]
ENSMUSG00000099312	Gm27733	Ybx1_cKO	Ybx1_Ctrl	12.493	9.84480740401929e-313	0	NA
