# Supplementary material for: The m5C reader Ybx1 regulates embryonic cortical neurogenesis by promoting progenitor cell cycle progression
Source: PLoS Biol. 2025 May 28;23(5):e3003175. doi: 10.1371/journal.pbio.3003175 (PMC12148234; doi:10.1371/journal.pbio.3003175)
Supplement: S3 Table — (XLSX) [file pbio.3003175.s012.xlsx]

## Sheet: Ybx1_E13.5 KD RNA-seq
ensembl	gene_symbol	sampleA	sampleB	logFC(shYbx1/shCtrl)	PValue	FDR	description
ENSMUSG00000003528	Slc25a1	Ybx1_KD	Ybx1_Ctrl	1.66587	5.91651e-64	1.03149e-59	solute carrier family 25 (mitochondrial carrier, citrate transporter), member 1 [Source:MGI Symbol;Acc:MGI:1345283]
ENSMUSG00000045767	B230219D22Rik	Ybx1_KD	Ybx1_Ctrl	0.978013	8.73744e-53	7.61643e-49	RIKEN cDNA B230219D22 gene [Source:MGI Symbol;Acc:MGI:1925771]
ENSMUSG00000118217	Gm6951	Ybx1_KD	Ybx1_Ctrl	-4.55822	3.21591e-50	1.86887e-46	predicted gene 6951 [Source:MGI Symbol;Acc:MGI:3643963]
ENSMUSG00000028639	Ybx1	Ybx1_KD	Ybx1_Ctrl	-2.27755	8.60299e-46	3.74961e-42	Y box protein 1 [Source:MGI Symbol;Acc:MGI:99146]
ENSMUSG00000018199	Ro60	Ybx1_KD	Ybx1_Ctrl	0.969637	1.58282e-41	5.51898e-38	Ro60, Y RNA binding protein [Source:MGI Symbol;Acc:MGI:106652]
ENSMUSG00000034674	Tdg	Ybx1_KD	Ybx1_Ctrl	0.810841	5.00175e-40	1.45334e-36	thymine DNA glycosylase [Source:MGI Symbol;Acc:MGI:108247]
ENSMUSG00000019817	Plagl1	Ybx1_KD	Ybx1_Ctrl	1.14411	1.60105e-35	3.98753e-32	pleiomorphic adenoma gene-like 1 [Source:MGI Symbol;Acc:MGI:1100874]
ENSMUSG00000040563	Plppr2	Ybx1_KD	Ybx1_Ctrl	-0.847012	5.42761e-34	1.18281e-30	phospholipid phosphatase related 2 [Source:MGI Symbol;Acc:MGI:2384575]
ENSMUSG00000038486	Sv2a	Ybx1_KD	Ybx1_Ctrl	0.907248	2.20448e-33	4.27033e-30	synaptic vesicle glycoprotein 2 a [Source:MGI Symbol;Acc:MGI:1927139]
ENSMUSG00000024098	Twsg1	Ybx1_KD	Ybx1_Ctrl	0.85211	2.96493e-32	5.16905e-29	twisted gastrulation BMP signaling modulator 1 [Source:MGI Symbol;Acc:MGI:2137520]
ENSMUSG00000033735	Spr	Ybx1_KD	Ybx1_Ctrl	1.40701	1.04868e-30	1.57484e-27	sepiapterin reductase [Source:MGI Symbol;Acc:MGI:103078]
ENSMUSG00000015961	Adss	Ybx1_KD	Ybx1_Ctrl	0.771504	1.08398e-30	1.57484e-27	adenylosuccinate synthetase, non muscle [Source:MGI Symbol;Acc:MGI:87948]
ENSMUSG00000074212	Dnajb14	Ybx1_KD	Ybx1_Ctrl	-0.875787	2.45429e-30	3.29139e-27	DnaJ heat shock protein family (Hsp40) member B14 [Source:MGI Symbol;Acc:MGI:1917854]
ENSMUSG00000028557	Rnf11	Ybx1_KD	Ybx1_Ctrl	0.824975	8.2424e-30	1.0225e-26	ring finger protein 11 [Source:MGI Symbol;Acc:MGI:1352759]
ENSMUSG00000025809	Itgb1	Ybx1_KD	Ybx1_Ctrl	0.706664	8.79746e-30	1.0225e-26	integrin beta 1 (fibronectin receptor beta) [Source:MGI Symbol;Acc:MGI:96610]
ENSMUSG00000036309	Skp1a	Ybx1_KD	Ybx1_Ctrl	-0.716237	2.56996e-28	2.80029e-25	S-phase kinase-associated protein 1 [Source:MGI Symbol;Acc:MGI:103575]
ENSMUSG00000022637	Cblb	Ybx1_KD	Ybx1_Ctrl	0.973547	3.51515e-27	3.60489e-24	Casitas B-lineage lymphoma b [Source:MGI Symbol;Acc:MGI:2146430]
ENSMUSG00000024576	Csnk1a1	Ybx1_KD	Ybx1_Ctrl	0.606315	4.78139e-27	4.63104e-24	casein kinase 1, alpha 1 [Source:MGI Symbol;Acc:MGI:1934950]
ENSMUSG00000032518	Rpsa	Ybx1_KD	Ybx1_Ctrl	-0.594489	5.80775e-27	5.32907e-24	ribosomal protein SA [Source:MGI Symbol;Acc:MGI:105381]
ENSMUSG00000094483	Purb	Ybx1_KD	Ybx1_Ctrl	-0.795638	2.77528e-26	2.41921e-23	purine rich element binding protein B [Source:MGI Symbol;Acc:MGI:1338779]
ENSMUSG00000033186	Mzt1	Ybx1_KD	Ybx1_Ctrl	0.731793	3.48914e-26	2.89665e-23	mitotic spindle organizing protein 1 [Source:MGI Symbol;Acc:MGI:1924039]
ENSMUSG00000078851	H2aw	Ybx1_KD	Ybx1_Ctrl	0.704088	1.47382e-25	1.16793e-22	H2A.W histone [Source:MGI Symbol;Acc:MGI:2448458]
ENSMUSG00000027714	Exosc9	Ybx1_KD	Ybx1_Ctrl	0.773422	1.90736e-25	1.44578e-22	exosome component 9 [Source:MGI Symbol;Acc:MGI:1355319]
ENSMUSG00000034591	Slc41a2	Ybx1_KD	Ybx1_Ctrl	-1.01428	2.48081e-25	1.8021e-22	solute carrier family 41, member 2 [Source:MGI Symbol;Acc:MGI:2442940]
ENSMUSG00000061983	Rps12	Ybx1_KD	Ybx1_Ctrl	-0.59881	4.72536e-24	3.24704e-21	ribosomal protein S12 [Source:MGI Symbol;Acc:MGI:98105]
ENSMUSG00000026667	Uhmk1	Ybx1_KD	Ybx1_Ctrl	-0.776462	4.84243e-24	3.24704e-21	U2AF homology motif (UHM) kinase 1 [Source:MGI Symbol;Acc:MGI:1341908]
ENSMUSG00000009291	Pttg1ip	Ybx1_KD	Ybx1_Ctrl	0.718012	7.63083e-24	4.92726e-21	pituitary tumor-transforming 1 interacting protein [Source:MGI Symbol;Acc:MGI:2652132]
ENSMUSG00000024099	Ndufv2	Ybx1_KD	Ybx1_Ctrl	0.737614	1.99513e-23	1.24225e-20	NADH:ubiquinone oxidoreductase core subunit V2 [Source:MGI Symbol;Acc:MGI:1920150]
ENSMUSG00000024370	Cdc23	Ybx1_KD	Ybx1_Ctrl	0.634689	2.08697e-23	1.25463e-20	CDC23 cell division cycle 23 [Source:MGI Symbol;Acc:MGI:1098815]
ENSMUSG00000027288	Zfp106	Ybx1_KD	Ybx1_Ctrl	0.625051	5.97808e-23	3.47406e-20	zinc finger protein 106 [Source:MGI Symbol;Acc:MGI:1270153]
ENSMUSG00000023055	Calcoco1	Ybx1_KD	Ybx1_Ctrl	0.632598	8.89605e-23	5.00302e-20	calcium binding and coiled coil domain 1 [Source:MGI Symbol;Acc:MGI:1914738]
ENSMUSG00000018102	H2bc4	Ybx1_KD	Ybx1_Ctrl	1.71869	1.54736e-22	8.4302e-20	H2B clustered histone 4 [Source:MGI Symbol;Acc:MGI:1915274]
ENSMUSG00000036964	Trim17	Ybx1_KD	Ybx1_Ctrl	0.678183	8.20216e-22	4.33322e-19	tripartite motif-containing 17 [Source:MGI Symbol;Acc:MGI:1861440]
ENSMUSG00000049313	Sorl1	Ybx1_KD	Ybx1_Ctrl	0.755353	1.14458e-21	5.82063e-19	sortilin-related receptor, LDLR class A repeats-containing [Source:MGI Symbol;Acc:MGI:1202296]
ENSMUSG00000051098	Mblac2	Ybx1_KD	Ybx1_Ctrl	-0.768961	1.16853e-21	5.82063e-19	metallo-beta-lactamase domain containing 2 [Source:MGI Symbol;Acc:MGI:1920102]
ENSMUSG00000016349	Eef1a2	Ybx1_KD	Ybx1_Ctrl	-0.612911	1.72915e-21	8.37389e-19	eukaryotic translation elongation factor 1 alpha 2 [Source:MGI Symbol;Acc:MGI:1096317]
ENSMUSG00000020181	Nav3	Ybx1_KD	Ybx1_Ctrl	0.760354	1.91681e-21	9.0318e-19	neuron navigator 3 [Source:MGI Symbol;Acc:MGI:2183703]
ENSMUSG00000028643	Svbp	Ybx1_KD	Ybx1_Ctrl	1.0152	3.30284e-21	1.51531e-18	small vasohibin binding protein [Source:MGI Symbol;Acc:MGI:1916466]
ENSMUSG00000035513	Ntng2	Ybx1_KD	Ybx1_Ctrl	0.932491	6.69657e-21	2.99354e-18	netrin G2 [Source:MGI Symbol;Acc:MGI:2159341]
ENSMUSG00000029426	Scarb2	Ybx1_KD	Ybx1_Ctrl	-0.630003	7.54365e-21	3.2879e-18	scavenger receptor class B, member 2 [Source:MGI Symbol;Acc:MGI:1196458]
ENSMUSG00000025025	Mxi1	Ybx1_KD	Ybx1_Ctrl	0.738593	7.79547e-21	3.31479e-18	MAX interactor 1, dimerization protein [Source:MGI Symbol;Acc:MGI:97245]
ENSMUSG00000031453	Rasa3	Ybx1_KD	Ybx1_Ctrl	0.615473	9.01064e-21	3.74027e-18	RAS p21 protein activator 3 [Source:MGI Symbol;Acc:MGI:1197013]
ENSMUSG00000008305	Tle1	Ybx1_KD	Ybx1_Ctrl	0.671368	1.36909e-20	5.55085e-18	transducin-like enhancer of split 1 [Source:MGI Symbol;Acc:MGI:104636]
ENSMUSG00000023832	Acat2	Ybx1_KD	Ybx1_Ctrl	0.730174	2.08122e-20	8.24636e-18	acetyl-Coenzyme A acetyltransferase 2 [Source:MGI Symbol;Acc:MGI:87871]
ENSMUSG00000015247	Nipsnap3b	Ybx1_KD	Ybx1_Ctrl	-0.774415	3.1421e-20	1.21732e-17	nipsnap homolog 3B [Source:MGI Symbol;Acc:MGI:1913786]
ENSMUSG00000075585	6330403L08Rik	Ybx1_KD	Ybx1_Ctrl	-0.972909	4.32525e-20	1.63927e-17	RIKEN cDNA 6330403L08 gene [Source:MGI Symbol;Acc:MGI:1917994]
ENSMUSG00000035847	Ids	Ybx1_KD	Ybx1_Ctrl	-0.665644	4.81066e-20	1.78445e-17	iduronate 2-sulfatase [Source:MGI Symbol;Acc:MGI:96417]
ENSMUSG00000034336	Ina	Ybx1_KD	Ybx1_Ctrl	-0.597811	5.29238e-20	1.92224e-17	internexin neuronal intermediate filament protein, alpha [Source:MGI Symbol;Acc:MGI:96568]
ENSMUSG00000110350	Gm10252	Ybx1_KD	Ybx1_Ctrl	-0.576153	6.47338e-20	2.28499e-17	predicted gene 10252 [Source:MGI Symbol;Acc:MGI:3704292]
ENSMUSG00000044674	Fzd1	Ybx1_KD	Ybx1_Ctrl	0.818851	6.64265e-20	2.28499e-17	frizzled class receptor 1 [Source:MGI Symbol;Acc:MGI:1196625]
ENSMUSG00000034109	Golim4	Ybx1_KD	Ybx1_Ctrl	0.810682	6.68432e-20	2.28499e-17	golgi integral membrane protein 4 [Source:MGI Symbol;Acc:MGI:1920374]
ENSMUSG00000071644	Eef1g	Ybx1_KD	Ybx1_Ctrl	-0.524091	7.4975e-20	2.51368e-17	eukaryotic translation elongation factor 1 gamma [Source:MGI Symbol;Acc:MGI:1914410]
ENSMUSG00000041912	Tdrkh	Ybx1_KD	Ybx1_Ctrl	0.641794	1.02662e-19	3.37698e-17	tudor and KH domain containing protein [Source:MGI Symbol;Acc:MGI:1919884]
ENSMUSG00000039158	Akna	Ybx1_KD	Ybx1_Ctrl	0.979238	2.83876e-19	9.16499e-17	AT-hook transcription factor [Source:MGI Symbol;Acc:MGI:2140340]
ENSMUSG00000031357	Syap1	Ybx1_KD	Ybx1_Ctrl	0.737376	3.08068e-19	9.7652e-17	synapse associated protein 1 [Source:MGI Symbol;Acc:MGI:1914293]
ENSMUSG00000059173	Pde1a	Ybx1_KD	Ybx1_Ctrl	0.914235	3.42087e-19	1.06499e-16	phosphodiesterase 1A, calmodulin-dependent [Source:MGI Symbol;Acc:MGI:1201792]
ENSMUSG00000068154	Insm1	Ybx1_KD	Ybx1_Ctrl	1.4145	4.63272e-19	1.41696e-16	insulinoma-associated 1 [Source:MGI Symbol;Acc:MGI:1859980]
ENSMUSG00000050708	Ftl1	Ybx1_KD	Ybx1_Ctrl	-0.549721	5.60117e-19	1.68363e-16	ferritin light polypeptide 1 [Source:MGI Symbol;Acc:MGI:95589]
ENSMUSG00000025354	Dnajc14	Ybx1_KD	Ybx1_Ctrl	0.597945	6.09155e-19	1.8e-16	DnaJ heat shock protein family (Hsp40) member C14 [Source:MGI Symbol;Acc:MGI:1921580]
ENSMUSG00000031642	Sh3rf1	Ybx1_KD	Ybx1_Ctrl	0.597886	6.35038e-19	1.84521e-16	SH3 domain containing ring finger 1 [Source:MGI Symbol;Acc:MGI:1913066]
ENSMUSG00000033615	Cplx1	Ybx1_KD	Ybx1_Ctrl	-0.95541	7.72452e-19	2.20769e-16	complexin 1 [Source:MGI Symbol;Acc:MGI:104727]
ENSMUSG00000031176	Dynlt3	Ybx1_KD	Ybx1_Ctrl	-0.864309	9.01617e-19	2.53529e-16	dynein light chain Tctex-type 3 [Source:MGI Symbol;Acc:MGI:1914367]
ENSMUSG00000060257	Scrt2	Ybx1_KD	Ybx1_Ctrl	0.614481	2.1154e-18	5.85395e-16	scratch family zinc finger 2 [Source:MGI Symbol;Acc:MGI:2139287]
ENSMUSG00000036943	Rab8b	Ybx1_KD	Ybx1_Ctrl	0.822284	2.84712e-18	7.75573e-16	RAB8B, member RAS oncogene family [Source:MGI Symbol;Acc:MGI:2442982]
ENSMUSG00000079499	6530402F18Rik	Ybx1_KD	Ybx1_Ctrl	0.899564	4.47136e-18	1.19929e-15	RIKEN cDNA 6530402F18 gene [Source:MGI Symbol;Acc:MGI:1923470]
ENSMUSG00000079614	Seh1l	Ybx1_KD	Ybx1_Ctrl	0.703462	6.71599e-18	1.77404e-15	SEH1-like (S. cerevisiae [Source:MGI Symbol;Acc:MGI:1919374]
ENSMUSG00000055612	Cdca7	Ybx1_KD	Ybx1_Ctrl	1.02441	8.1782e-18	2.12804e-15	cell division cycle associated 7 [Source:MGI Symbol;Acc:MGI:1914203]
ENSMUSG00000021303	Gng4	Ybx1_KD	Ybx1_Ctrl	-1.03723	1.05093e-17	2.6944e-15	guanine nucleotide binding protein (G protein), gamma 4 [Source:MGI Symbol;Acc:MGI:102703]
ENSMUSG00000024589	Nedd4l	Ybx1_KD	Ybx1_Ctrl	0.516555	1.95747e-17	4.94587e-15	neural precursor cell expressed, developmentally down-regulated gene 4-like [Source:MGI Symbol;Acc:MGI:1933754]
ENSMUSG00000053293	Pom121	Ybx1_KD	Ybx1_Ctrl	-0.64415	2.03318e-17	5.06378e-15	nuclear pore membrane protein 121 [Source:MGI Symbol;Acc:MGI:2137624]
ENSMUSG00000033953	Ppp3r1	Ybx1_KD	Ybx1_Ctrl	0.54183	2.26543e-17	5.56275e-15	protein phosphatase 3, regulatory subunit B, alpha isoform (calcineurin B, type I) [Source:MGI Symbol;Acc:MGI:107172]
ENSMUSG00000061451	Tmem151a	Ybx1_KD	Ybx1_Ctrl	-0.647885	2.5279e-17	6.12102e-15	transmembrane protein 151A [Source:MGI Symbol;Acc:MGI:2147713]
ENSMUSG00000024423	Impact	Ybx1_KD	Ybx1_Ctrl	-0.600801	2.80945e-17	6.70959e-15	impact, RWD domain protein [Source:MGI Symbol;Acc:MGI:1098233]
ENSMUSG00000047904	Sstr2	Ybx1_KD	Ybx1_Ctrl	1.14566	3.10378e-17	7.31234e-15	somatostatin receptor 2 [Source:MGI Symbol;Acc:MGI:98328]
ENSMUSG00000035725	Prkx	Ybx1_KD	Ybx1_Ctrl	0.664857	3.5224e-17	8.18793e-15	protein kinase, X-linked [Source:MGI Symbol;Acc:MGI:1309999]
ENSMUSG00000036620	Mgat4b	Ybx1_KD	Ybx1_Ctrl	-0.521887	5.96987e-17	1.36946e-14	mannoside acetylglucosaminyltransferase 4, isoenzyme B [Source:MGI Symbol;Acc:MGI:2143974]
ENSMUSG00000025903	Lypla1	Ybx1_KD	Ybx1_Ctrl	0.776389	6.48951e-17	1.46933e-14	lysophospholipase 1 [Source:MGI Symbol;Acc:MGI:1344588]
ENSMUSG00000023391	Dlx2	Ybx1_KD	Ybx1_Ctrl	1.20386	7.80256e-17	1.73475e-14	distal-less homeobox 2 [Source:MGI Symbol;Acc:MGI:94902]
ENSMUSG00000062866	Phactr2	Ybx1_KD	Ybx1_Ctrl	0.880909	7.86962e-17	1.73475e-14	phosphatase and actin regulator 2 [Source:MGI Symbol;Acc:MGI:2446138]
ENSMUSG00000027327	1700037H04Rik	Ybx1_KD	Ybx1_Ctrl	-0.752719	7.96033e-17	1.73475e-14	RIKEN cDNA 1700037H04 gene [Source:MGI Symbol;Acc:MGI:1914576]
ENSMUSG00000023067	Cdkn1a	Ybx1_KD	Ybx1_Ctrl	-0.858363	1.0243e-16	2.20464e-14	cyclin-dependent kinase inhibitor 1A (P21) [Source:MGI Symbol;Acc:MGI:104556]
ENSMUSG00000022687	Boc	Ybx1_KD	Ybx1_Ctrl	0.74348	1.25528e-16	2.66885e-14	biregional cell adhesion molecule-related/down-regulated by oncogenes (Cdon) binding protein [Source:MGI Symbol;Acc:MGI:2151153]
ENSMUSG00000026179	Pnkd	Ybx1_KD	Ybx1_Ctrl	-0.584961	1.32224e-16	2.77734e-14	paroxysmal nonkinesiogenic dyskinesia [Source:MGI Symbol;Acc:MGI:1930773]
ENSMUSG00000026384	Ptpn4	Ybx1_KD	Ybx1_Ctrl	0.62295	1.73396e-16	3.59879e-14	protein tyrosine phosphatase, non-receptor type 4 [Source:MGI Symbol;Acc:MGI:1099792]
ENSMUSG00000027967	Neurog2	Ybx1_KD	Ybx1_Ctrl	1.59674	1.90712e-16	3.91161e-14	neurogenin 2 [Source:MGI Symbol;Acc:MGI:109619]
ENSMUSG00000027977	Ndst3	Ybx1_KD	Ybx1_Ctrl	0.68471	2.53861e-16	5.08715e-14	N-deacetylase/N-sulfotransferase (heparan glucosaminyl) 3 [Source:MGI Symbol;Acc:MGI:1932544]
ENSMUSG00000037601	Nme1	Ybx1_KD	Ybx1_Ctrl	0.767616	2.62169e-16	5.19392e-14	NME/NM23 nucleoside diphosphate kinase 1 [Source:MGI Symbol;Acc:MGI:97355]
ENSMUSG00000031273	Col4a6	Ybx1_KD	Ybx1_Ctrl	1.67736	4.38473e-16	8.58915e-14	collagen, type IV, alpha 6 [Source:MGI Symbol;Acc:MGI:2152695]
ENSMUSG00000020894	Vamp2	Ybx1_KD	Ybx1_Ctrl	-0.500285	4.55354e-16	8.82071e-14	vesicle-associated membrane protein 2 [Source:MGI Symbol;Acc:MGI:1313277]
ENSMUSG00000020111	Micu1	Ybx1_KD	Ybx1_Ctrl	0.628069	5.07188e-16	9.71684e-14	mitochondrial calcium uptake 1 [Source:MGI Symbol;Acc:MGI:2384909]
ENSMUSG00000048240	Gng7	Ybx1_KD	Ybx1_Ctrl	-0.572029	7.14807e-16	1.35456e-13	guanine nucleotide binding protein (G protein), gamma 7 [Source:MGI Symbol;Acc:MGI:95787]
ENSMUSG00000024754	Cemip2	Ybx1_KD	Ybx1_Ctrl	0.755147	8.39423e-16	1.5736e-13	cell migration inducing hyaluronidase 2 [Source:MGI Symbol;Acc:MGI:1890373]
ENSMUSG00000052504	Epha3	Ybx1_KD	Ybx1_Ctrl	0.795746	1.01246e-15	1.87779e-13	Eph receptor A3 [Source:MGI Symbol;Acc:MGI:99612]
ENSMUSG00000039347	Atp6v0e2	Ybx1_KD	Ybx1_Ctrl	-0.566513	1.03371e-15	1.89702e-13	ATPase, H+ transporting, lysosomal V0 subunit E2 [Source:MGI Symbol;Acc:MGI:1923502]
ENSMUSG00000040697	Dnajc16	Ybx1_KD	Ybx1_Ctrl	-0.559021	1.51796e-15	2.75667e-13	DnaJ heat shock protein family (Hsp40) member C16 [Source:MGI Symbol;Acc:MGI:2442146]
ENSMUSG00000026753	Ppp6c	Ybx1_KD	Ybx1_Ctrl	0.680031	1.84364e-15	3.31362e-13	protein phosphatase 6, catalytic subunit [Source:MGI Symbol;Acc:MGI:1915107]
ENSMUSG00000009035	Tmem184b	Ybx1_KD	Ybx1_Ctrl	-0.563087	2.44582e-15	4.35106e-13	transmembrane protein 184b [Source:MGI Symbol;Acc:MGI:2445179]
ENSMUSG00000031029	Eif3f	Ybx1_KD	Ybx1_Ctrl	-0.477002	2.73564e-15	4.81748e-13	eukaryotic translation initiation factor 3, subunit F [Source:MGI Symbol;Acc:MGI:1913335]
ENSMUSG00000021147	Wdr37	Ybx1_KD	Ybx1_Ctrl	0.611893	2.84434e-15	4.95883e-13	WD repeat domain 37 [Source:MGI Symbol;Acc:MGI:1920393]
ENSMUSG00000035311	Gnptab	Ybx1_KD	Ybx1_Ctrl	0.539077	3.12938e-15	5.40175e-13	N-acetylglucosamine-1-phosphate transferase, alpha and beta subunits [Source:MGI Symbol;Acc:MGI:3643902]
ENSMUSG00000018169	Mfng	Ybx1_KD	Ybx1_Ctrl	1.24514	3.74584e-15	6.40245e-13	MFNG O-fucosylpeptide 3-beta-N-acetylglucosaminyltransferase [Source:MGI Symbol;Acc:MGI:1095404]
ENSMUSG00000036766	Dner	Ybx1_KD	Ybx1_Ctrl	-0.549242	3.801e-15	6.43365e-13	delta/notch-like EGF repeat containing [Source:MGI Symbol;Acc:MGI:2152889]
ENSMUSG00000012535	Tnpo3	Ybx1_KD	Ybx1_Ctrl	0.504576	3.85891e-15	6.46886e-13	transportin 3 [Source:MGI Symbol;Acc:MGI:1196412]
ENSMUSG00000085795	Zfp703	Ybx1_KD	Ybx1_Ctrl	0.772749	5.50655e-15	9.14297e-13	zinc finger protein 703 [Source:MGI Symbol;Acc:MGI:2662729]
ENSMUSG00000027111	Itga6	Ybx1_KD	Ybx1_Ctrl	0.549977	6.0786e-15	9.99758e-13	integrin alpha 6 [Source:MGI Symbol;Acc:MGI:96605]
ENSMUSG00000000420	Galnt1	Ybx1_KD	Ybx1_Ctrl	-0.705476	6.56932e-15	1.07037e-12	polypeptide N-acetylgalactosaminyltransferase 1 [Source:MGI Symbol;Acc:MGI:894693]
ENSMUSG00000060780	Lrrtm1	Ybx1_KD	Ybx1_Ctrl	1.13623	7.85034e-15	1.26725e-12	leucine rich repeat transmembrane neuronal 1 [Source:MGI Symbol;Acc:MGI:2389173]
ENSMUSG00000006435	Neurl1a	Ybx1_KD	Ybx1_Ctrl	-0.538071	8.44107e-15	1.35011e-12	neuralized E3 ubiquitin protein ligase 1A [Source:MGI Symbol;Acc:MGI:1334263]
ENSMUSG00000062382	Ftl1-ps1	Ybx1_KD	Ybx1_Ctrl	-0.721491	8.72828e-15	1.38335e-12	ferritin light polypeptide 1, pseudogene 1 [Source:MGI Symbol;Acc:MGI:3779109]
ENSMUSG00000030064	Frmd4b	Ybx1_KD	Ybx1_Ctrl	1.03487	9.96611e-15	1.56531e-12	FERM domain containing 4B [Source:MGI Symbol;Acc:MGI:2141794]
ENSMUSG00000032064	Dixdc1	Ybx1_KD	Ybx1_Ctrl	-0.61389	1.02253e-14	1.59168e-12	DIX domain containing 1 [Source:MGI Symbol;Acc:MGI:2679721]
ENSMUSG00000041040	Fam117b	Ybx1_KD	Ybx1_Ctrl	0.531309	1.07545e-14	1.65924e-12	family with sequence similarity 117, member B [Source:MGI Symbol;Acc:MGI:1920000]
ENSMUSG00000051007	Gatd1	Ybx1_KD	Ybx1_Ctrl	0.802029	1.30202e-14	1.99118e-12	glutamine amidotransferase like class 1 domain containing 1 [Source:MGI Symbol;Acc:MGI:2387178]
ENSMUSG00000026235	Epha4	Ybx1_KD	Ybx1_Ctrl	1.01058	1.49029e-14	2.25928e-12	Eph receptor A4 [Source:MGI Symbol;Acc:MGI:98277]
ENSMUSG00000024534	Sncaip	Ybx1_KD	Ybx1_Ctrl	0.590968	1.5615e-14	2.34682e-12	synuclein, alpha interacting protein (synphilin) [Source:MGI Symbol;Acc:MGI:1915097]
ENSMUSG00000028931	Kcnab2	Ybx1_KD	Ybx1_Ctrl	-0.747271	1.89873e-14	2.82927e-12	potassium voltage-gated channel, shaker-related subfamily, beta member 2 [Source:MGI Symbol;Acc:MGI:109239]
ENSMUSG00000007613	Tgfbr1	Ybx1_KD	Ybx1_Ctrl	0.779318	2.18508e-14	3.22837e-12	transforming growth factor, beta receptor I [Source:MGI Symbol;Acc:MGI:98728]
ENSMUSG00000045348	Nyap1	Ybx1_KD	Ybx1_Ctrl	-0.449795	2.92515e-14	4.28547e-12	neuronal tyrosine-phosphorylated phosphoinositide 3-kinase adaptor 1 [Source:MGI Symbol;Acc:MGI:2443880]
ENSMUSG00000033933	Vhl	Ybx1_KD	Ybx1_Ctrl	0.556624	3.26027e-14	4.73663e-12	von Hippel-Lindau tumor suppressor [Source:MGI Symbol;Acc:MGI:103223]
ENSMUSG00000047419	Cmya5	Ybx1_KD	Ybx1_Ctrl	-1.61861	3.49965e-14	5.04239e-12	cardiomyopathy associated 5 [Source:MGI Symbol;Acc:MGI:1923719]
ENSMUSG00000031297	Slc7a3	Ybx1_KD	Ybx1_Ctrl	-0.948581	4.15049e-14	5.89243e-12	solute carrier family 7 (cationic amino acid transporter, y+ system), member 3 [Source:MGI Symbol;Acc:MGI:1100521]
ENSMUSG00000060301	2610008E11Rik	Ybx1_KD	Ybx1_Ctrl	0.702776	4.15721e-14	5.89243e-12	RIKEN cDNA 2610008E11 gene [Source:MGI Symbol;Acc:MGI:1919378]
ENSMUSG00000036181	H1f2	Ybx1_KD	Ybx1_Ctrl	1.31112	4.44298e-14	6.24668e-12	H1.2 linker histone, cluster member [Source:MGI Symbol;Acc:MGI:1931526]
ENSMUSG00000017493	Igfbp4	Ybx1_KD	Ybx1_Ctrl	-0.849383	4.94723e-14	6.89999e-12	insulin-like growth factor binding protein 4 [Source:MGI Symbol;Acc:MGI:96439]
ENSMUSG00000048175	Asb8	Ybx1_KD	Ybx1_Ctrl	0.610886	5.46706e-14	7.53936e-12	ankyrin repeat and SOCS box-containing 8 [Source:MGI Symbol;Acc:MGI:1925791]
ENSMUSG00000070044	Fam149a	Ybx1_KD	Ybx1_Ctrl	-0.95025	5.49214e-14	7.53936e-12	family with sequence similarity 149, member A [Source:MGI Symbol;Acc:MGI:2387177]
ENSMUSG00000055782	Abcd2	Ybx1_KD	Ybx1_Ctrl	1.05481	5.77408e-14	7.86448e-12	ATP-binding cassette, sub-family D (ALD), member 2 [Source:MGI Symbol;Acc:MGI:1349467]
ENSMUSG00000037071	Scd1	Ybx1_KD	Ybx1_Ctrl	-0.585621	6.6995e-14	9.0542e-12	stearoyl-Coenzyme A desaturase 1 [Source:MGI Symbol;Acc:MGI:98239]
ENSMUSG00000074480	Mex3a	Ybx1_KD	Ybx1_Ctrl	0.556577	6.98895e-14	9.37273e-12	mex3 RNA binding family member A [Source:MGI Symbol;Acc:MGI:1919890]
ENSMUSG00000035551	Igfbpl1	Ybx1_KD	Ybx1_Ctrl	1.05536	7.89523e-14	1.05073e-11	insulin-like growth factor binding protein-like 1 [Source:MGI Symbol;Acc:MGI:1933198]
ENSMUSG00000002083	Bbc3	Ybx1_KD	Ybx1_Ctrl	-0.761451	8.16704e-14	1.07867e-11	BCL2 binding component 3 [Source:MGI Symbol;Acc:MGI:2181667]
ENSMUSG00000027394	Ttl	Ybx1_KD	Ybx1_Ctrl	-0.643793	1.29369e-13	1.6958e-11	tubulin tyrosine ligase [Source:MGI Symbol;Acc:MGI:1916987]
ENSMUSG00000033022	Cdo1	Ybx1_KD	Ybx1_Ctrl	-0.522857	1.40092e-13	1.82267e-11	cysteine dioxygenase 1, cytosolic [Source:MGI Symbol;Acc:MGI:105925]
ENSMUSG00000007670	Khsrp	Ybx1_KD	Ybx1_Ctrl	0.543503	1.41829e-13	1.8316e-11	KH-type splicing regulatory protein [Source:MGI Symbol;Acc:MGI:1336214]
ENSMUSG00000020032	Nuak1	Ybx1_KD	Ybx1_Ctrl	0.533238	1.49036e-13	1.9105e-11	NUAK family, SNF1-like kinase, 1 [Source:MGI Symbol;Acc:MGI:1925226]
ENSMUSG00000038524	Fchsd1	Ybx1_KD	Ybx1_Ctrl	-0.567512	1.8339e-13	2.33374e-11	FCH and double SH3 domains 1 [Source:MGI Symbol;Acc:MGI:2441771]
ENSMUSG00000020681	Ace	Ybx1_KD	Ybx1_Ctrl	-0.732823	2.09972e-13	2.65265e-11	angiotensin I converting enzyme (peptidyl-dipeptidase A) 1 [Source:MGI Symbol;Acc:MGI:87874]
ENSMUSG00000018042	Cyb5r3	Ybx1_KD	Ybx1_Ctrl	-0.459024	2.15422e-13	2.70192e-11	cytochrome b5 reductase 3 [Source:MGI Symbol;Acc:MGI:94893]
ENSMUSG00000003031	Cdkn1b	Ybx1_KD	Ybx1_Ctrl	0.4262	2.31708e-13	2.88543e-11	cyclin-dependent kinase inhibitor 1B [Source:MGI Symbol;Acc:MGI:104565]
ENSMUSG00000063480	Snu13	Ybx1_KD	Ybx1_Ctrl	0.514064	2.37364e-13	2.93445e-11	SNU13 homolog, small nuclear ribonucleoprotein (U4/U6.U5) [Source:MGI Symbol;Acc:MGI:893586]
ENSMUSG00000044533	Rps2	Ybx1_KD	Ybx1_Ctrl	-0.466422	2.39011e-13	2.93445e-11	ribosomal protein S2 [Source:MGI Symbol;Acc:MGI:105110]
ENSMUSG00000051223	Bzw1	Ybx1_KD	Ybx1_Ctrl	-0.433372	2.42071e-13	2.95124e-11	basic leucine zipper and W2 domains 1 [Source:MGI Symbol;Acc:MGI:1914132]
ENSMUSG00000051652	Lrrc3	Ybx1_KD	Ybx1_Ctrl	-0.654	2.44351e-13	2.95834e-11	leucine rich repeat containing 3 [Source:MGI Symbol;Acc:MGI:2447899]
ENSMUSG00000026655	Fam107b	Ybx1_KD	Ybx1_Ctrl	0.542951	2.6774e-13	3.21916e-11	family with sequence similarity 107, member B [Source:MGI Symbol;Acc:MGI:1913790]
ENSMUSG00000026213	Stk11ip	Ybx1_KD	Ybx1_Ctrl	0.580864	2.71904e-13	3.24683e-11	serine/threonine kinase 11 interacting protein [Source:MGI Symbol;Acc:MGI:1918978]
ENSMUSG00000078970	Wdr92	Ybx1_KD	Ybx1_Ctrl	0.496757	3.13808e-13	3.72172e-11	WD repeat domain 92 [Source:MGI Symbol;Acc:MGI:2144224]
ENSMUSG00000053119	Chmp3	Ybx1_KD	Ybx1_Ctrl	-0.530829	3.70017e-13	4.35498e-11	charged multivesicular body protein 3 [Source:MGI Symbol;Acc:MGI:1913950]
ENSMUSG00000025468	Caly	Ybx1_KD	Ybx1_Ctrl	-0.600454	3.72199e-13	4.35498e-11	calcyon neuron-specific vesicular protein [Source:MGI Symbol;Acc:MGI:1915816]
ENSMUSG00000059213	Ddn	Ybx1_KD	Ybx1_Ctrl	-1.12984	3.77187e-13	4.38392e-11	dendrin [Source:MGI Symbol;Acc:MGI:108101]
ENSMUSG00000031918	Mtmr2	Ybx1_KD	Ybx1_Ctrl	0.654182	3.88217e-13	4.48223e-11	myotubularin related protein 2 [Source:MGI Symbol;Acc:MGI:1924366]
ENSMUSG00000024601	Isoc1	Ybx1_KD	Ybx1_Ctrl	1.00384	3.91701e-13	4.49271e-11	isochorismatase domain containing 1 [Source:MGI Symbol;Acc:MGI:1913557]
ENSMUSG00000067038	Rps12-ps3	Ybx1_KD	Ybx1_Ctrl	-0.873906	4.76383e-13	5.42827e-11	ribosomal protein S12, pseudogene 3 [Source:MGI Symbol;Acc:MGI:3704503]
ENSMUSG00000029405	G3bp2	Ybx1_KD	Ybx1_Ctrl	0.423985	5.06613e-13	5.71579e-11	GTPase activating protein (SH3 domain) binding protein 2 [Source:MGI Symbol;Acc:MGI:2442040]
ENSMUSG00000047379	B4gat1	Ybx1_KD	Ybx1_Ctrl	-0.614787	5.08172e-13	5.71579e-11	beta-1,4-glucuronyltransferase 1 [Source:MGI Symbol;Acc:MGI:1919680]
ENSMUSG00000022594	Lynx1	Ybx1_KD	Ybx1_Ctrl	-0.960439	5.3237e-13	5.94958e-11	Ly6/neurotoxin 1 [Source:MGI Symbol;Acc:MGI:1345180]
ENSMUSG00000049288	Lix1l	Ybx1_KD	Ybx1_Ctrl	-0.510583	5.36989e-13	5.96297e-11	Lix1-like [Source:MGI Symbol;Acc:MGI:3036267]
ENSMUSG00000032289	Thsd4	Ybx1_KD	Ybx1_Ctrl	1.19498	5.67142e-13	6.25794e-11	thrombospondin, type I, domain containing 4 [Source:MGI Symbol;Acc:MGI:2672033]
ENSMUSG00000019370	Calm3	Ybx1_KD	Ybx1_Ctrl	-0.406069	6.02152e-13	6.60246e-11	calmodulin 3 [Source:MGI Symbol;Acc:MGI:103249]
ENSMUSG00000037470	Uggt1	Ybx1_KD	Ybx1_Ctrl	-0.458867	6.17516e-13	6.72861e-11	UDP-glucose glycoprotein glucosyltransferase 1 [Source:MGI Symbol;Acc:MGI:2443162]
ENSMUSG00000040952	Rps19	Ybx1_KD	Ybx1_Ctrl	-0.495774	6.67094e-13	7.22367e-11	ribosomal protein S19 [Source:MGI Symbol;Acc:MGI:1333780]
ENSMUSG00000087260	Lamtor5	Ybx1_KD	Ybx1_Ctrl	0.830424	6.98176e-13	7.51358e-11	late endosomal/lysosomal adaptor, MAPK and MTOR activator 5 [Source:MGI Symbol;Acc:MGI:1915826]
ENSMUSG00000026640	Plxna2	Ybx1_KD	Ybx1_Ctrl	0.538635	7.08645e-13	7.57946e-11	plexin A2 [Source:MGI Symbol;Acc:MGI:107684]
ENSMUSG00000036111	Lmo1	Ybx1_KD	Ybx1_Ctrl	1.16222	7.40918e-13	7.87632e-11	LIM domain only 1 [Source:MGI Symbol;Acc:MGI:102812]
ENSMUSG00000040183	Ankrd6	Ybx1_KD	Ybx1_Ctrl	0.598852	7.74013e-13	8.17827e-11	ankyrin repeat domain 6 [Source:MGI Symbol;Acc:MGI:2154278]
ENSMUSG00000029161	Cgref1	Ybx1_KD	Ybx1_Ctrl	-0.678438	8.07377e-13	8.47941e-11	cell growth regulator with EF hand domain 1 [Source:MGI Symbol;Acc:MGI:1915817]
ENSMUSG00000021067	Sav1	Ybx1_KD	Ybx1_Ctrl	0.580224	1.03802e-12	1.08364e-10	salvador family WW domain containing 1 [Source:MGI Symbol;Acc:MGI:1927144]
ENSMUSG00000025478	Dpysl4	Ybx1_KD	Ybx1_Ctrl	-0.464299	1.09143e-12	1.13262e-10	dihydropyrimidinase-like 4 [Source:MGI Symbol;Acc:MGI:1349764]
ENSMUSG00000054717	Hmgb2	Ybx1_KD	Ybx1_Ctrl	0.814361	1.19318e-12	1.23089e-10	high mobility group box 2 [Source:MGI Symbol;Acc:MGI:96157]
ENSMUSG00000027210	Meis2	Ybx1_KD	Ybx1_Ctrl	0.498031	1.2593e-12	1.29145e-10	Meis homeobox 2 [Source:MGI Symbol;Acc:MGI:108564]
ENSMUSG00000026193	Fn1	Ybx1_KD	Ybx1_Ctrl	0.757622	1.32684e-12	1.35275e-10	fibronectin 1 [Source:MGI Symbol;Acc:MGI:95566]
ENSMUSG00000032199	Polr2m	Ybx1_KD	Ybx1_Ctrl	0.474285	1.39132e-12	1.41025e-10	polymerase (RNA) II (DNA directed) polypeptide M [Source:MGI Symbol;Acc:MGI:107282]
ENSMUSG00000054792	Klhl18	Ybx1_KD	Ybx1_Ctrl	-0.465175	1.41218e-12	1.42312e-10	kelch-like 18 [Source:MGI Symbol;Acc:MGI:2143315]
ENSMUSG00000008153	Clstn3	Ybx1_KD	Ybx1_Ctrl	-0.555562	1.44475e-12	1.44757e-10	calsyntenin 3 [Source:MGI Symbol;Acc:MGI:2178323]
ENSMUSG00000026458	Ppfia4	Ybx1_KD	Ybx1_Ctrl	-0.59888	1.54748e-12	1.54164e-10	protein tyrosine phosphatase, receptor type, f polypeptide (PTPRF), interacting protein (liprin), alpha 4 [Source:MGI Symbol;Acc:MGI:1915757]
ENSMUSG00000047676	Rpsa-ps10	Ybx1_KD	Ybx1_Ctrl	-0.604893	1.68782e-12	1.66532e-10	ribosomal protein SA, pseudogene 10 [Source:MGI Symbol;Acc:MGI:3704228]
ENSMUSG00000031513	Leprotl1	Ybx1_KD	Ybx1_Ctrl	0.514033	1.70162e-12	1.66532e-10	leptin receptor overlapping transcript-like 1 [Source:MGI Symbol;Acc:MGI:1915442]
ENSMUSG00000067274	Rplp0	Ybx1_KD	Ybx1_Ctrl	-0.413393	1.70422e-12	1.66532e-10	ribosomal protein, large, P0 [Source:MGI Symbol;Acc:MGI:1927636]
ENSMUSG00000016624	Phf21b	Ybx1_KD	Ybx1_Ctrl	0.92248	1.70983e-12	1.66532e-10	PHD finger protein 21B [Source:MGI Symbol;Acc:MGI:2443812]
ENSMUSG00000031826	Usp10	Ybx1_KD	Ybx1_Ctrl	-0.423931	1.76183e-12	1.70643e-10	ubiquitin specific peptidase 10 [Source:MGI Symbol;Acc:MGI:894652]
ENSMUSG00000032192	Gnb5	Ybx1_KD	Ybx1_Ctrl	-0.565633	1.80268e-12	1.73635e-10	guanine nucleotide binding protein (G protein), beta 5 [Source:MGI Symbol;Acc:MGI:101848]
ENSMUSG00000030609	Aen	Ybx1_KD	Ybx1_Ctrl	-0.609852	2.06234e-12	1.97554e-10	apoptosis enhancing nuclease [Source:MGI Symbol;Acc:MGI:1915298]
ENSMUSG00000029730	Mcm7	Ybx1_KD	Ybx1_Ctrl	0.587995	2.22732e-12	2.12192e-10	minichromosome maintenance complex component 7 [Source:MGI Symbol;Acc:MGI:1298398]
ENSMUSG00000027803	Wwtr1	Ybx1_KD	Ybx1_Ctrl	0.847653	2.53084e-12	2.39797e-10	WW domain containing transcription regulator 1 [Source:MGI Symbol;Acc:MGI:1917649]
ENSMUSG00000004961	Syt5	Ybx1_KD	Ybx1_Ctrl	-0.412871	2.66255e-12	2.50371e-10	synaptotagmin V [Source:MGI Symbol;Acc:MGI:1926368]
ENSMUSG00000025743	Sdc3	Ybx1_KD	Ybx1_Ctrl	-0.413489	2.67587e-12	2.50371e-10	syndecan 3 [Source:MGI Symbol;Acc:MGI:1349163]
ENSMUSG00000004451	Ralb	Ybx1_KD	Ybx1_Ctrl	0.688161	2.68552e-12	2.50371e-10	v-ral simian leukemia viral oncogene B [Source:MGI Symbol;Acc:MGI:1927244]
ENSMUSG00000020671	Rab10	Ybx1_KD	Ybx1_Ctrl	-0.412429	3.23138e-12	2.98073e-10	RAB10, member RAS oncogene family [Source:MGI Symbol;Acc:MGI:105066]
ENSMUSG00000030956	Fam53b	Ybx1_KD	Ybx1_Ctrl	0.773925	3.36288e-12	3.08571e-10	family with sequence similarity 53, member B [Source:MGI Symbol;Acc:MGI:1925188]
ENSMUSG00000043670	Diras1	Ybx1_KD	Ybx1_Ctrl	-0.513122	3.95728e-12	3.6121e-10	DIRAS family, GTP-binding RAS-like 1 [Source:MGI Symbol;Acc:MGI:2183442]
ENSMUSG00000029064	Gnb1	Ybx1_KD	Ybx1_Ctrl	0.424632	4.21151e-12	3.82414e-10	guanine nucleotide binding protein (G protein), beta 1 [Source:MGI Symbol;Acc:MGI:95781]
ENSMUSG00000021062	Rab15	Ybx1_KD	Ybx1_Ctrl	-0.508804	4.60386e-12	4.15874e-10	RAB15, member RAS oncogene family [Source:MGI Symbol;Acc:MGI:1916865]
ENSMUSG00000090115	Usp49	Ybx1_KD	Ybx1_Ctrl	0.453155	4.80229e-12	4.28532e-10	ubiquitin specific peptidase 49 [Source:MGI Symbol;Acc:MGI:2685391]
ENSMUSG00000021242	Npc2	Ybx1_KD	Ybx1_Ctrl	-0.54608	4.81027e-12	4.28532e-10	NPC intracellular cholesterol transporter 2 [Source:MGI Symbol;Acc:MGI:1915213]
ENSMUSG00000033083	Tbc1d4	Ybx1_KD	Ybx1_Ctrl	0.878985	4.8352e-12	4.28532e-10	TBC1 domain family, member 4 [Source:MGI Symbol;Acc:MGI:2429660]
ENSMUSG00000051251	Nhlh1	Ybx1_KD	Ybx1_Ctrl	2.14624	4.84231e-12	4.28532e-10	nescient helix loop helix 1 [Source:MGI Symbol;Acc:MGI:98481]
ENSMUSG00000040250	Ints13	Ybx1_KD	Ybx1_Ctrl	0.510972	5.39995e-12	4.75469e-10	integrator complex subunit 13 [Source:MGI Symbol;Acc:MGI:1918427]
ENSMUSG00000002396	Ocel1	Ybx1_KD	Ybx1_Ctrl	-0.552491	5.99996e-12	5.25645e-10	occludin/ELL domain containing 1 [Source:MGI Symbol;Acc:MGI:1924340]
ENSMUSG00000095139	Pou3f2	Ybx1_KD	Ybx1_Ctrl	0.91207	6.16419e-12	5.35811e-10	POU domain, class 3, transcription factor 2 [Source:MGI Symbol;Acc:MGI:101895]
ENSMUSG00000022186	Oxct1	Ybx1_KD	Ybx1_Ctrl	-0.560212	6.17747e-12	5.35811e-10	3-oxoacid CoA transferase 1 [Source:MGI Symbol;Acc:MGI:1914291]
ENSMUSG00000003273	Car11	Ybx1_KD	Ybx1_Ctrl	-0.616952	6.31175e-12	5.44748e-10	carbonic anhydrase 11 [Source:MGI Symbol;Acc:MGI:1336193]
ENSMUSG00000009535	Rnmt	Ybx1_KD	Ybx1_Ctrl	-0.540246	7.17342e-12	6.16066e-10	RNA (guanine-7-) methyltransferase [Source:MGI Symbol;Acc:MGI:1915147]
ENSMUSG00000055320	Tead1	Ybx1_KD	Ybx1_Ctrl	0.562057	7.4946e-12	6.40494e-10	TEA domain family member 1 [Source:MGI Symbol;Acc:MGI:101876]
ENSMUSG00000028496	Mllt3	Ybx1_KD	Ybx1_Ctrl	0.473038	8.12427e-12	6.90919e-10	myeloid/lymphoid or mixed-lineage leukemia; translocated to, 3 [Source:MGI Symbol;Acc:MGI:1917372]
ENSMUSG00000029190	D5Ertd579e	Ybx1_KD	Ybx1_Ctrl	0.425483	8.36487e-12	7.07928e-10	DNA segment, Chr 5, ERATO Doi 579, expressed [Source:MGI Symbol;Acc:MGI:1261849]
ENSMUSG00000022253	Nadk2	Ybx1_KD	Ybx1_Ctrl	0.589717	1.21654e-11	1.02459e-09	NAD kinase 2, mitochondrial [Source:MGI Symbol;Acc:MGI:1915896]
ENSMUSG00000031661	Nkd1	Ybx1_KD	Ybx1_Ctrl	0.738735	1.39309e-11	1.16765e-09	naked cuticle 1 [Source:MGI Symbol;Acc:MGI:2135954]
ENSMUSG00000025855	Prkar1b	Ybx1_KD	Ybx1_Ctrl	-0.402471	1.50164e-11	1.25261e-09	protein kinase, cAMP dependent regulatory, type I beta [Source:MGI Symbol;Acc:MGI:97759]
ENSMUSG00000111977	Gm47163	Ybx1_KD	Ybx1_Ctrl	-0.810839	1.59076e-11	1.32063e-09	predicted gene, 47163 [Source:MGI Symbol;Acc:MGI:6095939]
ENSMUSG00000005802	Slc30a4	Ybx1_KD	Ybx1_Ctrl	0.690119	1.73903e-11	1.43688e-09	solute carrier family 30 (zinc transporter), member 4 [Source:MGI Symbol;Acc:MGI:1345282]
ENSMUSG00000048833	Slc39a9	Ybx1_KD	Ybx1_Ctrl	0.483492	1.91368e-11	1.57071e-09	solute carrier family 39 (zinc transporter), member 9 [Source:MGI Symbol;Acc:MGI:1914820]
ENSMUSG00000029687	Ezh2	Ybx1_KD	Ybx1_Ctrl	0.617281	1.91902e-11	1.57071e-09	enhancer of zeste 2 polycomb repressive complex 2 subunit [Source:MGI Symbol;Acc:MGI:107940]
ENSMUSG00000047044	D030056L22Rik	Ybx1_KD	Ybx1_Ctrl	0.727085	1.9396e-11	1.58014e-09	RIKEN cDNA D030056L22 gene [Source:MGI Symbol;Acc:MGI:3583960]
ENSMUSG00000024695	Zfp91	Ybx1_KD	Ybx1_Ctrl	0.48823	2.06226e-11	1.67226e-09	zinc finger protein 91 [Source:MGI Symbol;Acc:MGI:104854]
ENSMUSG00000023909	Paqr4	Ybx1_KD	Ybx1_Ctrl	-0.493697	2.17017e-11	1.75161e-09	progestin and adipoQ receptor family member IV [Source:MGI Symbol;Acc:MGI:1923748]
ENSMUSG00000078087	Rps12l1	Ybx1_KD	Ybx1_Ctrl	-0.985377	2.34918e-11	1.88735e-09	ribosomal protein S12-like 1 [Source:MGI Symbol;Acc:MGI:3783241]
ENSMUSG00000032803	Cdv3	Ybx1_KD	Ybx1_Ctrl	-0.46599	2.44986e-11	1.95922e-09	carnitine deficiency-associated gene expressed in ventricle 3 [Source:MGI Symbol;Acc:MGI:2448759]
ENSMUSG00000034908	Sidt2	Ybx1_KD	Ybx1_Ctrl	-0.441268	2.52205e-11	2.00774e-09	SID1 transmembrane family, member 2 [Source:MGI Symbol;Acc:MGI:2446134]
ENSMUSG00000031827	Cotl1	Ybx1_KD	Ybx1_Ctrl	-0.421973	2.54838e-11	2.01948e-09	coactosin-like 1 (Dictyostelium) [Source:MGI Symbol;Acc:MGI:1919292]
ENSMUSG00000025967	Eef1b2	Ybx1_KD	Ybx1_Ctrl	-0.428863	2.743e-11	2.16387e-09	eukaryotic translation elongation factor 1 beta 2 [Source:MGI Symbol;Acc:MGI:1929520]
ENSMUSG00000020372	Rack1	Ybx1_KD	Ybx1_Ctrl	-0.379502	3.07535e-11	2.41512e-09	receptor for activated C kinase 1 [Source:MGI Symbol;Acc:MGI:101849]
ENSMUSG00000037428	Vgf	Ybx1_KD	Ybx1_Ctrl	-1.78238	3.19353e-11	2.49668e-09	VGF nerve growth factor inducible [Source:MGI Symbol;Acc:MGI:1343180]
ENSMUSG00000046329	Slc25a23	Ybx1_KD	Ybx1_Ctrl	-0.497178	3.40359e-11	2.64903e-09	solute carrier family 25 (mitochondrial carrier; phosphate carrier), member 23 [Source:MGI Symbol;Acc:MGI:1914222]
ENSMUSG00000021939	Ctsb	Ybx1_KD	Ybx1_Ctrl	-0.386055	3.42049e-11	2.65034e-09	cathepsin B [Source:MGI Symbol;Acc:MGI:88561]
ENSMUSG00000060424	Pantr1	Ybx1_KD	Ybx1_Ctrl	0.50967	3.48026e-11	2.68472e-09	POU domain, class 3, transcription factor 3 adjacent noncoding transcript 1 [Source:MGI Symbol;Acc:MGI:1913547]
ENSMUSG00000042082	Arsb	Ybx1_KD	Ybx1_Ctrl	-0.520049	3.52356e-11	2.70284e-09	arylsulfatase B [Source:MGI Symbol;Acc:MGI:88075]
ENSMUSG00000026959	Grin1	Ybx1_KD	Ybx1_Ctrl	-0.407186	3.53475e-11	2.70284e-09	glutamate receptor, ionotropic, NMDA1 (zeta 1) [Source:MGI Symbol;Acc:MGI:95819]
ENSMUSG00000071658	Gng3	Ybx1_KD	Ybx1_Ctrl	-0.461324	3.70078e-11	2.81744e-09	guanine nucleotide binding protein (G protein), gamma 3 [Source:MGI Symbol;Acc:MGI:102704]
ENSMUSG00000024165	Jpt2	Ybx1_KD	Ybx1_Ctrl	-0.573043	3.76894e-11	2.85187e-09	Jupiter microtubule associated homolog 2 [Source:MGI Symbol;Acc:MGI:1196260]
ENSMUSG00000108443	Gm44510	Ybx1_KD	Ybx1_Ctrl	-0.96609	3.77872e-11	2.85187e-09	predicted gene 44510 [Source:MGI Symbol;Acc:MGI:5753086]
ENSMUSG00000017466	Timp2	Ybx1_KD	Ybx1_Ctrl	-0.735863	4.01878e-11	3.01192e-09	tissue inhibitor of metalloproteinase 2 [Source:MGI Symbol;Acc:MGI:98753]
ENSMUSG00000012848	Rps5	Ybx1_KD	Ybx1_Ctrl	-0.39379	4.02534e-11	3.01192e-09	ribosomal protein S5 [Source:MGI Symbol;Acc:MGI:1097682]
ENSMUSG00000051243	Islr2	Ybx1_KD	Ybx1_Ctrl	-0.388966	4.29388e-11	3.19913e-09	immunoglobulin superfamily containing leucine-rich repeat 2 [Source:MGI Symbol;Acc:MGI:2444277]
ENSMUSG00000071180	Smim15	Ybx1_KD	Ybx1_Ctrl	-0.639285	4.32288e-11	3.20702e-09	small integral membrane protein 15 [Source:MGI Symbol;Acc:MGI:1922866]
ENSMUSG00000022442	Ttll1	Ybx1_KD	Ybx1_Ctrl	0.465292	4.34436e-11	3.2093e-09	tubulin tyrosine ligase-like 1 [Source:MGI Symbol;Acc:MGI:2443047]
ENSMUSG00000089809	Rasgef1b	Ybx1_KD	Ybx1_Ctrl	0.584332	4.58894e-11	3.37568e-09	RasGEF domain family, member 1B [Source:MGI Symbol;Acc:MGI:2443755]
ENSMUSG00000071359	Tbpl1	Ybx1_KD	Ybx1_Ctrl	0.451233	4.78117e-11	3.5023e-09	TATA box binding protein-like 1 [Source:MGI Symbol;Acc:MGI:1339946]
ENSMUSG00000038349	Plcl1	Ybx1_KD	Ybx1_Ctrl	0.590949	5.3936e-11	3.93439e-09	phospholipase C-like 1 [Source:MGI Symbol;Acc:MGI:3036262]
ENSMUSG00000028104	Polr3gl	Ybx1_KD	Ybx1_Ctrl	0.568761	5.48937e-11	3.98757e-09	polymerase (RNA) III (DNA directed) polypeptide G like [Source:MGI Symbol;Acc:MGI:1917120]
ENSMUSG00000034111	Tmed8	Ybx1_KD	Ybx1_Ctrl	0.492692	6.10178e-11	4.41404e-09	transmembrane p24 trafficking protein 8 [Source:MGI Symbol;Acc:MGI:1923480]
ENSMUSG00000034593	Myo5a	Ybx1_KD	Ybx1_Ctrl	-0.419705	6.13677e-11	4.42101e-09	myosin VA [Source:MGI Symbol;Acc:MGI:105976]
ENSMUSG00000020869	Lrrc59	Ybx1_KD	Ybx1_Ctrl	-0.511655	6.25641e-11	4.48865e-09	leucine rich repeat containing 59 [Source:MGI Symbol;Acc:MGI:2138133]
ENSMUSG00000027950	Chrnb2	Ybx1_KD	Ybx1_Ctrl	-0.415959	6.36002e-11	4.54428e-09	cholinergic receptor, nicotinic, beta polypeptide 2 (neuronal) [Source:MGI Symbol;Acc:MGI:87891]
ENSMUSG00000029771	Irf5	Ybx1_KD	Ybx1_Ctrl	0.514091	6.64113e-11	4.72577e-09	interferon regulatory factor 5 [Source:MGI Symbol;Acc:MGI:1350924]
ENSMUSG00000086119	Gm2415	Ybx1_KD	Ybx1_Ctrl	-0.652622	7.04781e-11	4.97507e-09	predicted gene 2415 [Source:MGI Symbol;Acc:MGI:3780582]
ENSMUSG00000016559	H3f3b	Ybx1_KD	Ybx1_Ctrl	0.460294	7.04853e-11	4.97507e-09	H3.3 histone B [Source:MGI Symbol;Acc:MGI:1101768]
ENSMUSG00000027346	Gpcpd1	Ybx1_KD	Ybx1_Ctrl	0.431541	7.18704e-11	5.05237e-09	glycerophosphocholine phosphodiesterase 1 [Source:MGI Symbol;Acc:MGI:104898]
ENSMUSG00000027602	Map1lc3a	Ybx1_KD	Ybx1_Ctrl	-0.516042	7.78457e-11	5.45045e-09	microtubule-associated protein 1 light chain 3 alpha [Source:MGI Symbol;Acc:MGI:1915661]
ENSMUSG00000100303	2600014E21Rik	Ybx1_KD	Ybx1_Ctrl	1.87221	7.82978e-11	5.46017e-09	RIKEN cDNA 2600014E21 gene [Source:MGI Symbol;Acc:MGI:1919384]
ENSMUSG00000044024	Rell2	Ybx1_KD	Ybx1_Ctrl	-0.588461	8.35127e-11	5.80064e-09	RELT-like 2 [Source:MGI Symbol;Acc:MGI:1918044]
ENSMUSG00000017858	Ift52	Ybx1_KD	Ybx1_Ctrl	0.792435	9.31222e-11	6.41696e-09	intraflagellar transport 52 [Source:MGI Symbol;Acc:MGI:2387217]
ENSMUSG00000037217	Syn1	Ybx1_KD	Ybx1_Ctrl	-0.378824	9.42934e-11	6.47209e-09	synapsin I [Source:MGI Symbol;Acc:MGI:98460]
ENSMUSG00000045414	Dipk2a	Ybx1_KD	Ybx1_Ctrl	0.89305	9.48187e-11	6.48262e-09	divergent protein kinase domain 2A [Source:MGI Symbol;Acc:MGI:1916111]
ENSMUSG00000041920	Slc16a6	Ybx1_KD	Ybx1_Ctrl	0.746424	1.00629e-10	6.85299e-09	solute carrier family 16 (monocarboxylic acid transporters), member 6 [Source:MGI Symbol;Acc:MGI:2144585]
ENSMUSG00000032269	Htr3a	Ybx1_KD	Ybx1_Ctrl	1.20414	1.06176e-10	7.20264e-09	5-hydroxytryptamine (serotonin) receptor 3A [Source:MGI Symbol;Acc:MGI:96282]
ENSMUSG00000035248	Tut7	Ybx1_KD	Ybx1_Ctrl	0.410944	1.07813e-10	7.28531e-09	terminal uridylyl transferase 7 [Source:MGI Symbol;Acc:MGI:2387179]
ENSMUSG00000042066	Tmcc2	Ybx1_KD	Ybx1_Ctrl	-0.398507	1.10744e-10	7.45451e-09	transmembrane and coiled-coil domains 2 [Source:MGI Symbol;Acc:MGI:1916125]
ENSMUSG00000054387	Mdm4	Ybx1_KD	Ybx1_Ctrl	0.391213	1.12056e-10	7.5138e-09	transformed mouse 3T3 cell double minute 4 [Source:MGI Symbol;Acc:MGI:107934]
ENSMUSG00000086228	Ubap1l	Ybx1_KD	Ybx1_Ctrl	-1.1096	1.17316e-10	7.83637e-09	ubiquitin-associated protein 1-like [Source:MGI Symbol;Acc:MGI:2685360]
ENSMUSG00000025237	Parp6	Ybx1_KD	Ybx1_Ctrl	-0.399587	1.21164e-10	8.06247e-09	poly (ADP-ribose) polymerase family, member 6 [Source:MGI Symbol;Acc:MGI:1914537]
ENSMUSG00000039601	Rcan2	Ybx1_KD	Ybx1_Ctrl	-1.16603	1.43207e-10	9.49306e-09	regulator of calcineurin 2 [Source:MGI Symbol;Acc:MGI:1858219]
ENSMUSG00000026664	Phyh	Ybx1_KD	Ybx1_Ctrl	-0.969244	1.50318e-10	9.92666e-09	phytanoyl-CoA hydroxylase [Source:MGI Symbol;Acc:MGI:891978]
ENSMUSG00000004267	Eno2	Ybx1_KD	Ybx1_Ctrl	-0.520216	1.58769e-10	1.04452e-08	enolase 2, gamma neuronal [Source:MGI Symbol;Acc:MGI:95394]
ENSMUSG00000026754	Golga1	Ybx1_KD	Ybx1_Ctrl	0.467463	1.60308e-10	1.05068e-08	golgi autoantigen, golgin subfamily a, 1 [Source:MGI Symbol;Acc:MGI:1924149]
ENSMUSG00000016619	Nup50	Ybx1_KD	Ybx1_Ctrl	0.46838	1.73779e-10	1.1347e-08	nucleoporin 50 [Source:MGI Symbol;Acc:MGI:1351502]
ENSMUSG00000028698	Pik3r3	Ybx1_KD	Ybx1_Ctrl	0.442309	1.76278e-10	1.14673e-08	phosphoinositide-3-kinase regulatory subunit 3 [Source:MGI Symbol;Acc:MGI:109277]
ENSMUSG00000061833	Gm6311	Ybx1_KD	Ybx1_Ctrl	-0.623383	1.79289e-10	1.16198e-08	predicted gene 6311 [Source:MGI Symbol;Acc:MGI:3644735]
ENSMUSG00000029385	Ccng2	Ybx1_KD	Ybx1_Ctrl	0.473791	1.8449e-10	1.18892e-08	cyclin G2 [Source:MGI Symbol;Acc:MGI:1095734]
ENSMUSG00000058318	Phf21a	Ybx1_KD	Ybx1_Ctrl	0.444911	1.8481e-10	1.18892e-08	PHD finger protein 21A [Source:MGI Symbol;Acc:MGI:2384756]
ENSMUSG00000069862	Rps12-ps9	Ybx1_KD	Ybx1_Ctrl	-1.07322	1.90982e-10	1.22411e-08	ribosomal protein S12, pseudogene 9 [Source:MGI Symbol;Acc:MGI:3704324]
ENSMUSG00000036478	Btg1	Ybx1_KD	Ybx1_Ctrl	0.567289	1.93269e-10	1.23423e-08	BTG anti-proliferation factor 1 [Source:MGI Symbol;Acc:MGI:88215]
ENSMUSG00000028431	Elp1	Ybx1_KD	Ybx1_Ctrl	0.409058	1.98614e-10	1.26374e-08	elongator complex protein 1 [Source:MGI Symbol;Acc:MGI:1914544]
ENSMUSG00000014932	Yes1	Ybx1_KD	Ybx1_Ctrl	0.728903	2.09077e-10	1.32547e-08	YES proto-oncogene 1, Src family tyrosine kinase [Source:MGI Symbol;Acc:MGI:99147]
ENSMUSG00000086095	Gm15328	Ybx1_KD	Ybx1_Ctrl	-0.828604	2.11406e-10	1.33538e-08	predicted gene 15328 [Source:MGI Symbol;Acc:MGI:3705182]
ENSMUSG00000039985	Sinhcaf	Ybx1_KD	Ybx1_Ctrl	0.790093	2.12801e-10	1.33934e-08	SIN3-HDAC complex associated factor [Source:MGI Symbol;Acc:MGI:1929091]
ENSMUSG00000027951	Adar	Ybx1_KD	Ybx1_Ctrl	-0.420367	2.2074e-10	1.38431e-08	adenosine deaminase, RNA-specific [Source:MGI Symbol;Acc:MGI:1889575]
ENSMUSG00000068854	H2bc21	Ybx1_KD	Ybx1_Ctrl	0.907871	2.52932e-10	1.58051e-08	H2B clustered histone 21 [Source:MGI Symbol;Acc:MGI:2448415]
ENSMUSG00000113850	Gm47191	Ybx1_KD	Ybx1_Ctrl	-2.25256	2.63586e-10	1.6412e-08	predicted gene, 47191 [Source:MGI Symbol;Acc:MGI:6095983]
ENSMUSG00000076033	Mir692-3	Ybx1_KD	Ybx1_Ctrl	-0.86807	2.64658e-10	1.64201e-08	microRNA 692-3 [Source:MGI Symbol;Acc:MGI:3719623]
ENSMUSG00000046807	Lrrc75b	Ybx1_KD	Ybx1_Ctrl	-0.512188	2.70704e-10	1.67357e-08	leucine rich repeat containing 75B [Source:MGI Symbol;Acc:MGI:2143657]
ENSMUSG00000058297	Spock2	Ybx1_KD	Ybx1_Ctrl	-0.381192	2.76633e-10	1.70418e-08	sparc/osteonectin, cwcv and kazal-like domains proteoglycan 2 [Source:MGI Symbol;Acc:MGI:1891351]
ENSMUSG00000017144	Rnd3	Ybx1_KD	Ybx1_Ctrl	0.777833	2.90434e-10	1.7829e-08	Rho family GTPase 3 [Source:MGI Symbol;Acc:MGI:1921444]
ENSMUSG00000085133	B930095G15Rik	Ybx1_KD	Ybx1_Ctrl	-0.524177	3.05065e-10	1.8622e-08	RIKEN cDNA B930095G15 gene [Source:MGI Symbol;Acc:MGI:2443701]
ENSMUSG00000091957	Rps2-ps10	Ybx1_KD	Ybx1_Ctrl	-0.470561	3.0549e-10	1.8622e-08	ribosomal protein S2, pseudogene 10 [Source:MGI Symbol;Acc:MGI:3645604]
ENSMUSG00000069170	Adgrv1	Ybx1_KD	Ybx1_Ctrl	0.830611	3.17409e-10	1.92812e-08	adhesion G protein-coupled receptor V1 [Source:MGI Symbol;Acc:MGI:1274784]
ENSMUSG00000063015	Ccni	Ybx1_KD	Ybx1_Ctrl	-0.375422	3.25373e-10	1.96964e-08	cyclin I [Source:MGI Symbol;Acc:MGI:1341077]
ENSMUSG00000041229	Phf8	Ybx1_KD	Ybx1_Ctrl	0.471533	3.36831e-10	2.03194e-08	PHD finger protein 8 [Source:MGI Symbol;Acc:MGI:2444341]
ENSMUSG00000024403	Atp6v1g2	Ybx1_KD	Ybx1_Ctrl	-0.450627	3.3988e-10	2.04327e-08	ATPase, H+ transporting, lysosomal V1 subunit G2 [Source:MGI Symbol;Acc:MGI:1913487]
ENSMUSG00000024873	Cnih2	Ybx1_KD	Ybx1_Ctrl	-0.490385	3.57215e-10	2.1401e-08	cornichon family AMPA receptor auxiliary protein 2 [Source:MGI Symbol;Acc:MGI:1277225]
ENSMUSG00000014355	Anapc1	Ybx1_KD	Ybx1_Ctrl	0.391606	3.68005e-10	2.19719e-08	anaphase promoting complex subunit 1 [Source:MGI Symbol;Acc:MGI:103097]
ENSMUSG00000022419	Deptor	Ybx1_KD	Ybx1_Ctrl	0.991375	3.71446e-10	2.21017e-08	DEP domain containing MTOR-interacting protein [Source:MGI Symbol;Acc:MGI:2146322]
ENSMUSG00000053930	Shisa6	Ybx1_KD	Ybx1_Ctrl	-0.606311	3.8253e-10	2.26837e-08	shisa family member 6 [Source:MGI Symbol;Acc:MGI:2685725]
ENSMUSG00000066877	Nck2	Ybx1_KD	Ybx1_Ctrl	0.68267	3.93064e-10	2.32294e-08	non-catalytic region of tyrosine kinase adaptor protein 2 [Source:MGI Symbol;Acc:MGI:1306821]
ENSMUSG00000036904	Fzd8	Ybx1_KD	Ybx1_Ctrl	0.748175	3.97845e-10	2.34325e-08	frizzled class receptor 8 [Source:MGI Symbol;Acc:MGI:108460]
ENSMUSG00000089715	Cbx6	Ybx1_KD	Ybx1_Ctrl	0.419405	4.00987e-10	2.35381e-08	chromobox 6 [Source:MGI Symbol;Acc:MGI:3512628]
ENSMUSG00000006005	Tpr	Ybx1_KD	Ybx1_Ctrl	0.377353	4.0861e-10	2.38365e-08	translocated promoter region, nuclear basket protein [Source:MGI Symbol;Acc:MGI:1922066]
ENSMUSG00000022416	Cacna1i	Ybx1_KD	Ybx1_Ctrl	0.511532	4.08805e-10	2.38365e-08	calcium channel, voltage-dependent, alpha 1I subunit [Source:MGI Symbol;Acc:MGI:2178051]
ENSMUSG00000034757	Tmub2	Ybx1_KD	Ybx1_Ctrl	-0.474952	4.61333e-10	2.68096e-08	transmembrane and ubiquitin-like domain containing 2 [Source:MGI Symbol;Acc:MGI:1919303]
ENSMUSG00000004535	Tax1bp1	Ybx1_KD	Ybx1_Ctrl	0.442487	4.77813e-10	2.76751e-08	Tax1 (human T cell leukemia virus type I) binding protein 1 [Source:MGI Symbol;Acc:MGI:1289308]
ENSMUSG00000062184	Hs6st2	Ybx1_KD	Ybx1_Ctrl	0.644286	4.80195e-10	2.77209e-08	heparan sulfate 6-O-sulfotransferase 2 [Source:MGI Symbol;Acc:MGI:1354959]
ENSMUSG00000016386	Mpped2	Ybx1_KD	Ybx1_Ctrl	0.504384	4.895e-10	2.81648e-08	metallophosphoesterase domain containing 2 [Source:MGI Symbol;Acc:MGI:1924265]
ENSMUSG00000038668	Lpar1	Ybx1_KD	Ybx1_Ctrl	1.43287	4.93753e-10	2.83161e-08	lysophosphatidic acid receptor 1 [Source:MGI Symbol;Acc:MGI:108429]
ENSMUSG00000028542	Slc6a9	Ybx1_KD	Ybx1_Ctrl	-0.612502	5.15792e-10	2.9483e-08	solute carrier family 6 (neurotransmitter transporter, glycine), member 9 [Source:MGI Symbol;Acc:MGI:95760]
ENSMUSG00000074582	Arfgef2	Ybx1_KD	Ybx1_Ctrl	-0.494932	5.32113e-10	3.02665e-08	ADP-ribosylation factor guanine nucleotide-exchange factor 2 (brefeldin A-inhibited) [Source:MGI Symbol;Acc:MGI:2139354]
ENSMUSG00000034035	Ccdc17	Ybx1_KD	Ybx1_Ctrl	-1.28061	5.3297e-10	3.02665e-08	coiled-coil domain containing 17 [Source:MGI Symbol;Acc:MGI:1915667]
ENSMUSG00000118029	AC132288.1	Ybx1_KD	Ybx1_Ctrl	-0.665873	5.38619e-10	3.04728e-08	TEC
ENSMUSG00000030683	Sez6l2	Ybx1_KD	Ybx1_Ctrl	-0.416624	5.401e-10	3.04728e-08	seizure related 6 homolog like 2 [Source:MGI Symbol;Acc:MGI:2385295]
ENSMUSG00000015149	Sirt2	Ybx1_KD	Ybx1_Ctrl	0.480755	5.67957e-10	3.19412e-08	sirtuin 2 [Source:MGI Symbol;Acc:MGI:1927664]
ENSMUSG00000020091	Eif4ebp2	Ybx1_KD	Ybx1_Ctrl	0.437909	5.8581e-10	3.28393e-08	eukaryotic translation initiation factor 4E binding protein 2 [Source:MGI Symbol;Acc:MGI:109198]
ENSMUSG00000030161	Gabarapl1	Ybx1_KD	Ybx1_Ctrl	-0.422036	5.88241e-10	3.28698e-08	gamma-aminobutyric acid (GABA) A receptor-associated protein-like 1 [Source:MGI Symbol;Acc:MGI:1914980]
ENSMUSG00000033721	Vav3	Ybx1_KD	Ybx1_Ctrl	0.745041	6.0493e-10	3.36944e-08	vav 3 oncogene [Source:MGI Symbol;Acc:MGI:1888518]
ENSMUSG00000117789	Gm50388	Ybx1_KD	Ybx1_Ctrl	-0.450908	6.33089e-10	3.51416e-08	predicted gene, 50388 [Source:MGI Symbol;Acc:MGI:6303291]
ENSMUSG00000040550	Otud6b	Ybx1_KD	Ybx1_Ctrl	0.448114	6.34944e-10	3.51416e-08	OTU domain containing 6B [Source:MGI Symbol;Acc:MGI:1919451]
ENSMUSG00000029765	Plxna4	Ybx1_KD	Ybx1_Ctrl	0.517796	6.37008e-10	3.51443e-08	plexin A4 [Source:MGI Symbol;Acc:MGI:2179061]
ENSMUSG00000033740	St18	Ybx1_KD	Ybx1_Ctrl	1.37668	6.68516e-10	3.67662e-08	suppression of tumorigenicity 18 [Source:MGI Symbol;Acc:MGI:2446700]
ENSMUSG00000021124	Vti1b	Ybx1_KD	Ybx1_Ctrl	0.417347	6.93498e-10	3.80203e-08	vesicle transport through interaction with t-SNAREs 1B [Source:MGI Symbol;Acc:MGI:1855688]
ENSMUSG00000032193	Ldlr	Ybx1_KD	Ybx1_Ctrl	-0.506817	7.03518e-10	3.84487e-08	low density lipoprotein receptor [Source:MGI Symbol;Acc:MGI:96765]
ENSMUSG00000069237	Fam8a1	Ybx1_KD	Ybx1_Ctrl	0.368972	7.19961e-10	3.92244e-08	family with sequence similarity 8, member A1 [Source:MGI Symbol;Acc:MGI:2145496]
ENSMUSG00000085830	Grin1os	Ybx1_KD	Ybx1_Ctrl	-0.437267	7.26598e-10	3.94626e-08	glutamate receptor, ionotropic, NMDA1 (zeta 1), opposite strand [Source:MGI Symbol;Acc:MGI:2443867]
ENSMUSG00000026238	Ptma	Ybx1_KD	Ybx1_Ctrl	0.400912	7.42821e-10	4.02185e-08	prothymosin alpha [Source:MGI Symbol;Acc:MGI:97803]
ENSMUSG00000003779	Kif20a	Ybx1_KD	Ybx1_Ctrl	0.572529	7.52905e-10	4.06382e-08	kinesin family member 20A [Source:MGI Symbol;Acc:MGI:1201682]
ENSMUSG00000021294	Kif26a	Ybx1_KD	Ybx1_Ctrl	0.495494	7.60497e-10	4.09213e-08	kinesin family member 26A [Source:MGI Symbol;Acc:MGI:2447072]
ENSMUSG00000025162	Csnk1d	Ybx1_KD	Ybx1_Ctrl	0.381895	7.82115e-10	4.19551e-08	casein kinase 1, delta [Source:MGI Symbol;Acc:MGI:1355272]
ENSMUSG00000003363	Pld3	Ybx1_KD	Ybx1_Ctrl	-0.448637	8.09064e-10	4.32676e-08	phospholipase D family, member 3 [Source:MGI Symbol;Acc:MGI:1333782]
ENSMUSG00000052364	B630019K06Rik	Ybx1_KD	Ybx1_Ctrl	-0.662127	8.23443e-10	4.39019e-08	RIKEN cDNA B630019K06 gene [Source:MGI Symbol;Acc:MGI:2147918]
ENSMUSG00000030030	1700003E16Rik	Ybx1_KD	Ybx1_Ctrl	-0.715918	8.30801e-10	4.41591e-08	RIKEN cDNA 1700003E16 gene [Source:MGI Symbol;Acc:MGI:1919087]
ENSMUSG00000039410	Prdm16	Ybx1_KD	Ybx1_Ctrl	0.799177	8.51228e-10	4.50193e-08	PR domain containing 16 [Source:MGI Symbol;Acc:MGI:1917923]
ENSMUSG00000038132	Rbm24	Ybx1_KD	Ybx1_Ctrl	0.834653	8.52149e-10	4.50193e-08	RNA binding motif protein 24 [Source:MGI Symbol;Acc:MGI:3610364]
ENSMUSG00000037013	Ss18	Ybx1_KD	Ybx1_Ctrl	0.532576	8.78325e-10	4.6262e-08	SS18, nBAF chromatin remodeling complex subunit [Source:MGI Symbol;Acc:MGI:107708]
ENSMUSG00000032735	Ablim3	Ybx1_KD	Ybx1_Ctrl	-0.612112	9.00271e-10	4.72751e-08	actin binding LIM protein family, member 3 [Source:MGI Symbol;Acc:MGI:2442582]
ENSMUSG00000053931	Cnn3	Ybx1_KD	Ybx1_Ctrl	0.409025	9.10692e-10	4.76787e-08	calponin 3, acidic [Source:MGI Symbol;Acc:MGI:1919244]
ENSMUSG00000024962	Vegfb	Ybx1_KD	Ybx1_Ctrl	-0.503077	9.29793e-10	4.8533e-08	vascular endothelial growth factor B [Source:MGI Symbol;Acc:MGI:106199]
ENSMUSG00000058056	Palld	Ybx1_KD	Ybx1_Ctrl	0.963711	9.56365e-10	4.97336e-08	palladin, cytoskeletal associated protein [Source:MGI Symbol;Acc:MGI:1919583]
ENSMUSG00000074818	Pdzd7	Ybx1_KD	Ybx1_Ctrl	-0.779908	9.58499e-10	4.97336e-08	PDZ domain containing 7 [Source:MGI Symbol;Acc:MGI:3608325]
ENSMUSG00000033209	Ttc28	Ybx1_KD	Ybx1_Ctrl	0.622208	9.7168e-10	5.02679e-08	tetratricopeptide repeat domain 28 [Source:MGI Symbol;Acc:MGI:2140873]
ENSMUSG00000021377	Dek	Ybx1_KD	Ybx1_Ctrl	0.48715	1.15554e-09	5.96027e-08	DEK proto-oncogene (DNA binding) [Source:MGI Symbol;Acc:MGI:1926209]
ENSMUSG00000038456	Dennd2a	Ybx1_KD	Ybx1_Ctrl	0.505058	1.19488e-09	6.14498e-08	DENN/MADD domain containing 2A [Source:MGI Symbol;Acc:MGI:2444961]
ENSMUSG00000060743	H3f3a	Ybx1_KD	Ybx1_Ctrl	0.346498	1.21739e-09	6.24234e-08	H3.3 histone A [Source:MGI Symbol;Acc:MGI:1097686]
ENSMUSG00000028773	Fabp3	Ybx1_KD	Ybx1_Ctrl	-0.66128	1.23096e-09	6.29341e-08	fatty acid binding protein 3, muscle and heart [Source:MGI Symbol;Acc:MGI:95476]
ENSMUSG00000021318	Gli3	Ybx1_KD	Ybx1_Ctrl	1.05871	1.238e-09	6.31088e-08	GLI-Kruppel family member GLI3 [Source:MGI Symbol;Acc:MGI:95729]
ENSMUSG00000062822	4833420G17Rik	Ybx1_KD	Ybx1_Ctrl	0.440262	1.24489e-09	6.32754e-08	RIKEN cDNA 4833420G17 gene [Source:MGI Symbol;Acc:MGI:1914642]
ENSMUSG00000046093	Hpcal4	Ybx1_KD	Ybx1_Ctrl	-0.515918	1.28338e-09	6.50419e-08	hippocalcin-like 4 [Source:MGI Symbol;Acc:MGI:2157521]
ENSMUSG00000005873	Reep5	Ybx1_KD	Ybx1_Ctrl	-0.453326	1.30063e-09	6.57254e-08	receptor accessory protein 5 [Source:MGI Symbol;Acc:MGI:1270152]
ENSMUSG00000038984	Tspyl5	Ybx1_KD	Ybx1_Ctrl	-0.515457	1.38908e-09	6.99922e-08	testis-specific protein, Y-encoded-like 5 [Source:MGI Symbol;Acc:MGI:2442458]
ENSMUSG00000024006	Stk38	Ybx1_KD	Ybx1_Ctrl	0.419491	1.40644e-09	7.06623e-08	serine/threonine kinase 38 [Source:MGI Symbol;Acc:MGI:2442572]
ENSMUSG00000027495	Fam210b	Ybx1_KD	Ybx1_Ctrl	0.551642	1.41349e-09	7.08128e-08	family with sequence similarity 210, member B [Source:MGI Symbol;Acc:MGI:1914267]
ENSMUSG00000075700	Selenot	Ybx1_KD	Ybx1_Ctrl	-0.44631	1.51198e-09	7.55297e-08	selenoprotein T [Source:MGI Symbol;Acc:MGI:1916477]
ENSMUSG00000024604	Rbm22	Ybx1_KD	Ybx1_Ctrl	0.387301	1.53584e-09	7.65023e-08	RNA binding motif protein 22 [Source:MGI Symbol;Acc:MGI:1914060]
ENSMUSG00000086841	2410006H16Rik	Ybx1_KD	Ybx1_Ctrl	-0.483646	1.57045e-09	7.80034e-08	RIKEN cDNA 2410006H16 gene [Source:MGI Symbol;Acc:MGI:1916471]
ENSMUSG00000025742	Prps2	Ybx1_KD	Ybx1_Ctrl	0.731158	1.58774e-09	7.86381e-08	phosphoribosyl pyrophosphate synthetase 2 [Source:MGI Symbol;Acc:MGI:97776]
ENSMUSG00000024070	Prkd3	Ybx1_KD	Ybx1_Ctrl	0.725285	1.68584e-09	8.32603e-08	protein kinase D3 [Source:MGI Symbol;Acc:MGI:1922542]
ENSMUSG00000048965	Mrgpre	Ybx1_KD	Ybx1_Ctrl	-0.584647	1.71167e-09	8.42972e-08	MAS-related GPR, member E [Source:MGI Symbol;Acc:MGI:2441884]
ENSMUSG00000008892	Vdac3	Ybx1_KD	Ybx1_Ctrl	0.403322	1.74743e-09	8.58162e-08	voltage-dependent anion channel 3 [Source:MGI Symbol;Acc:MGI:106922]
ENSMUSG00000024851	Pitpnm1	Ybx1_KD	Ybx1_Ctrl	-0.406849	1.78852e-09	8.75873e-08	phosphatidylinositol transfer protein, membrane-associated 1 [Source:MGI Symbol;Acc:MGI:1197524]
ENSMUSG00000102997	Gm17244	Ybx1_KD	Ybx1_Ctrl	-1.09499	1.88113e-09	9.18644e-08	predicted gene, 17244 [Source:MGI Symbol;Acc:MGI:4936878]
ENSMUSG00000035941	Ibtk	Ybx1_KD	Ybx1_Ctrl	0.471864	1.91589e-09	9.33005e-08	inhibitor of Bruton agammaglobulinemia tyrosine kinase [Source:MGI Symbol;Acc:MGI:1918677]
ENSMUSG00000061455	Stx17	Ybx1_KD	Ybx1_Ctrl	-0.532091	1.97618e-09	9.59688e-08	syntaxin 17 [Source:MGI Symbol;Acc:MGI:1914977]
ENSMUSG00000033487	Fndc3a	Ybx1_KD	Ybx1_Ctrl	0.443149	2.15723e-09	1.0447e-07	fibronectin type III domain containing 3A [Source:MGI Symbol;Acc:MGI:1196463]
ENSMUSG00000059631	1500035N22Rik	Ybx1_KD	Ybx1_Ctrl	-1.09379	2.22948e-09	1.0767e-07	RIKEN cDNA 1500035N22 gene [Source:MGI Symbol;Acc:MGI:1917508]
ENSMUSG00000035215	Lsm7	Ybx1_KD	Ybx1_Ctrl	0.483283	2.25269e-09	1.08472e-07	LSM7 homolog, U6 small nuclear RNA and mRNA degradation associated [Source:MGI Symbol;Acc:MGI:1913344]
ENSMUSG00000034189	Hsdl1	Ybx1_KD	Ybx1_Ctrl	-0.430443	2.25853e-09	1.08472e-07	hydroxysteroid dehydrogenase like 1 [Source:MGI Symbol;Acc:MGI:1919802]
ENSMUSG00000000568	Hnrnpd	Ybx1_KD	Ybx1_Ctrl	0.370638	2.29877e-09	1.10101e-07	heterogeneous nuclear ribonucleoprotein D [Source:MGI Symbol;Acc:MGI:101947]
ENSMUSG00000037172	Dennd11	Ybx1_KD	Ybx1_Ctrl	0.544862	2.31038e-09	1.10354e-07	DENN domain containing 11 [Source:MGI Symbol;Acc:MGI:2444256]
ENSMUSG00000058385	H2bc8	Ybx1_KD	Ybx1_Ctrl	1.63183	2.3388e-09	1.11406e-07	H2B clustered histone 8 [Source:MGI Symbol;Acc:MGI:2448386]
ENSMUSG00000037712	Fermt2	Ybx1_KD	Ybx1_Ctrl	0.431523	2.35037e-09	1.11652e-07	fermitin family member 2 [Source:MGI Symbol;Acc:MGI:2385001]
ENSMUSG00000103088	Pcdhgb6	Ybx1_KD	Ybx1_Ctrl	0.3818	2.4286e-09	1.15055e-07	protocadherin gamma subfamily B, 6 [Source:MGI Symbol;Acc:MGI:1935197]
ENSMUSG00000041935	AW549877	Ybx1_KD	Ybx1_Ctrl	0.457057	2.44818e-09	1.15668e-07	expressed sequence AW549877 [Source:MGI Symbol;Acc:MGI:2146232]
ENSMUSG00000004849	Ap1s1	Ybx1_KD	Ybx1_Ctrl	-0.420719	2.46816e-09	1.16297e-07	adaptor protein complex AP-1, sigma 1 [Source:MGI Symbol;Acc:MGI:1098244]
ENSMUSG00000026123	Plekhb2	Ybx1_KD	Ybx1_Ctrl	-0.383195	2.53119e-09	1.18945e-07	pleckstrin homology domain containing, family B (evectins) member 2 [Source:MGI Symbol;Acc:MGI:2385825]
ENSMUSG00000020142	Slc1a4	Ybx1_KD	Ybx1_Ctrl	-0.478818	2.55502e-09	1.19742e-07	solute carrier family 1 (glutamate/neutral amino acid transporter), member 4 [Source:MGI Symbol;Acc:MGI:2135601]
ENSMUSG00000066568	Lsm14a	Ybx1_KD	Ybx1_Ctrl	0.464735	2.60878e-09	1.21934e-07	LSM14A mRNA processing body assembly factor [Source:MGI Symbol;Acc:MGI:1914320]
ENSMUSG00000031189	Aff2	Ybx1_KD	Ybx1_Ctrl	0.700483	2.64862e-09	1.23465e-07	AF4/FMR2 family, member 2 [Source:MGI Symbol;Acc:MGI:1202294]
ENSMUSG00000057244	Gm6139	Ybx1_KD	Ybx1_Ctrl	-0.568358	2.67725e-09	1.24467e-07	predicted gene 6139 [Source:MGI Symbol;Acc:MGI:3643279]
ENSMUSG00000066235	Pomgnt2	Ybx1_KD	Ybx1_Ctrl	-0.495428	2.92254e-09	1.35509e-07	protein O-linked mannose beta 1,4-N-acetylglucosaminyltransferase 2 [Source:MGI Symbol;Acc:MGI:2143424]
ENSMUSG00000034361	Cpne2	Ybx1_KD	Ybx1_Ctrl	-0.604375	2.9588e-09	1.36827e-07	copine II [Source:MGI Symbol;Acc:MGI:2387578]
ENSMUSG00000102918	Pcdhgc3	Ybx1_KD	Ybx1_Ctrl	0.380489	3.25435e-09	1.50096e-07	protocadherin gamma subfamily C, 3 [Source:MGI Symbol;Acc:MGI:1935201]
ENSMUSG00000020374	Rasgef1c	Ybx1_KD	Ybx1_Ctrl	-0.713117	3.27393e-09	1.50601e-07	RasGEF domain family, member 1C [Source:MGI Symbol;Acc:MGI:1921813]
ENSMUSG00000102742	Pcdhga11	Ybx1_KD	Ybx1_Ctrl	0.374043	3.32981e-09	1.52768e-07	protocadherin gamma subfamily A, 11 [Source:MGI Symbol;Acc:MGI:1935228]
ENSMUSG00000022246	Rai14	Ybx1_KD	Ybx1_Ctrl	0.732911	3.57982e-09	1.63807e-07	retinoic acid induced 14 [Source:MGI Symbol;Acc:MGI:1922896]
ENSMUSG00000040907	Atp1a3	Ybx1_KD	Ybx1_Ctrl	-0.396878	3.6838e-09	1.68124e-07	ATPase, Na+/K+ transporting, alpha 3 polypeptide [Source:MGI Symbol;Acc:MGI:88107]
ENSMUSG00000020436	Gabrg2	Ybx1_KD	Ybx1_Ctrl	-0.421841	3.78839e-09	1.72446e-07	gamma-aminobutyric acid (GABA) A receptor, subunit gamma 2 [Source:MGI Symbol;Acc:MGI:95623]
ENSMUSG00000082062	Ftl2-ps	Ybx1_KD	Ybx1_Ctrl	-0.748009	3.93532e-09	1.78668e-07	ferritin light polypeptide 2, pseudogene [Source:MGI Symbol;Acc:MGI:95590]
ENSMUSG00000048562	Sp8	Ybx1_KD	Ybx1_Ctrl	0.627803	4.03151e-09	1.82559e-07	trans-acting transcription factor 8 [Source:MGI Symbol;Acc:MGI:2443471]
ENSMUSG00000059248	Septin9	Ybx1_KD	Ybx1_Ctrl	-0.414309	4.08133e-09	1.83891e-07	septin 9 [Source:MGI Symbol;Acc:MGI:1858222]
ENSMUSG00000103749	Pcdhgb5	Ybx1_KD	Ybx1_Ctrl	0.377593	4.08202e-09	1.83891e-07	protocadherin gamma subfamily B, 5 [Source:MGI Symbol;Acc:MGI:1935196]
ENSMUSG00000028222	Calb1	Ybx1_KD	Ybx1_Ctrl	-0.733907	4.26571e-09	1.91671e-07	calbindin 1 [Source:MGI Symbol;Acc:MGI:88248]
ENSMUSG00000039886	Tmem120a	Ybx1_KD	Ybx1_Ctrl	-0.585002	4.36072e-09	1.95436e-07	transmembrane protein 120A [Source:MGI Symbol;Acc:MGI:2686991]
ENSMUSG00000034254	Agpat1	Ybx1_KD	Ybx1_Ctrl	-0.382923	4.46528e-09	1.99609e-07	1-acylglycerol-3-phosphate O-acyltransferase 1 (lysophosphatidic acid acyltransferase, alpha) [Source:MGI Symbol;Acc:MGI:1932075]
ENSMUSG00000104063	Pcdhgb7	Ybx1_KD	Ybx1_Ctrl	0.376523	4.51051e-09	2.00748e-07	protocadherin gamma subfamily B, 7 [Source:MGI Symbol;Acc:MGI:1935199]
ENSMUSG00000025647	Shisa5	Ybx1_KD	Ybx1_Ctrl	-0.438316	4.51378e-09	2.00748e-07	shisa family member 5 [Source:MGI Symbol;Acc:MGI:1915044]
ENSMUSG00000059316	Slc27a4	Ybx1_KD	Ybx1_Ctrl	-0.353932	4.54814e-09	2.01761e-07	solute carrier family 27 (fatty acid transporter), member 4 [Source:MGI Symbol;Acc:MGI:1347347]
ENSMUSG00000051853	Arf3	Ybx1_KD	Ybx1_Ctrl	-0.324377	4.74634e-09	2.1002e-07	ADP-ribosylation factor 3 [Source:MGI Symbol;Acc:MGI:99432]
ENSMUSG00000032267	Usp28	Ybx1_KD	Ybx1_Ctrl	0.483513	4.80701e-09	2.12166e-07	ubiquitin specific peptidase 28 [Source:MGI Symbol;Acc:MGI:2442293]
ENSMUSG00000039747	Orai2	Ybx1_KD	Ybx1_Ctrl	-0.439143	5.10817e-09	2.24322e-07	ORAI calcium release-activated calcium modulator 2 [Source:MGI Symbol;Acc:MGI:2443195]
ENSMUSG00000003344	Btbd2	Ybx1_KD	Ybx1_Ctrl	-0.414782	5.19701e-09	2.2765e-07	BTB (POZ) domain containing 2 [Source:MGI Symbol;Acc:MGI:1933831]
ENSMUSG00000030092	Cntn6	Ybx1_KD	Ybx1_Ctrl	-0.665226	5.23516e-09	2.28746e-07	contactin 6 [Source:MGI Symbol;Acc:MGI:1858223]
ENSMUSG00000028184	Adgrl2	Ybx1_KD	Ybx1_Ctrl	0.355439	5.49549e-09	2.39225e-07	adhesion G protein-coupled receptor L2 [Source:MGI Symbol;Acc:MGI:2139714]
ENSMUSG00000045055	Rpsa-ps2	Ybx1_KD	Ybx1_Ctrl	-0.753413	5.50241e-09	2.39225e-07	ribosomal protein SA, pseudogene 2 [Source:MGI Symbol;Acc:MGI:3643356]
ENSMUSG00000025889	Snca	Ybx1_KD	Ybx1_Ctrl	-0.780617	5.60116e-09	2.42912e-07	synuclein, alpha [Source:MGI Symbol;Acc:MGI:1277151]
ENSMUSG00000016028	Celsr1	Ybx1_KD	Ybx1_Ctrl	1.01273	5.7518e-09	2.48826e-07	cadherin, EGF LAG seven-pass G-type receptor 1 [Source:MGI Symbol;Acc:MGI:1100883]
ENSMUSG00000045007	Tubg2	Ybx1_KD	Ybx1_Ctrl	-0.525577	5.80802e-09	2.50382e-07	tubulin, gamma 2 [Source:MGI Symbol;Acc:MGI:2144208]
ENSMUSG00000103567	Pcdhga5	Ybx1_KD	Ybx1_Ctrl	0.372284	5.81649e-09	2.50382e-07	protocadherin gamma subfamily A, 5 [Source:MGI Symbol;Acc:MGI:1935217]
ENSMUSG00000040661	Rad54l2	Ybx1_KD	Ybx1_Ctrl	0.480677	5.8333e-09	2.50487e-07	RAD54 like 2 (S. cerevisiae) [Source:MGI Symbol;Acc:MGI:1933196]
ENSMUSG00000103897	Pcdhga8	Ybx1_KD	Ybx1_Ctrl	0.373674	5.95598e-09	2.55127e-07	protocadherin gamma subfamily A, 8 [Source:MGI Symbol;Acc:MGI:1935221]
ENSMUSG00000066705	Fxyd6	Ybx1_KD	Ybx1_Ctrl	-0.364791	6.14618e-09	2.62584e-07	FXYD domain-containing ion transport regulator 6 [Source:MGI Symbol;Acc:MGI:1890226]
ENSMUSG00000031906	Smpd3	Ybx1_KD	Ybx1_Ctrl	-0.408164	6.16019e-09	2.62584e-07	sphingomyelin phosphodiesterase 3, neutral [Source:MGI Symbol;Acc:MGI:1927578]
ENSMUSG00000066043	Phactr4	Ybx1_KD	Ybx1_Ctrl	0.688567	6.45829e-09	2.74619e-07	phosphatase and actin regulator 4 [Source:MGI Symbol;Acc:MGI:2140327]
ENSMUSG00000034723	Tmx4	Ybx1_KD	Ybx1_Ctrl	0.516246	6.55202e-09	2.77927e-07	thioredoxin-related transmembrane protein 4 [Source:MGI Symbol;Acc:MGI:106558]
ENSMUSG00000103585	Pcdhgb4	Ybx1_KD	Ybx1_Ctrl	0.373503	6.57193e-09	2.78095e-07	protocadherin gamma subfamily B, 4 [Source:MGI Symbol;Acc:MGI:1935173]
ENSMUSG00000111410	Gm49337	Ybx1_KD	Ybx1_Ctrl	0.473738	6.62373e-09	2.79144e-07	predicted gene, 49337 [Source:MGI Symbol;Acc:MGI:6121526]
ENSMUSG00000104346	Pcdhga3	Ybx1_KD	Ybx1_Ctrl	0.373453	6.62875e-09	2.79144e-07	protocadherin gamma subfamily A, 3 [Source:MGI Symbol;Acc:MGI:1935215]
ENSMUSG00000004665	Cnn2	Ybx1_KD	Ybx1_Ctrl	1.12222	6.86947e-09	2.88584e-07	calponin 2 [Source:MGI Symbol;Acc:MGI:105093]
ENSMUSG00000042671	Rgs8	Ybx1_KD	Ybx1_Ctrl	1.05671	6.94207e-09	2.90933e-07	regulator of G-protein signaling 8 [Source:MGI Symbol;Acc:MGI:108408]
ENSMUSG00000038776	Ephx1	Ybx1_KD	Ybx1_Ctrl	-0.911065	7.06184e-09	2.95243e-07	epoxide hydrolase 1, microsomal [Source:MGI Symbol;Acc:MGI:95405]
ENSMUSG00000039976	Tbc1d16	Ybx1_KD	Ybx1_Ctrl	-0.423937	7.17145e-09	2.98546e-07	TBC1 domain family, member 16 [Source:MGI Symbol;Acc:MGI:2652878]
ENSMUSG00000103144	Pcdhga1	Ybx1_KD	Ybx1_Ctrl	0.377279	7.17511e-09	2.98546e-07	protocadherin gamma subfamily A, 1 [Source:MGI Symbol;Acc:MGI:1935212]
ENSMUSG00000018593	Sparc	Ybx1_KD	Ybx1_Ctrl	0.490859	7.20927e-09	2.99253e-07	secreted acidic cysteine rich glycoprotein [Source:MGI Symbol;Acc:MGI:98373]
ENSMUSG00000102440	Pcdhga9	Ybx1_KD	Ybx1_Ctrl	0.373529	7.52401e-09	3.11576e-07	protocadherin gamma subfamily A, 9 [Source:MGI Symbol;Acc:MGI:1935226]
ENSMUSG00000103472	Pcdhga7	Ybx1_KD	Ybx1_Ctrl	0.373428	7.88297e-09	3.25668e-07	protocadherin gamma subfamily A, 7 [Source:MGI Symbol;Acc:MGI:1935219]
ENSMUSG00000027438	Napb	Ybx1_KD	Ybx1_Ctrl	-0.388831	8.16825e-09	3.35274e-07	N-ethylmaleimide sensitive fusion protein attachment protein beta [Source:MGI Symbol;Acc:MGI:104562]
ENSMUSG00000009394	Syn2	Ybx1_KD	Ybx1_Ctrl	0.477305	8.16828e-09	3.35274e-07	synapsin II [Source:MGI Symbol;Acc:MGI:103020]
ENSMUSG00000022887	Masp1	Ybx1_KD	Ybx1_Ctrl	0.482648	8.17319e-09	3.35274e-07	mannan-binding lectin serine peptidase 1 [Source:MGI Symbol;Acc:MGI:88492]
ENSMUSG00000018209	Stk4	Ybx1_KD	Ybx1_Ctrl	0.383677	8.59682e-09	3.51824e-07	serine/threonine kinase 4 [Source:MGI Symbol;Acc:MGI:1929004]
ENSMUSG00000103309	BC037039	Ybx1_KD	Ybx1_Ctrl	0.466388	8.64246e-09	3.52222e-07	cDNA sequence BC037039 [Source:MGI Symbol;Acc:MGI:3697820]
ENSMUSG00000024014	Pim1	Ybx1_KD	Ybx1_Ctrl	0.837955	8.64695e-09	3.52222e-07	proviral integration site 1 [Source:MGI Symbol;Acc:MGI:97584]
ENSMUSG00000017453	Pipox	Ybx1_KD	Ybx1_Ctrl	0.904165	8.74084e-09	3.55216e-07	pipecolic acid oxidase [Source:MGI Symbol;Acc:MGI:1197006]
ENSMUSG00000036934	4921524J17Rik	Ybx1_KD	Ybx1_Ctrl	-0.489214	8.97135e-09	3.63736e-07	RIKEN cDNA 4921524J17 gene [Source:MGI Symbol;Acc:MGI:1913964]
ENSMUSG00000020963	Tshr	Ybx1_KD	Ybx1_Ctrl	0.995856	9.01896e-09	3.64818e-07	thyroid stimulating hormone receptor [Source:MGI Symbol;Acc:MGI:98849]
ENSMUSG00000103081	Pcdhgb8	Ybx1_KD	Ybx1_Ctrl	0.370088	9.37418e-09	3.78309e-07	protocadherin gamma subfamily B, 8 [Source:MGI Symbol;Acc:MGI:1935200]
ENSMUSG00000027624	Epb41l1	Ybx1_KD	Ybx1_Ctrl	-0.348176	9.42565e-09	3.79508e-07	erythrocyte membrane protein band 4.1 like 1 [Source:MGI Symbol;Acc:MGI:103010]
ENSMUSG00000037151	Lrrc20	Ybx1_KD	Ybx1_Ctrl	-0.548651	9.6193e-09	3.86412e-07	leucine rich repeat containing 20 [Source:MGI Symbol;Acc:MGI:2387182]
ENSMUSG00000020522	Mfap3	Ybx1_KD	Ybx1_Ctrl	0.394704	9.69822e-09	3.88687e-07	microfibrillar-associated protein 3 [Source:MGI Symbol;Acc:MGI:1924068]
ENSMUSG00000051343	Rab11fip5	Ybx1_KD	Ybx1_Ctrl	-0.357382	1.00551e-08	4.02066e-07	RAB11 family interacting protein 5 (class I) [Source:MGI Symbol;Acc:MGI:1098586]
ENSMUSG00000022623	Shank3	Ybx1_KD	Ybx1_Ctrl	-0.341747	1.01161e-08	4.0358e-07	SH3 and multiple ankyrin repeat domains 3 [Source:MGI Symbol;Acc:MGI:1930016]
ENSMUSG00000029560	Snx8	Ybx1_KD	Ybx1_Ctrl	-0.531159	1.05253e-08	4.18944e-07	sorting nexin 8 [Source:MGI Symbol;Acc:MGI:2443816]
ENSMUSG00000102748	Pcdhgb2	Ybx1_KD	Ybx1_Ctrl	0.371429	1.06537e-08	4.2309e-07	protocadherin gamma subfamily B, 2 [Source:MGI Symbol;Acc:MGI:1935170]
ENSMUSG00000067924	Rtl8b	Ybx1_KD	Ybx1_Ctrl	-0.428896	1.08021e-08	4.26875e-07	retrotransposon Gag like 8B [Source:MGI Symbol;Acc:MGI:3576504]
ENSMUSG00000024826	Dpf2	Ybx1_KD	Ybx1_Ctrl	0.436256	1.08103e-08	4.26875e-07	D4, zinc and double PHD fingers family 2 [Source:MGI Symbol;Acc:MGI:109529]
ENSMUSG00000057147	Dph6	Ybx1_KD	Ybx1_Ctrl	0.595797	1.08224e-08	4.26875e-07	diphthamine biosynthesis 6 [Source:MGI Symbol;Acc:MGI:1913882]
ENSMUSG00000031665	Sall1	Ybx1_KD	Ybx1_Ctrl	0.746129	1.08717e-08	4.2785e-07	spalt like transcription factor 1 [Source:MGI Symbol;Acc:MGI:1889585]
ENSMUSG00000103677	Pcdhga4	Ybx1_KD	Ybx1_Ctrl	0.369717	1.09709e-08	4.30781e-07	protocadherin gamma subfamily A, 4 [Source:MGI Symbol;Acc:MGI:1935216]
ENSMUSG00000079654	Prrt4	Ybx1_KD	Ybx1_Ctrl	-0.490368	1.10446e-08	4.32229e-07	proline-rich transmembrane protein 4 [Source:MGI Symbol;Acc:MGI:2141677]
ENSMUSG00000020783	Ncbp3	Ybx1_KD	Ybx1_Ctrl	0.557866	1.10574e-08	4.32229e-07	nuclear cap binding subunit 3 [Source:MGI Symbol;Acc:MGI:1914124]
ENSMUSG00000102428	Pcdhga12	Ybx1_KD	Ybx1_Ctrl	0.365396	1.15189e-08	4.49261e-07	protocadherin gamma subfamily A, 12 [Source:MGI Symbol;Acc:MGI:1935229]
ENSMUSG00000035735	Dagla	Ybx1_KD	Ybx1_Ctrl	-0.388247	1.15541e-08	4.49631e-07	diacylglycerol lipase, alpha [Source:MGI Symbol;Acc:MGI:2677061]
ENSMUSG00000102222	Pcdhga10	Ybx1_KD	Ybx1_Ctrl	0.369263	1.17715e-08	4.57071e-07	protocadherin gamma subfamily A, 10 [Source:MGI Symbol;Acc:MGI:1935227]
ENSMUSG00000027342	Pcna	Ybx1_KD	Ybx1_Ctrl	0.434609	1.20153e-08	4.64099e-07	proliferating cell nuclear antigen [Source:MGI Symbol;Acc:MGI:97503]
ENSMUSG00000103793	Pcdhga6	Ybx1_KD	Ybx1_Ctrl	0.368948	1.2024e-08	4.64099e-07	protocadherin gamma subfamily A, 6 [Source:MGI Symbol;Acc:MGI:1935218]
ENSMUSG00000029408	Abcb9	Ybx1_KD	Ybx1_Ctrl	-0.488991	1.20324e-08	4.64099e-07	ATP-binding cassette, sub-family B (MDR/TAP), member 9 [Source:MGI Symbol;Acc:MGI:1861729]
ENSMUSG00000021589	Rhobtb3	Ybx1_KD	Ybx1_Ctrl	0.411175	1.20743e-08	4.64115e-07	Rho-related BTB domain containing 3 [Source:MGI Symbol;Acc:MGI:1920546]
ENSMUSG00000015937	Macroh2a1	Ybx1_KD	Ybx1_Ctrl	0.41802	1.2086e-08	4.64115e-07	macroH2A.1 histone [Source:MGI Symbol;Acc:MGI:1349392]
ENSMUSG00000103332	Pcdhga2	Ybx1_KD	Ybx1_Ctrl	0.37539	1.21669e-08	4.66192e-07	protocadherin gamma subfamily A, 2 [Source:MGI Symbol;Acc:MGI:1935214]
ENSMUSG00000041923	Nol4	Ybx1_KD	Ybx1_Ctrl	0.45814	1.25875e-08	4.8125e-07	nucleolar protein 4 [Source:MGI Symbol;Acc:MGI:2441684]
ENSMUSG00000016933	Plcg1	Ybx1_KD	Ybx1_Ctrl	0.374958	1.26386e-08	4.82148e-07	phospholipase C, gamma 1 [Source:MGI Symbol;Acc:MGI:97615]
ENSMUSG00000006527	Sfmbt1	Ybx1_KD	Ybx1_Ctrl	0.472966	1.27833e-08	4.86604e-07	Scm-like with four mbt domains 1 [Source:MGI Symbol;Acc:MGI:1859609]
ENSMUSG00000103037	Pcdhgb1	Ybx1_KD	Ybx1_Ctrl	0.372369	1.3429e-08	5.10069e-07	protocadherin gamma subfamily B, 1 [Source:MGI Symbol;Acc:MGI:1935169]
ENSMUSG00000010097	Nxf1	Ybx1_KD	Ybx1_Ctrl	0.370621	1.34968e-08	5.11529e-07	nuclear RNA export factor 1 [Source:MGI Symbol;Acc:MGI:1858330]
ENSMUSG00000017831	Rab5a	Ybx1_KD	Ybx1_Ctrl	0.388183	1.40106e-08	5.29849e-07	RAB5A, member RAS oncogene family [Source:MGI Symbol;Acc:MGI:105926]
ENSMUSG00000029512	Ulk1	Ybx1_KD	Ybx1_Ctrl	0.467843	1.42124e-08	5.3632e-07	unc-51 like kinase 1 [Source:MGI Symbol;Acc:MGI:1270126]
ENSMUSG00000027993	Trim2	Ybx1_KD	Ybx1_Ctrl	0.408126	1.43645e-08	5.40175e-07	tripartite motif-containing 2 [Source:MGI Symbol;Acc:MGI:1933163]
ENSMUSG00000067085	Gm10197	Ybx1_KD	Ybx1_Ctrl	0.752657	1.43766e-08	5.40175e-07	predicted gene 10197 [Source:MGI Symbol;Acc:MGI:3704501]
ENSMUSG00000025579	Gaa	Ybx1_KD	Ybx1_Ctrl	-0.38298	1.44422e-08	5.40584e-07	glucosidase, alpha, acid [Source:MGI Symbol;Acc:MGI:95609]
ENSMUSG00000107383	Gm4366	Ybx1_KD	Ybx1_Ctrl	-0.50268	1.44495e-08	5.40584e-07	predicted gene 4366 [Source:MGI Symbol;Acc:MGI:3782551]
ENSMUSG00000052133	Sema5b	Ybx1_KD	Ybx1_Ctrl	0.425986	1.45504e-08	5.43195e-07	sema domain, seven thrombospondin repeats (type 1 and type 1-like), transmembrane domain (TM) and short cytoplasmic domain, (semaphorin) 5B [Source:MGI Symbol;Acc:MGI:107555]
ENSMUSG00000017692	Rhbdl3	Ybx1_KD	Ybx1_Ctrl	0.612915	1.52655e-08	5.68673e-07	rhomboid like 3 [Source:MGI Symbol;Acc:MGI:2179276]
ENSMUSG00000102543	Pcdhgc5	Ybx1_KD	Ybx1_Ctrl	0.362837	1.59819e-08	5.94091e-07	protocadherin gamma subfamily C, 5 [Source:MGI Symbol;Acc:MGI:1935205]
ENSMUSG00000045092	S1pr1	Ybx1_KD	Ybx1_Ctrl	0.936006	1.61684e-08	5.99745e-07	sphingosine-1-phosphate receptor 1 [Source:MGI Symbol;Acc:MGI:1096355]
ENSMUSG00000039488	Cntn5	Ybx1_KD	Ybx1_Ctrl	-0.55779	1.62731e-08	6.02348e-07	contactin 5 [Source:MGI Symbol;Acc:MGI:3042287]
ENSMUSG00000040010	Slc7a5	Ybx1_KD	Ybx1_Ctrl	-0.49384	1.63673e-08	6.0455e-07	solute carrier family 7 (cationic amino acid transporter, y+ system), member 5 [Source:MGI Symbol;Acc:MGI:1298205]
ENSMUSG00000021774	Ube2e1	Ybx1_KD	Ybx1_Ctrl	-0.362086	1.67388e-08	6.16965e-07	ubiquitin-conjugating enzyme E2E 1 [Source:MGI Symbol;Acc:MGI:107411]
ENSMUSG00000038400	Pmepa1	Ybx1_KD	Ybx1_Ctrl	0.551997	1.6914e-08	6.22106e-07	prostate transmembrane protein, androgen induced 1 [Source:MGI Symbol;Acc:MGI:1929600]
ENSMUSG00000040842	Szrd1	Ybx1_KD	Ybx1_Ctrl	0.431637	1.7753e-08	6.51593e-07	SUZ RNA binding domain containing 1 [Source:MGI Symbol;Acc:MGI:1098672]
ENSMUSG00000024517	Grp	Ybx1_KD	Ybx1_Ctrl	1.81231	1.79394e-08	6.5705e-07	gastrin releasing peptide [Source:MGI Symbol;Acc:MGI:95833]
ENSMUSG00000114493	Gm47071	Ybx1_KD	Ybx1_Ctrl	0.428032	1.81804e-08	6.6448e-07	predicted gene, 47071 [Source:MGI Symbol;Acc:MGI:6095789]
ENSMUSG00000056820	Tsnax	Ybx1_KD	Ybx1_Ctrl	-0.429553	1.87014e-08	6.82091e-07	translin-associated factor X [Source:MGI Symbol;Acc:MGI:1855672]
ENSMUSG00000023984	Gm20517	Ybx1_KD	Ybx1_Ctrl	0.379809	1.87528e-08	6.82539e-07	predicted gene 20517 [Source:MGI Symbol;Acc:MGI:5141982]
ENSMUSG00000040274	Cdk6	Ybx1_KD	Ybx1_Ctrl	1.05587	1.91608e-08	6.95935e-07	cyclin-dependent kinase 6 [Source:MGI Symbol;Acc:MGI:1277162]
ENSMUSG00000007891	Ctsd	Ybx1_KD	Ybx1_Ctrl	-0.363213	1.9648e-08	7.12007e-07	cathepsin D [Source:MGI Symbol;Acc:MGI:88562]
ENSMUSG00000026204	Ptprn	Ybx1_KD	Ybx1_Ctrl	-0.626607	1.96849e-08	7.12007e-07	protein tyrosine phosphatase, receptor type, N [Source:MGI Symbol;Acc:MGI:102765]
ENSMUSG00000059713	Rcan3	Ybx1_KD	Ybx1_Ctrl	-0.466095	2.07938e-08	7.50557e-07	regulator of calcineurin 3 [Source:MGI Symbol;Acc:MGI:1858220]
ENSMUSG00000035776	Cd99l2	Ybx1_KD	Ybx1_Ctrl	-0.357993	2.10436e-08	7.58005e-07	CD99 antigen-like 2 [Source:MGI Symbol;Acc:MGI:2177151]
ENSMUSG00000062762	Ei24	Ybx1_KD	Ybx1_Ctrl	-0.338043	2.18405e-08	7.85089e-07	etoposide induced 2.4 mRNA [Source:MGI Symbol;Acc:MGI:108090]
ENSMUSG00000060206	Zfp462	Ybx1_KD	Ybx1_Ctrl	0.471035	2.19491e-08	7.87369e-07	zinc finger protein 462 [Source:MGI Symbol;Acc:MGI:107690]
ENSMUSG00000021250	Fos	Ybx1_KD	Ybx1_Ctrl	-1.72039	2.24776e-08	8.04669e-07	FBJ osteosarcoma oncogene [Source:MGI Symbol;Acc:MGI:95574]
ENSMUSG00000044442	N6amt1	Ybx1_KD	Ybx1_Ctrl	0.534957	2.26924e-08	8.10696e-07	N-6 adenine-specific DNA methyltransferase 1 (putative) [Source:MGI Symbol;Acc:MGI:1915018]
ENSMUSG00000023036	Pcdhgc4	Ybx1_KD	Ybx1_Ctrl	0.371041	2.32053e-08	8.27324e-07	protocadherin gamma subfamily C, 4 [Source:MGI Symbol;Acc:MGI:1935203]
ENSMUSG00000025875	Tspan17	Ybx1_KD	Ybx1_Ctrl	-0.949216	2.40078e-08	8.54187e-07	tetraspanin 17 [Source:MGI Symbol;Acc:MGI:1921507]
ENSMUSG00000035640	Cbarp	Ybx1_KD	Ybx1_Ctrl	-0.374289	2.42984e-08	8.62768e-07	calcium channel, voltage-dependent, beta subunit associated regulatory protein [Source:MGI Symbol;Acc:MGI:1354170]
ENSMUSG00000025026	Add3	Ybx1_KD	Ybx1_Ctrl	0.436682	2.44158e-08	8.65175e-07	adducin 3 (gamma) [Source:MGI Symbol;Acc:MGI:1351615]
ENSMUSG00000021840	Mapk1ip1l	Ybx1_KD	Ybx1_Ctrl	0.334682	2.45225e-08	8.67193e-07	mitogen-activated protein kinase 1 interacting protein 1-like [Source:MGI Symbol;Acc:MGI:2444022]
ENSMUSG00000036067	Slc2a6	Ybx1_KD	Ybx1_Ctrl	-0.669861	2.48769e-08	8.77943e-07	solute carrier family 2 (facilitated glucose transporter), member 6 [Source:MGI Symbol;Acc:MGI:2443286]
ENSMUSG00000056895	H2bu2	Ybx1_KD	Ybx1_Ctrl	0.471764	2.49984e-08	8.80448e-07	H2B.U histone 2 [Source:MGI Symbol;Acc:MGI:1925553]
ENSMUSG00000026767	Mindy3	Ybx1_KD	Ybx1_Ctrl	0.533585	2.55043e-08	8.96455e-07	MINDY lysine 48 deubiquitinase 3 [Source:MGI Symbol;Acc:MGI:1914210]
ENSMUSG00000025813	Homer2	Ybx1_KD	Ybx1_Ctrl	0.48196	2.56003e-08	8.9802e-07	homer scaffolding protein 2 [Source:MGI Symbol;Acc:MGI:1347354]
ENSMUSG00000095334	Gm21984	Ybx1_KD	Ybx1_Ctrl	-0.342085	2.5845e-08	9.02519e-07	predicted gene 21984 [Source:MGI Symbol;Acc:MGI:5439453]
ENSMUSG00000056854	Pou3f4	Ybx1_KD	Ybx1_Ctrl	0.836856	2.58782e-08	9.02519e-07	POU domain, class 3, transcription factor 4 [Source:MGI Symbol;Acc:MGI:101894]
ENSMUSG00000037706	Cd81	Ybx1_KD	Ybx1_Ctrl	-0.372471	2.58839e-08	9.02519e-07	CD81 antigen [Source:MGI Symbol;Acc:MGI:1096398]
ENSMUSG00000074259	Gramd2	Ybx1_KD	Ybx1_Ctrl	-0.537934	2.59477e-08	9.02939e-07	GRAM domain containing 2 [Source:MGI Symbol;Acc:MGI:3528937]
ENSMUSG00000063663	Brwd3	Ybx1_KD	Ybx1_Ctrl	0.508118	2.6058e-08	9.0497e-07	bromodomain and WD repeat domain containing 3 [Source:MGI Symbol;Acc:MGI:3029414]
ENSMUSG00000022770	Dlg1	Ybx1_KD	Ybx1_Ctrl	0.40535	2.64369e-08	9.16306e-07	discs large MAGUK scaffold protein 1 [Source:MGI Symbol;Acc:MGI:107231]
ENSMUSG00000048371	Pdp2	Ybx1_KD	Ybx1_Ctrl	0.593636	2.65595e-08	9.18727e-07	pyruvate dehyrogenase phosphatase catalytic subunit 2 [Source:MGI Symbol;Acc:MGI:1918878]
ENSMUSG00000029875	Ccdc184	Ybx1_KD	Ybx1_Ctrl	-0.731787	2.75069e-08	9.49616e-07	coiled-coil domain containing 184 [Source:MGI Symbol;Acc:MGI:2146066]
ENSMUSG00000017724	Etv4	Ybx1_KD	Ybx1_Ctrl	-0.577792	2.77523e-08	9.56193e-07	ets variant 4 [Source:MGI Symbol;Acc:MGI:99423]
ENSMUSG00000026209	Dnpep	Ybx1_KD	Ybx1_Ctrl	0.380383	2.80131e-08	9.63274e-07	aspartyl aminopeptidase [Source:MGI Symbol;Acc:MGI:1278328]
ENSMUSG00000067925	Rtl8a	Ybx1_KD	Ybx1_Ctrl	-0.457474	2.8187e-08	9.67347e-07	retrotransposon Gag like 8A [Source:MGI Symbol;Acc:MGI:1913408]
ENSMUSG00000034160	Ogt	Ybx1_KD	Ybx1_Ctrl	0.438936	2.95199e-08	1.0111e-06	O-linked N-acetylglucosamine (GlcNAc) transferase (UDP-N-acetylglucosamine:polypeptide-N-acetylglucosaminyl transferase) [Source:MGI Symbol;Acc:MGI:1339639]
ENSMUSG00000028608	Czib	Ybx1_KD	Ybx1_Ctrl	0.418688	3.00344e-08	1.02671e-06	CXXC motif containing zinc binding protein [Source:MGI Symbol;Acc:MGI:1921348]
ENSMUSG00000005533	Igf1r	Ybx1_KD	Ybx1_Ctrl	0.543003	3.02564e-08	1.03227e-06	insulin-like growth factor I receptor [Source:MGI Symbol;Acc:MGI:96433]
ENSMUSG00000058542	Gm15590	Ybx1_KD	Ybx1_Ctrl	-0.789269	3.0495e-08	1.03838e-06	predicted gene 15590 [Source:MGI Symbol;Acc:MGI:3831433]
ENSMUSG00000073563	Csnk1g3	Ybx1_KD	Ybx1_Ctrl	0.361777	3.1774e-08	1.07982e-06	casein kinase 1, gamma 3 [Source:MGI Symbol;Acc:MGI:1917675]
ENSMUSG00000081684	Rps2-ps13	Ybx1_KD	Ybx1_Ctrl	-0.486674	3.23134e-08	1.09601e-06	ribosomal protein S2, pseudogene 13 [Source:MGI Symbol;Acc:MGI:3705640]
ENSMUSG00000010086	Rnf112	Ybx1_KD	Ybx1_Ctrl	-0.381302	3.32062e-08	1.12411e-06	ring finger protein 112 [Source:MGI Symbol;Acc:MGI:106611]
ENSMUSG00000034706	Dnaic2	Ybx1_KD	Ybx1_Ctrl	1.01166	3.38883e-08	1.14435e-06	dynein axonemal intermediate chain 2 [Source:MGI Symbol;Acc:MGI:2685574]
ENSMUSG00000040260	Daam2	Ybx1_KD	Ybx1_Ctrl	0.626015	3.39352e-08	1.14435e-06	dishevelled associated activator of morphogenesis 2 [Source:MGI Symbol;Acc:MGI:1923691]
ENSMUSG00000020451	Limk2	Ybx1_KD	Ybx1_Ctrl	-0.376427	3.40088e-08	1.14461e-06	LIM motif-containing protein kinase 2 [Source:MGI Symbol;Acc:MGI:1197517]
ENSMUSG00000071226	Cecr2	Ybx1_KD	Ybx1_Ctrl	0.857566	3.51222e-08	1.17981e-06	CECR2, histone acetyl-lysine reader [Source:MGI Symbol;Acc:MGI:1923799]
ENSMUSG00000005982	Naa60	Ybx1_KD	Ybx1_Ctrl	-0.390642	3.75408e-08	1.25863e-06	N(alpha)-acetyltransferase 60, NatF catalytic subunit [Source:MGI Symbol;Acc:MGI:1922013]
ENSMUSG00000024855	Pacs1	Ybx1_KD	Ybx1_Ctrl	-0.371989	3.88609e-08	1.30039e-06	phosphofurin acidic cluster sorting protein 1 [Source:MGI Symbol;Acc:MGI:1277113]
ENSMUSG00000115810	Gm49066	Ybx1_KD	Ybx1_Ctrl	-1.31672	3.92136e-08	1.30968e-06	predicted gene, 49066 [Source:MGI Symbol;Acc:MGI:6118447]
ENSMUSG00000020892	Aloxe3	Ybx1_KD	Ybx1_Ctrl	-0.868791	3.9429e-08	1.31435e-06	arachidonate lipoxygenase 3 [Source:MGI Symbol;Acc:MGI:1345140]
ENSMUSG00000015709	Arnt2	Ybx1_KD	Ybx1_Ctrl	-0.356554	3.99927e-08	1.3306e-06	aryl hydrocarbon receptor nuclear translocator 2 [Source:MGI Symbol;Acc:MGI:107188]
ENSMUSG00000025340	Rabgef1	Ybx1_KD	Ybx1_Ctrl	-0.534433	4.07281e-08	1.35248e-06	RAB guanine nucleotide exchange factor (GEF) 1 [Source:MGI Symbol;Acc:MGI:1929459]
ENSMUSG00000087041	Gm16295	Ybx1_KD	Ybx1_Ctrl	-0.611146	4.17745e-08	1.3846e-06	predicted gene 16295 [Source:MGI Symbol;Acc:MGI:3826546]
ENSMUSG00000040850	Psme4	Ybx1_KD	Ybx1_Ctrl	0.358357	4.21666e-08	1.39303e-06	proteasome (prosome, macropain) activator subunit 4 [Source:MGI Symbol;Acc:MGI:2143994]
ENSMUSG00000017485	Top2b	Ybx1_KD	Ybx1_Ctrl	0.380005	4.21889e-08	1.39303e-06	topoisomerase (DNA) II beta [Source:MGI Symbol;Acc:MGI:98791]
ENSMUSG00000022490	Ppp1r1a	Ybx1_KD	Ybx1_Ctrl	-0.514204	4.24325e-08	1.39843e-06	protein phosphatase 1, regulatory inhibitor subunit 1A [Source:MGI Symbol;Acc:MGI:1889595]
ENSMUSG00000032187	Smarca4	Ybx1_KD	Ybx1_Ctrl	0.354634	4.29727e-08	1.41356e-06	SWI/SNF related, matrix associated, actin dependent regulator of chromatin, subfamily a, member 4 [Source:MGI Symbol;Acc:MGI:88192]
ENSMUSG00000048458	Inka2	Ybx1_KD	Ybx1_Ctrl	-0.507269	4.35536e-08	1.42997e-06	inka box actin regulator 2 [Source:MGI Symbol;Acc:MGI:1923497]
ENSMUSG00000031007	Atp6ap2	Ybx1_KD	Ybx1_Ctrl	-0.418217	4.38994e-08	1.43861e-06	ATPase, H+ transporting, lysosomal accessory protein 2 [Source:MGI Symbol;Acc:MGI:1917745]
ENSMUSG00000028436	Dcaf12	Ybx1_KD	Ybx1_Ctrl	0.373162	4.57499e-08	1.49644e-06	DDB1 and CUL4 associated factor 12 [Source:MGI Symbol;Acc:MGI:1916220]
ENSMUSG00000031885	Cbfb	Ybx1_KD	Ybx1_Ctrl	-0.430213	4.60385e-08	1.50306e-06	core binding factor beta [Source:MGI Symbol;Acc:MGI:99851]
ENSMUSG00000071847	Apcdd1	Ybx1_KD	Ybx1_Ctrl	0.948878	4.6735e-08	1.52295e-06	adenomatosis polyposis coli down-regulated 1 [Source:MGI Symbol;Acc:MGI:3513977]
ENSMUSG00000027671	Actl6a	Ybx1_KD	Ybx1_Ctrl	0.458206	4.6958e-08	1.52736e-06	actin-like 6A [Source:MGI Symbol;Acc:MGI:1861453]
ENSMUSG00000058799	Nap1l1	Ybx1_KD	Ybx1_Ctrl	0.333707	4.72665e-08	1.53453e-06	nucleosome assembly protein 1-like 1 [Source:MGI Symbol;Acc:MGI:1855693]
ENSMUSG00000023022	Lima1	Ybx1_KD	Ybx1_Ctrl	0.620625	4.81377e-08	1.55984e-06	LIM domain and actin binding 1 [Source:MGI Symbol;Acc:MGI:1920992]
ENSMUSG00000027708	Dcun1d1	Ybx1_KD	Ybx1_Ctrl	0.394669	4.82953e-08	1.55984e-06	DCN1, defective in cullin neddylation 1, domain containing 1 (S. cerevisiae) [Source:MGI Symbol;Acc:MGI:2150386]
ENSMUSG00000040035	Disp2	Ybx1_KD	Ybx1_Ctrl	-0.388929	4.8361e-08	1.55984e-06	dispatched RND tramsporter family member 2 [Source:MGI Symbol;Acc:MGI:2388733]
ENSMUSG00000037126	Psd	Ybx1_KD	Ybx1_Ctrl	-0.379895	4.8404e-08	1.55984e-06	pleckstrin and Sec7 domain containing [Source:MGI Symbol;Acc:MGI:1920978]
ENSMUSG00000032479	Map4	Ybx1_KD	Ybx1_Ctrl	-0.328347	4.90089e-08	1.57428e-06	microtubule-associated protein 4 [Source:MGI Symbol;Acc:MGI:97178]
ENSMUSG00000035245	Eogt	Ybx1_KD	Ybx1_Ctrl	-0.590302	4.90325e-08	1.57428e-06	EGF domain-specific O-linked N-acetylglucosamine (GlcNAc) transferase [Source:MGI Symbol;Acc:MGI:2141669]
ENSMUSG00000102828	Gm38182	Ybx1_KD	Ybx1_Ctrl	0.369393	4.95963e-08	1.58945e-06	predicted gene, 38182 [Source:MGI Symbol;Acc:MGI:5611410]
ENSMUSG00000093674	Rpl41	Ybx1_KD	Ybx1_Ctrl	-0.390571	4.98694e-08	1.59527e-06	ribosomal protein L41 [Source:MGI Symbol;Acc:MGI:1915195]
ENSMUSG00000057858	Fam204a	Ybx1_KD	Ybx1_Ctrl	-0.593147	4.9992e-08	1.59627e-06	family with sequence similarity 204, member A [Source:MGI Symbol;Acc:MGI:1289174]
ENSMUSG00000027422	Rrbp1	Ybx1_KD	Ybx1_Ctrl	-0.425999	5.0873e-08	1.62143e-06	ribosome binding protein 1 [Source:MGI Symbol;Acc:MGI:1932395]
ENSMUSG00000041319	Thoc6	Ybx1_KD	Ybx1_Ctrl	0.597487	5.09831e-08	1.62197e-06	THO complex 6 [Source:MGI Symbol;Acc:MGI:2677480]
ENSMUSG00000018427	Ypel2	Ybx1_KD	Ybx1_Ctrl	0.761247	5.15267e-08	1.63628e-06	yippee like 2 [Source:MGI Symbol;Acc:MGI:1925114]
ENSMUSG00000028932	Psmc2	Ybx1_KD	Ybx1_Ctrl	0.450149	5.30606e-08	1.68192e-06	proteasome (prosome, macropain) 26S subunit, ATPase 2 [Source:MGI Symbol;Acc:MGI:109555]
ENSMUSG00000030990	Pgap2	Ybx1_KD	Ybx1_Ctrl	-0.569187	5.40239e-08	1.70935e-06	post-GPI attachment to proteins 2 [Source:MGI Symbol;Acc:MGI:2385286]
ENSMUSG00000000538	Tom1l2	Ybx1_KD	Ybx1_Ctrl	-0.322822	5.7215e-08	1.80704e-06	target of myb1-like 2 (chicken) [Source:MGI Symbol;Acc:MGI:2443306]
ENSMUSG00000003731	Kpna6	Ybx1_KD	Ybx1_Ctrl	-0.354943	6.03555e-08	1.90278e-06	karyopherin (importin) alpha 6 [Source:MGI Symbol;Acc:MGI:1100836]
ENSMUSG00000042078	Svop	Ybx1_KD	Ybx1_Ctrl	0.353099	6.17933e-08	1.94459e-06	SV2 related protein [Source:MGI Symbol;Acc:MGI:1915916]
ENSMUSG00000056124	B4galt6	Ybx1_KD	Ybx1_Ctrl	-0.391642	6.30145e-08	1.97945e-06	UDP-Gal:betaGlcNAc beta 1,4-galactosyltransferase, polypeptide 6 [Source:MGI Symbol;Acc:MGI:1928380]
ENSMUSG00000022099	Dmtn	Ybx1_KD	Ybx1_Ctrl	-0.474184	6.37608e-08	1.99929e-06	dematin actin binding protein [Source:MGI Symbol;Acc:MGI:99670]
ENSMUSG00000041126	H2az2	Ybx1_KD	Ybx1_Ctrl	0.559248	6.5968e-08	2.06479e-06	H2A.Z histone variant 2 [Source:MGI Symbol;Acc:MGI:1924855]
ENSMUSG00000072501	Phf20l1	Ybx1_KD	Ybx1_Ctrl	0.381981	6.64355e-08	2.07569e-06	PHD finger protein 20-like 1 [Source:MGI Symbol;Acc:MGI:2444412]
ENSMUSG00000080242	Atp6v0c-ps2	Ybx1_KD	Ybx1_Ctrl	-0.343142	6.85793e-08	2.13884e-06	ATPase, H+ transporting, lysosomal V0 subunit C, pseudogene 2 [Source:MGI Symbol;Acc:MGI:2151816]
ENSMUSG00000027996	Sfrp2	Ybx1_KD	Ybx1_Ctrl	0.727063	6.9495e-08	2.16353e-06	secreted frizzled-related protein 2 [Source:MGI Symbol;Acc:MGI:108078]
ENSMUSG00000043668	Tox3	Ybx1_KD	Ybx1_Ctrl	0.477822	7.28763e-08	2.26244e-06	TOX high mobility group box family member 3 [Source:MGI Symbol;Acc:MGI:3039593]
ENSMUSG00000047284	Neurl4	Ybx1_KD	Ybx1_Ctrl	0.344701	7.29317e-08	2.26244e-06	neuralized E3 ubiquitin protein ligase 4 [Source:MGI Symbol;Acc:MGI:1921092]
ENSMUSG00000050315	Synpo2	Ybx1_KD	Ybx1_Ctrl	0.772294	7.41056e-08	2.29477e-06	synaptopodin 2 [Source:MGI Symbol;Acc:MGI:2153070]
ENSMUSG00000033170	Card10	Ybx1_KD	Ybx1_Ctrl	-0.864902	7.44435e-08	2.30115e-06	caspase recruitment domain family, member 10 [Source:MGI Symbol;Acc:MGI:2146012]
ENSMUSG00000029095	Ablim2	Ybx1_KD	Ybx1_Ctrl	-0.399307	7.46338e-08	2.30295e-06	actin-binding LIM protein 2 [Source:MGI Symbol;Acc:MGI:2385758]
ENSMUSG00000047155	Cyp4x1	Ybx1_KD	Ybx1_Ctrl	-0.624804	7.55147e-08	2.32601e-06	cytochrome P450, family 4, subfamily x, polypeptide 1 [Source:MGI Symbol;Acc:MGI:1932403]
ENSMUSG00000035095	Fam167a	Ybx1_KD	Ybx1_Ctrl	0.73937	7.61825e-08	2.34244e-06	family with sequence similarity 167, member A [Source:MGI Symbol;Acc:MGI:3606565]
ENSMUSG00000086688	Gm11560	Ybx1_KD	Ybx1_Ctrl	-2.14736	7.86568e-08	2.41426e-06	predicted gene 11560 [Source:MGI Symbol;Acc:MGI:3652066]
ENSMUSG00000079658	Eloc	Ybx1_KD	Ybx1_Ctrl	-0.354086	7.97232e-08	2.4427e-06	elongin C [Source:MGI Symbol;Acc:MGI:1915173]
ENSMUSG00000033326	Kdm4a	Ybx1_KD	Ybx1_Ctrl	0.357325	8.19438e-08	2.50633e-06	lysine (K)-specific demethylase 4A [Source:MGI Symbol;Acc:MGI:2446210]
ENSMUSG00000029229	Chic2	Ybx1_KD	Ybx1_Ctrl	0.487567	8.36594e-08	2.55432e-06	cysteine-rich hydrophobic domain 2 [Source:MGI Symbol;Acc:MGI:1921527]
ENSMUSG00000017446	C1qtnf1	Ybx1_KD	Ybx1_Ctrl	-0.758046	8.4333e-08	2.57039e-06	C1q and tumor necrosis factor related protein 1 [Source:MGI Symbol;Acc:MGI:1919254]
ENSMUSG00000033713	Foxn3	Ybx1_KD	Ybx1_Ctrl	0.408901	8.97132e-08	2.7296e-06	forkhead box N3 [Source:MGI Symbol;Acc:MGI:1918625]
ENSMUSG00000032946	Rasgrp2	Ybx1_KD	Ybx1_Ctrl	-0.558915	9.0031e-08	2.7345e-06	RAS, guanyl releasing protein 2 [Source:MGI Symbol;Acc:MGI:1333849]
ENSMUSG00000102836	Gm37013	Ybx1_KD	Ybx1_Ctrl	0.415943	9.15665e-08	2.7763e-06	predicted gene, 37013 [Source:MGI Symbol;Acc:MGI:5610241]
ENSMUSG00000022312	Eif3h	Ybx1_KD	Ybx1_Ctrl	-0.312993	9.38637e-08	2.84101e-06	eukaryotic translation initiation factor 3, subunit H [Source:MGI Symbol;Acc:MGI:1915385]
ENSMUSG00000034701	Neurod1	Ybx1_KD	Ybx1_Ctrl	0.882298	9.41382e-08	2.84438e-06	neurogenic differentiation 1 [Source:MGI Symbol;Acc:MGI:1339708]
ENSMUSG00000103125	Gm37388	Ybx1_KD	Ybx1_Ctrl	0.400248	9.54466e-08	2.87429e-06	predicted gene, 37388 [Source:MGI Symbol;Acc:MGI:5610616]
ENSMUSG00000040722	Scamp5	Ybx1_KD	Ybx1_Ctrl	-0.353481	9.54581e-08	2.87429e-06	secretory carrier membrane protein 5 [Source:MGI Symbol;Acc:MGI:1928948]
ENSMUSG00000082286	Pisd-ps1	Ybx1_KD	Ybx1_Ctrl	0.414357	9.82537e-08	2.95337e-06	phosphatidylserine decarboxylase, pseudogene 1 [Source:MGI Symbol;Acc:MGI:3842428]
ENSMUSG00000028661	Epha8	Ybx1_KD	Ybx1_Ctrl	-0.424658	9.88591e-08	2.96645e-06	Eph receptor A8 [Source:MGI Symbol;Acc:MGI:109378]
ENSMUSG00000040009	Gnaz	Ybx1_KD	Ybx1_Ctrl	-0.324025	9.98222e-08	2.99021e-06	guanine nucleotide binding protein, alpha z subunit [Source:MGI Symbol;Acc:MGI:95780]
ENSMUSG00000025794	Rpl14	Ybx1_KD	Ybx1_Ctrl	-0.334294	1.00518e-07	3.00588e-06	ribosomal protein L14 [Source:MGI Symbol;Acc:MGI:1914365]
ENSMUSG00000090125	Pou3f1	Ybx1_KD	Ybx1_Ctrl	0.751224	1.04331e-07	3.11458e-06	POU domain, class 3, transcription factor 1 [Source:MGI Symbol;Acc:MGI:101896]
ENSMUSG00000109610	Gm7432	Ybx1_KD	Ybx1_Ctrl	-0.772593	1.05707e-07	3.15026e-06	predicted gene 7432 [Source:MGI Symbol;Acc:MGI:3645713]
ENSMUSG00000028364	Tnc	Ybx1_KD	Ybx1_Ctrl	0.623874	1.07755e-07	3.20579e-06	tenascin C [Source:MGI Symbol;Acc:MGI:101922]
ENSMUSG00000034269	Setd5	Ybx1_KD	Ybx1_Ctrl	0.310307	1.08158e-07	3.21231e-06	SET domain containing 5 [Source:MGI Symbol;Acc:MGI:1920145]
ENSMUSG00000097675	1700101I11Rik	Ybx1_KD	Ybx1_Ctrl	-0.397883	1.09846e-07	3.25689e-06	RIKEN cDNA 1700101I11 gene [Source:MGI Symbol;Acc:MGI:1915180]
ENSMUSG00000009739	Pou6f1	Ybx1_KD	Ybx1_Ctrl	0.358863	1.12829e-07	3.33967e-06	POU domain, class 6, transcription factor 1 [Source:MGI Symbol;Acc:MGI:102935]
ENSMUSG00000004980	Hnrnpa2b1	Ybx1_KD	Ybx1_Ctrl	0.318465	1.13932e-07	3.3666e-06	heterogeneous nuclear ribonucleoprotein A2/B1 [Source:MGI Symbol;Acc:MGI:104819]
ENSMUSG00000023980	Taf8	Ybx1_KD	Ybx1_Ctrl	0.507489	1.14156e-07	3.36749e-06	TATA-box binding protein associated factor 8 [Source:MGI Symbol;Acc:MGI:1926879]
ENSMUSG00000109006	B230209E15Rik	Ybx1_KD	Ybx1_Ctrl	-0.586782	1.17587e-07	3.46286e-06	RIKEN cDNA B230209E15 gene [Source:MGI Symbol;Acc:MGI:2442668]
ENSMUSG00000029836	Cbx3	Ybx1_KD	Ybx1_Ctrl	0.340981	1.1885e-07	3.49416e-06	chromobox 3 [Source:MGI Symbol;Acc:MGI:108515]
ENSMUSG00000105112	Gm42778	Ybx1_KD	Ybx1_Ctrl	0.865152	1.20105e-07	3.5251e-06	predicted gene 42778 [Source:MGI Symbol;Acc:MGI:5662915]
ENSMUSG00000022358	Fbxo32	Ybx1_KD	Ybx1_Ctrl	1.00917	1.20753e-07	3.53818e-06	F-box protein 32 [Source:MGI Symbol;Acc:MGI:1914981]
ENSMUSG00000028893	Sesn2	Ybx1_KD	Ybx1_Ctrl	-0.638524	1.21306e-07	3.54841e-06	sestrin 2 [Source:MGI Symbol;Acc:MGI:2651874]
ENSMUSG00000109954	Gm45371	Ybx1_KD	Ybx1_Ctrl	0.698594	1.24307e-07	3.63008e-06	predicted gene 45371 [Source:MGI Symbol;Acc:MGI:5791207]
ENSMUSG00000020326	Ccng1	Ybx1_KD	Ybx1_Ctrl	-0.433428	1.27123e-07	3.70611e-06	cyclin G1 [Source:MGI Symbol;Acc:MGI:102890]
ENSMUSG00000047694	Yipf6	Ybx1_KD	Ybx1_Ctrl	0.400665	1.36627e-07	3.96462e-06	Yip1 domain family, member 6 [Source:MGI Symbol;Acc:MGI:1925179]
ENSMUSG00000027966	Col11a1	Ybx1_KD	Ybx1_Ctrl	0.609027	1.36672e-07	3.96462e-06	collagen, type XI, alpha 1 [Source:MGI Symbol;Acc:MGI:88446]
ENSMUSG00000028081	Rps3a1	Ybx1_KD	Ybx1_Ctrl	-0.300783	1.37489e-07	3.98171e-06	ribosomal protein S3A1 [Source:MGI Symbol;Acc:MGI:1202063]
ENSMUSG00000105813	Gm42928	Ybx1_KD	Ybx1_Ctrl	0.437795	1.37857e-07	3.98573e-06	predicted gene 42928 [Source:MGI Symbol;Acc:MGI:5663065]
ENSMUSG00000060240	Cend1	Ybx1_KD	Ybx1_Ctrl	-0.679077	1.39506e-07	4.02199e-06	cell cycle exit and neuronal differentiation 1 [Source:MGI Symbol;Acc:MGI:1929898]
ENSMUSG00000036371	Serbp1	Ybx1_KD	Ybx1_Ctrl	0.296996	1.39572e-07	4.02199e-06	serpine1 mRNA binding protein 1 [Source:MGI Symbol;Acc:MGI:1914120]
ENSMUSG00000118491	Zfp91	Ybx1_KD	Ybx1_Ctrl	0.466719	1.43155e-07	4.11843e-06	predicted readthrough transcript (NMD candidate), 44505 [Source:MGI Symbol;Acc:MGI:3845910]
ENSMUSG00000039145	Camk1d	Ybx1_KD	Ybx1_Ctrl	0.394674	1.43451e-07	4.12014e-06	calcium/calmodulin-dependent protein kinase ID [Source:MGI Symbol;Acc:MGI:2442190]
ENSMUSG00000039683	Sdk1	Ybx1_KD	Ybx1_Ctrl	0.782206	1.44774e-07	4.14392e-06	sidekick cell adhesion molecule 1 [Source:MGI Symbol;Acc:MGI:2444413]
ENSMUSG00000097224	Gm26716	Ybx1_KD	Ybx1_Ctrl	-0.359109	1.45299e-07	4.14392e-06	predicted gene, 26716 [Source:MGI Symbol;Acc:MGI:5477210]
ENSMUSG00000103458	Gm42416	Ybx1_KD	Ybx1_Ctrl	0.353768	1.4541e-07	4.14392e-06	predicted gene, 42416 [Source:MGI Symbol;Acc:MGI:5649001]
ENSMUSG00000030744	Rps3	Ybx1_KD	Ybx1_Ctrl	-0.305985	1.45435e-07	4.14392e-06	ribosomal protein S3 [Source:MGI Symbol;Acc:MGI:1350917]
ENSMUSG00000063160	Numbl	Ybx1_KD	Ybx1_Ctrl	-0.320744	1.45471e-07	4.14392e-06	numb-like [Source:MGI Symbol;Acc:MGI:894702]
ENSMUSG00000030465	Psd3	Ybx1_KD	Ybx1_Ctrl	-0.400837	1.45902e-07	4.14392e-06	pleckstrin and Sec7 domain containing 3 [Source:MGI Symbol;Acc:MGI:1918215]
ENSMUSG00000032249	Anp32a	Ybx1_KD	Ybx1_Ctrl	0.330749	1.45943e-07	4.14392e-06	acidic (leucine-rich) nuclear phosphoprotein 32 family, member A [Source:MGI Symbol;Acc:MGI:108447]
ENSMUSG00000022762	Ncam2	Ybx1_KD	Ybx1_Ctrl	-0.511385	1.46976e-07	4.16646e-06	neural cell adhesion molecule 2 [Source:MGI Symbol;Acc:MGI:97282]
ENSMUSG00000026355	Mcm6	Ybx1_KD	Ybx1_Ctrl	0.654113	1.47362e-07	4.17064e-06	minichromosome maintenance complex component 6 [Source:MGI Symbol;Acc:MGI:1298227]
ENSMUSG00000018547	Pip4k2b	Ybx1_KD	Ybx1_Ctrl	-0.336632	1.56036e-07	4.40897e-06	phosphatidylinositol-5-phosphate 4-kinase, type II, beta [Source:MGI Symbol;Acc:MGI:1934234]
ENSMUSG00000028294	Cfap206	Ybx1_KD	Ybx1_Ctrl	-1.73772	1.58184e-07	4.46244e-06	cilia and flagella associated protein 206 [Source:MGI Symbol;Acc:MGI:1916579]
ENSMUSG00000024067	Dpy30	Ybx1_KD	Ybx1_Ctrl	0.441652	1.59148e-07	4.48235e-06	dpy-30, histone methyltransferase complex regulatory subunit [Source:MGI Symbol;Acc:MGI:1913560]
ENSMUSG00000045962	Wnk1	Ybx1_KD	Ybx1_Ctrl	0.35534	1.64679e-07	4.62799e-06	WNK lysine deficient protein kinase 1 [Source:MGI Symbol;Acc:MGI:2442092]
ENSMUSG00000028059	Arhgef2	Ybx1_KD	Ybx1_Ctrl	0.340745	1.64849e-07	4.62799e-06	rho/rac guanine nucleotide exchange factor (GEF) 2 [Source:MGI Symbol;Acc:MGI:103264]
ENSMUSG00000019843	Fyn	Ybx1_KD	Ybx1_Ctrl	0.308372	1.65158e-07	4.62921e-06	Fyn proto-oncogene [Source:MGI Symbol;Acc:MGI:95602]
ENSMUSG00000032047	Acat1	Ybx1_KD	Ybx1_Ctrl	-0.326719	1.70843e-07	4.78087e-06	acetyl-Coenzyme A acetyltransferase 1 [Source:MGI Symbol;Acc:MGI:87870]
ENSMUSG00000020948	Klhl28	Ybx1_KD	Ybx1_Ctrl	0.435938	1.71841e-07	4.8011e-06	kelch-like 28 [Source:MGI Symbol;Acc:MGI:1913939]
ENSMUSG00000040738	Ints8	Ybx1_KD	Ybx1_Ctrl	0.371031	1.72533e-07	4.8127e-06	integrator complex subunit 8 [Source:MGI Symbol;Acc:MGI:1919906]
ENSMUSG00000050410	Tcf19	Ybx1_KD	Ybx1_Ctrl	0.765651	1.8643e-07	5.19204e-06	transcription factor 19 [Source:MGI Symbol;Acc:MGI:103180]
ENSMUSG00000040794	C1qtnf4	Ybx1_KD	Ybx1_Ctrl	-0.405153	1.88618e-07	5.24461e-06	C1q and tumor necrosis factor related protein 4 [Source:MGI Symbol;Acc:MGI:1914695]
ENSMUSG00000027508	Pag1	Ybx1_KD	Ybx1_Ctrl	0.555245	1.91902e-07	5.32743e-06	phosphoprotein associated with glycosphingolipid microdomains 1 [Source:MGI Symbol;Acc:MGI:2443160]
ENSMUSG00000026457	Adipor1	Ybx1_KD	Ybx1_Ctrl	-0.370916	1.92372e-07	5.33197e-06	adiponectin receptor 1 [Source:MGI Symbol;Acc:MGI:1919924]
ENSMUSG00000058230	Arhgap35	Ybx1_KD	Ybx1_Ctrl	0.344865	1.93215e-07	5.34685e-06	Rho GTPase activating protein 35 [Source:MGI Symbol;Acc:MGI:1929494]
ENSMUSG00000048402	Gli2	Ybx1_KD	Ybx1_Ctrl	0.819771	1.9699e-07	5.44267e-06	GLI-Kruppel family member GLI2 [Source:MGI Symbol;Acc:MGI:95728]
ENSMUSG00000020366	Mapk9	Ybx1_KD	Ybx1_Ctrl	0.313707	2.02633e-07	5.58971e-06	mitogen-activated protein kinase 9 [Source:MGI Symbol;Acc:MGI:1346862]
ENSMUSG00000031256	Cstf2	Ybx1_KD	Ybx1_Ctrl	0.350543	2.12424e-07	5.85056e-06	cleavage stimulation factor, 3' pre-RNA subunit 2 [Source:MGI Symbol;Acc:MGI:1343054]
ENSMUSG00000074649	BC029722	Ybx1_KD	Ybx1_Ctrl	-0.384141	2.2385e-07	6.15553e-06	cDNA sequence BC029722 [Source:MGI Symbol;Acc:MGI:3584273]
ENSMUSG00000013076	Amotl1	Ybx1_KD	Ybx1_Ctrl	0.49262	2.25679e-07	6.19604e-06	angiomotin-like 1 [Source:MGI Symbol;Acc:MGI:1922973]
ENSMUSG00000059920	4930453N24Rik	Ybx1_KD	Ybx1_Ctrl	0.452452	2.3127e-07	6.33958e-06	RIKEN cDNA 4930453N24 gene [Source:MGI Symbol;Acc:MGI:1914859]
ENSMUSG00000053841	Txlna	Ybx1_KD	Ybx1_Ctrl	0.378044	2.31934e-07	6.34778e-06	taxilin alpha [Source:MGI Symbol;Acc:MGI:105968]
ENSMUSG00000097823	Gm16701	Ybx1_KD	Ybx1_Ctrl	-0.704353	2.3422e-07	6.40031e-06	predicted gene, 16701 [Source:MGI Symbol;Acc:MGI:4439625]
ENSMUSG00000006731	B4galnt1	Ybx1_KD	Ybx1_Ctrl	-0.431209	2.36007e-07	6.43903e-06	beta-1,4-N-acetyl-galactosaminyl transferase 1 [Source:MGI Symbol;Acc:MGI:1342057]
ENSMUSG00000055022	Cntn1	Ybx1_KD	Ybx1_Ctrl	-0.402887	2.41022e-07	6.56559e-06	contactin 1 [Source:MGI Symbol;Acc:MGI:105980]
ENSMUSG00000024990	Rbp4	Ybx1_KD	Ybx1_Ctrl	-1.71984	2.42018e-07	6.58244e-06	retinol binding protein 4, plasma [Source:MGI Symbol;Acc:MGI:97879]
ENSMUSG00000038605	Samd10	Ybx1_KD	Ybx1_Ctrl	-0.513364	2.42688e-07	6.59037e-06	sterile alpha motif domain containing 10 [Source:MGI Symbol;Acc:MGI:2443872]
ENSMUSG00000037563	Rps16	Ybx1_KD	Ybx1_Ctrl	-0.315318	2.53552e-07	6.8747e-06	ribosomal protein S16 [Source:MGI Symbol;Acc:MGI:98118]
ENSMUSG00000040128	Pnrc1	Ybx1_KD	Ybx1_Ctrl	0.425143	2.56336e-07	6.93938e-06	proline-rich nuclear receptor coactivator 1 [Source:MGI Symbol;Acc:MGI:1917838]
ENSMUSG00000031776	Arl2bp	Ybx1_KD	Ybx1_Ctrl	-0.333925	2.58998e-07	7.00058e-06	ADP-ribosylation factor-like 2 binding protein [Source:MGI Symbol;Acc:MGI:1349429]
ENSMUSG00000021730	Hcn1	Ybx1_KD	Ybx1_Ctrl	-0.625716	2.64896e-07	7.14892e-06	hyperpolarization activated cyclic nucleotide gated potassium channel 1 [Source:MGI Symbol;Acc:MGI:1096392]
ENSMUSG00000031004	Mki67	Ybx1_KD	Ybx1_Ctrl	0.698869	2.69288e-07	7.25621e-06	antigen identified by monoclonal antibody Ki 67 [Source:MGI Symbol;Acc:MGI:106035]
ENSMUSG00000002957	Ap2a2	Ybx1_KD	Ybx1_Ctrl	-0.308441	2.80744e-07	7.55322e-06	adaptor-related protein complex 2, alpha 2 subunit [Source:MGI Symbol;Acc:MGI:101920]
ENSMUSG00000042572	Ube2q1	Ybx1_KD	Ybx1_Ctrl	0.315428	2.82433e-07	7.58697e-06	ubiquitin-conjugating enzyme E2Q family member 1 [Source:MGI Symbol;Acc:MGI:1917343]
ENSMUSG00000028693	Nasp	Ybx1_KD	Ybx1_Ctrl	0.325953	3.00776e-07	8.06728e-06	nuclear autoantigenic sperm protein (histone-binding) [Source:MGI Symbol;Acc:MGI:1355328]
ENSMUSG00000016921	Srsf6	Ybx1_KD	Ybx1_Ctrl	0.32219	3.03793e-07	8.13568e-06	serine and arginine-rich splicing factor 6 [Source:MGI Symbol;Acc:MGI:1915246]
ENSMUSG00000033781	Asb13	Ybx1_KD	Ybx1_Ctrl	-0.439908	3.05048e-07	8.15675e-06	ankyrin repeat and SOCS box-containing 13 [Source:MGI Symbol;Acc:MGI:2145525]
ENSMUSG00000009470	Tnpo1	Ybx1_KD	Ybx1_Ctrl	0.329153	3.11783e-07	8.31297e-06	transportin 1 [Source:MGI Symbol;Acc:MGI:2681523]
ENSMUSG00000018068	Ints2	Ybx1_KD	Ybx1_Ctrl	0.420254	3.11844e-07	8.31297e-06	integrator complex subunit 2 [Source:MGI Symbol;Acc:MGI:1917672]
ENSMUSG00000059277	R74862	Ybx1_KD	Ybx1_Ctrl	-0.368083	3.19422e-07	8.50199e-06	expressed sequence R74862 [Source:MGI Symbol;Acc:MGI:2142382]
ENSMUSG00000031479	Vps36	Ybx1_KD	Ybx1_Ctrl	0.359619	3.22554e-07	8.57226e-06	vacuolar protein sorting 36 [Source:MGI Symbol;Acc:MGI:1917410]
ENSMUSG00000076431	Sox4	Ybx1_KD	Ybx1_Ctrl	0.382012	3.25278e-07	8.63151e-06	SRY (sex determining region Y)-box 4 [Source:MGI Symbol;Acc:MGI:98366]
ENSMUSG00000037236	Matr3	Ybx1_KD	Ybx1_Ctrl	0.300623	3.26502e-07	8.65081e-06	matrin 3 [Source:MGI Symbol;Acc:MGI:1298379]
ENSMUSG00000030421	Uri1	Ybx1_KD	Ybx1_Ctrl	0.328721	3.32266e-07	8.79018e-06	URI1, prefoldin-like chaperone [Source:MGI Symbol;Acc:MGI:1342294]
ENSMUSG00000020893	Per1	Ybx1_KD	Ybx1_Ctrl	-0.578749	3.40818e-07	9.00276e-06	period circadian clock 1 [Source:MGI Symbol;Acc:MGI:1098283]
ENSMUSG00000026956	Uap1l1	Ybx1_KD	Ybx1_Ctrl	-0.729868	3.41813e-07	9.01539e-06	UDP-N-acteylglucosamine pyrophosphorylase 1-like 1 [Source:MGI Symbol;Acc:MGI:2443318]
ENSMUSG00000032968	Inha	Ybx1_KD	Ybx1_Ctrl	-0.519904	3.4651e-07	9.11184e-06	inhibin alpha [Source:MGI Symbol;Acc:MGI:96569]
ENSMUSG00000031548	Sfrp1	Ybx1_KD	Ybx1_Ctrl	0.488474	3.46582e-07	9.11184e-06	secreted frizzled-related protein 1 [Source:MGI Symbol;Acc:MGI:892014]
ENSMUSG00000046005	D830044D21Rik	Ybx1_KD	Ybx1_Ctrl	-1.77227	3.47038e-07	9.11184e-06	RIKEN cDNA D830044D21 gene [Source:MGI Symbol;Acc:MGI:2444378]
ENSMUSG00000020608	Smc6	Ybx1_KD	Ybx1_Ctrl	0.372275	3.52543e-07	9.24158e-06	structural maintenance of chromosomes 6 [Source:MGI Symbol;Acc:MGI:1914491]
ENSMUSG00000021130	Galnt16	Ybx1_KD	Ybx1_Ctrl	0.348796	3.5304e-07	9.24158e-06	polypeptide N-acetylgalactosaminyltransferase 16 [Source:MGI Symbol;Acc:MGI:1917754]
ENSMUSG00000058571	Gpc6	Ybx1_KD	Ybx1_Ctrl	0.6719	3.59259e-07	9.39028e-06	glypican 6 [Source:MGI Symbol;Acc:MGI:1346322]
ENSMUSG00000110040	Gm49369	Ybx1_KD	Ybx1_Ctrl	-0.365634	3.60857e-07	9.41792e-06	predicted gene, 49369 [Source:MGI Symbol;Acc:MGI:6121585]
ENSMUSG00000084910	C630043F03Rik	Ybx1_KD	Ybx1_Ctrl	0.726817	3.61434e-07	9.41889e-06	RIKEN cDNA C630043F03 gene [Source:MGI Symbol;Acc:MGI:1915535]
ENSMUSG00000040596	Pogk	Ybx1_KD	Ybx1_Ctrl	0.311349	3.63573e-07	9.46049e-06	pogo transposable element with KRAB domain [Source:MGI Symbol;Acc:MGI:1918842]
ENSMUSG00000031483	Erlin2	Ybx1_KD	Ybx1_Ctrl	0.334418	3.65558e-07	9.49797e-06	ER lipid raft associated 2 [Source:MGI Symbol;Acc:MGI:2387215]
ENSMUSG00000097287	D130017N08Rik	Ybx1_KD	Ybx1_Ctrl	-0.382405	3.66529e-07	9.50904e-06	RIKEN cDNA D130017N08 gene [Source:MGI Symbol;Acc:MGI:2443273]
ENSMUSG00000006711	D130043K22Rik	Ybx1_KD	Ybx1_Ctrl	-0.591399	3.68908e-07	9.54893e-06	RIKEN cDNA D130043K22 gene [Source:MGI Symbol;Acc:MGI:3036268]
ENSMUSG00000042797	Aqp11	Ybx1_KD	Ybx1_Ctrl	-0.690201	3.69162e-07	9.54893e-06	aquaporin 11 [Source:MGI Symbol;Acc:MGI:1913583]
ENSMUSG00000018796	Acsl1	Ybx1_KD	Ybx1_Ctrl	-0.456974	3.70322e-07	9.56474e-06	acyl-CoA synthetase long-chain family member 1 [Source:MGI Symbol;Acc:MGI:102797]
ENSMUSG00000020400	Tnip1	Ybx1_KD	Ybx1_Ctrl	-0.48726	3.73943e-07	9.64396e-06	TNFAIP3 interacting protein 1 [Source:MGI Symbol;Acc:MGI:1926194]
ENSMUSG00000034009	Rxfp1	Ybx1_KD	Ybx1_Ctrl	-1.06161	3.81329e-07	9.81993e-06	relaxin/insulin-like family peptide receptor 1 [Source:MGI Symbol;Acc:MGI:2682211]
ENSMUSG00000030849	Fgfr2	Ybx1_KD	Ybx1_Ctrl	0.666896	3.87534e-07	9.96499e-06	fibroblast growth factor receptor 2 [Source:MGI Symbol;Acc:MGI:95523]
ENSMUSG00000090860	Gm17134	Ybx1_KD	Ybx1_Ctrl	0.535583	3.90287e-07	1.0021e-05	predicted gene 17134 [Source:MGI Symbol;Acc:MGI:4937961]
ENSMUSG00000032376	Usp3	Ybx1_KD	Ybx1_Ctrl	0.417063	3.91383e-07	1.00344e-05	ubiquitin specific peptidase 3 [Source:MGI Symbol;Acc:MGI:2152450]
ENSMUSG00000038555	Reep2	Ybx1_KD	Ybx1_Ctrl	-0.340112	3.96635e-07	1.01541e-05	receptor accessory protein 2 [Source:MGI Symbol;Acc:MGI:2385070]
ENSMUSG00000071657	Bscl2	Ybx1_KD	Ybx1_Ctrl	-0.388794	3.9884e-07	1.01956e-05	Berardinelli-Seip congenital lipodystrophy 2 (seipin) [Source:MGI Symbol;Acc:MGI:1298392]
ENSMUSG00000027546	Atp9a	Ybx1_KD	Ybx1_Ctrl	-0.294459	4.04997e-07	1.03378e-05	ATPase, class II, type 9A [Source:MGI Symbol;Acc:MGI:1330826]
ENSMUSG00000027715	Ccna2	Ybx1_KD	Ybx1_Ctrl	0.615377	4.28672e-07	1.09261e-05	cyclin A2 [Source:MGI Symbol;Acc:MGI:108069]
ENSMUSG00000051344	Plekhm3	Ybx1_KD	Ybx1_Ctrl	-0.428916	4.36124e-07	1.10857e-05	pleckstrin homology domain containing, family M, member 3 [Source:MGI Symbol;Acc:MGI:2443627]
ENSMUSG00000031295	Phka2	Ybx1_KD	Ybx1_Ctrl	0.504567	4.36205e-07	1.10857e-05	phosphorylase kinase alpha 2 [Source:MGI Symbol;Acc:MGI:97577]
ENSMUSG00000098557	Kctd12	Ybx1_KD	Ybx1_Ctrl	-0.457252	4.65566e-07	1.18147e-05	potassium channel tetramerisation domain containing 12 [Source:MGI Symbol;Acc:MGI:2145823]
ENSMUSG00000028692	Akr1a1	Ybx1_KD	Ybx1_Ctrl	-0.335508	4.71358e-07	1.19323e-05	aldo-keto reductase family 1, member A1 (aldehyde reductase) [Source:MGI Symbol;Acc:MGI:1929955]
ENSMUSG00000024064	Galnt14	Ybx1_KD	Ybx1_Ctrl	0.504521	4.7157e-07	1.19323e-05	polypeptide N-acetylgalactosaminyltransferase 14 [Source:MGI Symbol;Acc:MGI:1918935]
ENSMUSG00000063802	Hspbp1	Ybx1_KD	Ybx1_Ctrl	-0.432543	4.86881e-07	1.23019e-05	HSPA (heat shock 70kDa) binding protein, cytoplasmic cochaperone 1 [Source:MGI Symbol;Acc:MGI:1913495]
ENSMUSG00000035131	Brinp3	Ybx1_KD	Ybx1_Ctrl	-0.515192	4.90052e-07	1.23528e-05	bone morphogenetic protein/retinoic acid inducible neural specific 3 [Source:MGI Symbol;Acc:MGI:2443035]
ENSMUSG00000000247	Lhx2	Ybx1_KD	Ybx1_Ctrl	0.643935	4.90313e-07	1.23528e-05	LIM homeobox protein 2 [Source:MGI Symbol;Acc:MGI:96785]
ENSMUSG00000070705	Eid2b	Ybx1_KD	Ybx1_Ctrl	-0.409747	4.91968e-07	1.23766e-05	EP300 interacting inhibitor of differentiation 2B [Source:MGI Symbol;Acc:MGI:1924095]
ENSMUSG00000029673	Auts2	Ybx1_KD	Ybx1_Ctrl	0.472129	5.00581e-07	1.25751e-05	autism susceptibility candidate 2 [Source:MGI Symbol;Acc:MGI:1919847]
ENSMUSG00000004798	Ulk2	Ybx1_KD	Ybx1_Ctrl	-0.294874	5.06157e-07	1.26969e-05	unc-51 like kinase 2 [Source:MGI Symbol;Acc:MGI:1352758]
ENSMUSG00000037174	Elf2	Ybx1_KD	Ybx1_Ctrl	0.421275	5.3381e-07	1.33713e-05	E74-like factor 2 [Source:MGI Symbol;Acc:MGI:1916507]
ENSMUSG00000110016	Gm20751	Ybx1_KD	Ybx1_Ctrl	0.997253	5.38792e-07	1.34506e-05	predicted gene, 20751 [Source:MGI Symbol;Acc:MGI:5434107]
ENSMUSG00000028051	Hcn3	Ybx1_KD	Ybx1_Ctrl	-0.420918	5.3897e-07	1.34506e-05	hyperpolarization-activated, cyclic nucleotide-gated K+ 3 [Source:MGI Symbol;Acc:MGI:1298211]
ENSMUSG00000040524	Zfp609	Ybx1_KD	Ybx1_Ctrl	0.316526	5.39288e-07	1.34506e-05	zinc finger protein 609 [Source:MGI Symbol;Acc:MGI:2674092]
ENSMUSG00000037221	Mospd3	Ybx1_KD	Ybx1_Ctrl	-0.373273	5.45326e-07	1.35643e-05	motile sperm domain containing 3 [Source:MGI Symbol;Acc:MGI:1916179]
ENSMUSG00000021483	Cdk20	Ybx1_KD	Ybx1_Ctrl	-0.565114	5.45406e-07	1.35643e-05	cyclin-dependent kinase 20 [Source:MGI Symbol;Acc:MGI:2145349]
ENSMUSG00000045799	Gm9800	Ybx1_KD	Ybx1_Ctrl	0.448055	5.46949e-07	1.35833e-05	predicted gene 9800 [Source:MGI Symbol;Acc:MGI:3710580]
ENSMUSG00000044813	Shb	Ybx1_KD	Ybx1_Ctrl	0.563135	5.59139e-07	1.38663e-05	src homology 2 domain-containing transforming protein B [Source:MGI Symbol;Acc:MGI:98294]
ENSMUSG00000003038	Hmgn2	Ybx1_KD	Ybx1_Ctrl	0.400625	5.61463e-07	1.39042e-05	high mobility group nucleosomal binding domain 2 [Source:MGI Symbol;Acc:MGI:96136]
ENSMUSG00000025810	Nrp1	Ybx1_KD	Ybx1_Ctrl	0.584358	5.69213e-07	1.40497e-05	neuropilin 1 [Source:MGI Symbol;Acc:MGI:106206]
ENSMUSG00000091722	Siah3	Ybx1_KD	Ybx1_Ctrl	0.793795	5.69965e-07	1.40497e-05	siah E3 ubiquitin protein ligase family member 3 [Source:MGI Symbol;Acc:MGI:2685758]
ENSMUSG00000036966	Spryd3	Ybx1_KD	Ybx1_Ctrl	-0.312877	5.69965e-07	1.40497e-05	SPRY domain containing 3 [Source:MGI Symbol;Acc:MGI:2446175]
ENSMUSG00000097048	1600020E01Rik	Ybx1_KD	Ybx1_Ctrl	0.51449	5.70561e-07	1.40497e-05	RIKEN cDNA 1600020E01 gene [Source:MGI Symbol;Acc:MGI:1919262]
ENSMUSG00000038079	Tmem237	Ybx1_KD	Ybx1_Ctrl	-0.447032	5.75419e-07	1.41493e-05	transmembrane protein 237 [Source:MGI Symbol;Acc:MGI:2138365]
ENSMUSG00000034349	Smc4	Ybx1_KD	Ybx1_Ctrl	0.652217	5.85681e-07	1.43814e-05	structural maintenance of chromosomes 4 [Source:MGI Symbol;Acc:MGI:1917349]
ENSMUSG00000030557	Mef2a	Ybx1_KD	Ybx1_Ctrl	0.323056	5.87365e-07	1.43944e-05	myocyte enhancer factor 2A [Source:MGI Symbol;Acc:MGI:99532]
ENSMUSG00000071172	Srsf3	Ybx1_KD	Ybx1_Ctrl	0.283544	5.87863e-07	1.43944e-05	serine and arginine-rich splicing factor 3 [Source:MGI Symbol;Acc:MGI:98285]
ENSMUSG00000018474	Chd3	Ybx1_KD	Ybx1_Ctrl	0.329277	5.97359e-07	1.46064e-05	chromodomain helicase DNA binding protein 3 [Source:MGI Symbol;Acc:MGI:1344395]
ENSMUSG00000031576	Kcnu1	Ybx1_KD	Ybx1_Ctrl	-0.745138	6.02286e-07	1.47062e-05	potassium channel, subfamily U, member 1 [Source:MGI Symbol;Acc:MGI:1202300]
ENSMUSG00000037239	Spred3	Ybx1_KD	Ybx1_Ctrl	-0.380922	6.03481e-07	1.47148e-05	sprouty-related EVH1 domain containing 3 [Source:MGI Symbol;Acc:MGI:2142186]
ENSMUSG00000006576	Slc4a3	Ybx1_KD	Ybx1_Ctrl	-0.330263	6.08253e-07	1.48105e-05	solute carrier family 4 (anion exchanger), member 3 [Source:MGI Symbol;Acc:MGI:109350]
ENSMUSG00000032840	2410131K14Rik	Ybx1_KD	Ybx1_Ctrl	-0.39874	6.09567e-07	1.48217e-05	SREBF pathway regulator in golgi 1 [Source:MGI Symbol;Acc:MGI:1924042]
ENSMUSG00000041801	Phlda3	Ybx1_KD	Ybx1_Ctrl	-0.613559	6.1448e-07	1.49073e-05	pleckstrin homology like domain, family A, member 3 [Source:MGI Symbol;Acc:MGI:1351485]
ENSMUSG00000008682	Rpl10	Ybx1_KD	Ybx1_Ctrl	-0.300904	6.14795e-07	1.49073e-05	ribosomal protein L10 [Source:MGI Symbol;Acc:MGI:105943]
ENSMUSG00000020516	Rps6kb1	Ybx1_KD	Ybx1_Ctrl	0.327356	6.3016e-07	1.52586e-05	ribosomal protein S6 kinase, polypeptide 1 [Source:MGI Symbol;Acc:MGI:1270849]
ENSMUSG00000033964	Zbtb41	Ybx1_KD	Ybx1_Ctrl	0.423797	6.34048e-07	1.53315e-05	zinc finger and BTB domain containing 41 [Source:MGI Symbol;Acc:MGI:2444487]
ENSMUSG00000029313	Aff1	Ybx1_KD	Ybx1_Ctrl	0.614812	6.36006e-07	1.53575e-05	AF4/FMR2 family, member 1 [Source:MGI Symbol;Acc:MGI:1100819]
ENSMUSG00000001517	Foxm1	Ybx1_KD	Ybx1_Ctrl	0.499803	6.37457e-07	1.53713e-05	forkhead box M1 [Source:MGI Symbol;Acc:MGI:1347487]
ENSMUSG00000037341	Slc9a7	Ybx1_KD	Ybx1_Ctrl	0.659159	6.3971e-07	1.54043e-05	solute carrier family 9 (sodium/hydrogen exchanger), member 7 [Source:MGI Symbol;Acc:MGI:2444530]
ENSMUSG00000056413	Adap1	Ybx1_KD	Ybx1_Ctrl	-0.487622	6.43087e-07	1.54643e-05	ArfGAP with dual PH domains 1 [Source:MGI Symbol;Acc:MGI:2442201]
ENSMUSG00000028334	Nans	Ybx1_KD	Ybx1_Ctrl	-0.344439	6.49401e-07	1.55859e-05	N-acetylneuraminic acid synthase (sialic acid synthase) [Source:MGI Symbol;Acc:MGI:2149820]
ENSMUSG00000024862	Klc2	Ybx1_KD	Ybx1_Ctrl	-0.344459	6.49935e-07	1.55859e-05	kinesin light chain 2 [Source:MGI Symbol;Acc:MGI:107953]
ENSMUSG00000021716	Srek1ip1	Ybx1_KD	Ybx1_Ctrl	0.592008	6.57644e-07	1.57491e-05	splicing regulatory glutamine/lysine-rich protein 1interacting protein 1 [Source:MGI Symbol;Acc:MGI:1914538]
ENSMUSG00000047215	Rpl9	Ybx1_KD	Ybx1_Ctrl	-0.293418	6.69628e-07	1.60141e-05	ribosomal protein L9 [Source:MGI Symbol;Acc:MGI:1298373]
ENSMUSG00000032997	Chpf	Ybx1_KD	Ybx1_Ctrl	-0.410274	6.73756e-07	1.60908e-05	chondroitin polymerizing factor [Source:MGI Symbol;Acc:MGI:106576]
ENSMUSG00000037905	Bri3bp	Ybx1_KD	Ybx1_Ctrl	-0.332061	6.76181e-07	1.61266e-05	Bri3 binding protein [Source:MGI Symbol;Acc:MGI:1924059]
ENSMUSG00000072494	Ppp1r3e	Ybx1_KD	Ybx1_Ctrl	-0.605648	6.81749e-07	1.62372e-05	protein phosphatase 1, regulatory subunit 3E [Source:MGI Symbol;Acc:MGI:2145790]
ENSMUSG00000045973	Slc25a51	Ybx1_KD	Ybx1_Ctrl	0.336686	6.98022e-07	1.65813e-05	solute carrier family 25, member 51 [Source:MGI Symbol;Acc:MGI:2684984]
ENSMUSG00000064061	Dzip3	Ybx1_KD	Ybx1_Ctrl	-0.342965	6.98598e-07	1.65813e-05	DAZ interacting protein 3, zinc finger [Source:MGI Symbol;Acc:MGI:1917433]
ENSMUSG00000020463	Ppp4r3b	Ybx1_KD	Ybx1_Ctrl	0.408642	6.99052e-07	1.65813e-05	protein phosphatase 4 regulatory subunit 3B [Source:MGI Symbol;Acc:MGI:2144474]
ENSMUSG00000019861	Gopc	Ybx1_KD	Ybx1_Ctrl	0.351309	7.05281e-07	1.67063e-05	golgi associated PDZ and coiled-coil motif containing [Source:MGI Symbol;Acc:MGI:2149946]
ENSMUSG00000055897	Ppp4r1l-ps	Ybx1_KD	Ybx1_Ctrl	0.396256	7.06737e-07	1.67181e-05	protein phosphatase 4, regulatory subunit 1-like, pseudogene [Source:MGI Symbol;Acc:MGI:1924560]
ENSMUSG00000079428	Tceal7	Ybx1_KD	Ybx1_Ctrl	-0.409006	7.08831e-07	1.67449e-05	transcription elongation factor A (SII)-like 7 [Source:MGI Symbol;Acc:MGI:1915746]
ENSMUSG00000042670	Immp1l	Ybx1_KD	Ybx1_Ctrl	0.418815	7.10767e-07	1.67679e-05	IMP1 inner mitochondrial membrane peptidase-like (S. cerevisiae) [Source:MGI Symbol;Acc:MGI:1913791]
ENSMUSG00000097330	Gm26672	Ybx1_KD	Ybx1_Ctrl	0.352222	7.16356e-07	1.68698e-05	predicted gene, 26672 [Source:MGI Symbol;Acc:MGI:5477166]
ENSMUSG00000036186	Dipk1b	Ybx1_KD	Ybx1_Ctrl	-0.350861	7.17018e-07	1.68698e-05	divergent protein kinase domain 1B [Source:MGI Symbol;Acc:MGI:1927576]
ENSMUSG00000117438	Rpsa-ps7	Ybx1_KD	Ybx1_Ctrl	-0.642807	7.22048e-07	1.69652e-05	ribosomal protein SA, pseudogene 7 [Source:MGI Symbol;Acc:MGI:3643805]
ENSMUSG00000042613	Pbxip1	Ybx1_KD	Ybx1_Ctrl	0.509252	7.3867e-07	1.73318e-05	pre B cell leukemia transcription factor interacting protein 1 [Source:MGI Symbol;Acc:MGI:2441670]
ENSMUSG00000026778	Prkcq	Ybx1_KD	Ybx1_Ctrl	-0.556912	7.39638e-07	1.73318e-05	protein kinase C, theta [Source:MGI Symbol;Acc:MGI:97601]
ENSMUSG00000056999	Ide	Ybx1_KD	Ybx1_Ctrl	-0.362105	7.49159e-07	1.75313e-05	insulin degrading enzyme [Source:MGI Symbol;Acc:MGI:96412]
ENSMUSG00000027170	Eif3m	Ybx1_KD	Ybx1_Ctrl	0.362009	7.70119e-07	1.79976e-05	eukaryotic translation initiation factor 3, subunit M [Source:MGI Symbol;Acc:MGI:1351744]
ENSMUSG00000032297	Celf6	Ybx1_KD	Ybx1_Ctrl	-0.420433	7.75631e-07	1.80907e-05	CUGBP, Elav-like family member 6 [Source:MGI Symbol;Acc:MGI:1923433]
ENSMUSG00000062372	Otof	Ybx1_KD	Ybx1_Ctrl	-0.408876	7.76175e-07	1.80907e-05	otoferlin [Source:MGI Symbol;Acc:MGI:1891247]
ENSMUSG00000003541	Ier3	Ybx1_KD	Ybx1_Ctrl	-0.97758	7.91617e-07	1.84143e-05	immediate early response 3 [Source:MGI Symbol;Acc:MGI:104814]
ENSMUSG00000096210	H1f0	Ybx1_KD	Ybx1_Ctrl	0.397737	7.92171e-07	1.84143e-05	H1.0 linker histone [Source:MGI Symbol;Acc:MGI:95893]
ENSMUSG00000023915	Tnfrsf21	Ybx1_KD	Ybx1_Ctrl	-0.349326	7.95213e-07	1.84458e-05	tumor necrosis factor receptor superfamily, member 21 [Source:MGI Symbol;Acc:MGI:2151075]
ENSMUSG00000031209	Heph	Ybx1_KD	Ybx1_Ctrl	1.28677	7.95645e-07	1.84458e-05	hephaestin [Source:MGI Symbol;Acc:MGI:1332240]
ENSMUSG00000021796	Bmpr1a	Ybx1_KD	Ybx1_Ctrl	0.524056	8.0363e-07	1.86062e-05	bone morphogenetic protein receptor, type 1A [Source:MGI Symbol;Acc:MGI:1338938]
ENSMUSG00000028019	Pdgfc	Ybx1_KD	Ybx1_Ctrl	0.576143	8.18093e-07	1.8916e-05	platelet-derived growth factor, C polypeptide [Source:MGI Symbol;Acc:MGI:1859631]
ENSMUSG00000027886	1700013F07Rik	Ybx1_KD	Ybx1_Ctrl	-1.2627	8.26059e-07	1.90748e-05	RIKEN cDNA 1700013F07 gene [Source:MGI Symbol;Acc:MGI:1922754]
ENSMUSG00000040331	Nsmce4a	Ybx1_KD	Ybx1_Ctrl	0.497767	8.37292e-07	1.93087e-05	NSE4 homolog A, SMC5-SMC6 complex component [Source:MGI Symbol;Acc:MGI:1915122]
ENSMUSG00000031503	Col4a2	Ybx1_KD	Ybx1_Ctrl	0.412319	8.68839e-07	2.00097e-05	collagen, type IV, alpha 2 [Source:MGI Symbol;Acc:MGI:88455]
ENSMUSG00000061724	Gm2423	Ybx1_KD	Ybx1_Ctrl	-0.31853	8.73782e-07	2.0097e-05	predicted gene 2423 [Source:MGI Symbol;Acc:MGI:3805957]
ENSMUSG00000033706	Smyd5	Ybx1_KD	Ybx1_Ctrl	-0.479027	8.96908e-07	2.06017e-05	SET and MYND domain containing 5 [Source:MGI Symbol;Acc:MGI:108048]
ENSMUSG00000086386	Gm12108	Ybx1_KD	Ybx1_Ctrl	1.02659	9.00089e-07	2.06476e-05	predicted gene 12108 [Source:MGI Symbol;Acc:MGI:3651176]
ENSMUSG00000040111	Gramd1b	Ybx1_KD	Ybx1_Ctrl	0.349897	9.12133e-07	2.08964e-05	GRAM domain containing 1B [Source:MGI Symbol;Acc:MGI:1925037]
ENSMUSG00000024590	Lmnb1	Ybx1_KD	Ybx1_Ctrl	0.43874	9.15635e-07	2.0949e-05	lamin B1 [Source:MGI Symbol;Acc:MGI:96795]
ENSMUSG00000034993	Vat1	Ybx1_KD	Ybx1_Ctrl	-0.570542	9.36822e-07	2.14057e-05	vesicle amine transport 1 [Source:MGI Symbol;Acc:MGI:1349450]
ENSMUSG00000038070	Cntln	Ybx1_KD	Ybx1_Ctrl	0.489106	9.48013e-07	2.16331e-05	centlein, centrosomal protein [Source:MGI Symbol;Acc:MGI:2443104]
ENSMUSG00000027968	Larp7	Ybx1_KD	Ybx1_Ctrl	0.49758	9.51125e-07	2.16757e-05	La ribonucleoprotein domain family, member 7 [Source:MGI Symbol;Acc:MGI:107634]
ENSMUSG00000026811	St6galnac6	Ybx1_KD	Ybx1_Ctrl	-0.321402	9.56266e-07	2.17644e-05	ST6 (alpha-N-acetyl-neuraminyl-2,3-beta-galactosyl-1,3)-N-acetylgalactosaminide alpha-2,6-sialyltransferase 6 [Source:MGI Symbol;Acc:MGI:1355316]
ENSMUSG00000058076	Sdhc	Ybx1_KD	Ybx1_Ctrl	-0.392373	9.73073e-07	2.21181e-05	succinate dehydrogenase complex, subunit C, integral membrane protein [Source:MGI Symbol;Acc:MGI:1913302]
ENSMUSG00000074923	Pak6	Ybx1_KD	Ybx1_Ctrl	-0.430812	9.80577e-07	2.22596e-05	p21 (RAC1) activated kinase 6 [Source:MGI Symbol;Acc:MGI:2679420]
ENSMUSG00000020623	Map2k6	Ybx1_KD	Ybx1_Ctrl	0.44485	9.85357e-07	2.2339e-05	mitogen-activated protein kinase kinase 6 [Source:MGI Symbol;Acc:MGI:1346870]
ENSMUSG00000015745	Plekho1	Ybx1_KD	Ybx1_Ctrl	0.326078	1.00577e-06	2.27723e-05	pleckstrin homology domain containing, family O member 1 [Source:MGI Symbol;Acc:MGI:1914470]
ENSMUSG00000069662	Marcks	Ybx1_KD	Ybx1_Ctrl	0.342115	1.0214e-06	2.3096e-05	myristoylated alanine rich protein kinase C substrate [Source:MGI Symbol;Acc:MGI:96907]
ENSMUSG00000047675	Rps8	Ybx1_KD	Ybx1_Ctrl	-0.291352	1.02996e-06	2.32343e-05	ribosomal protein S8 [Source:MGI Symbol;Acc:MGI:98166]
ENSMUSG00000020964	Sel1l	Ybx1_KD	Ybx1_Ctrl	-0.299629	1.03018e-06	2.32343e-05	sel-1 suppressor of lin-12-like (C. elegans) [Source:MGI Symbol;Acc:MGI:1329016]
ENSMUSG00000015837	Sqstm1	Ybx1_KD	Ybx1_Ctrl	-0.30825	1.06865e-06	2.40708e-05	sequestosome 1 [Source:MGI Symbol;Acc:MGI:107931]
ENSMUSG00000075020	Mir670hg	Ybx1_KD	Ybx1_Ctrl	-1.24493	1.07511e-06	2.41851e-05	MIR670 host gene (non-protein coding) [Source:MGI Symbol;Acc:MGI:3041234]
ENSMUSG00000028640	Tfap2c	Ybx1_KD	Ybx1_Ctrl	1.34764	1.08363e-06	2.43447e-05	transcription factor AP-2, gamma [Source:MGI Symbol;Acc:MGI:106032]
ENSMUSG00000028936	Rpl22	Ybx1_KD	Ybx1_Ctrl	-0.305547	1.085e-06	2.43447e-05	ribosomal protein L22 [Source:MGI Symbol;Acc:MGI:99262]
ENSMUSG00000018865	Sult4a1	Ybx1_KD	Ybx1_Ctrl	-0.372715	1.0943e-06	2.45218e-05	sulfotransferase family 4A, member 1 [Source:MGI Symbol;Acc:MGI:1888971]
ENSMUSG00000038482	Tfdp1	Ybx1_KD	Ybx1_Ctrl	-0.298335	1.10122e-06	2.46452e-05	transcription factor Dp 1 [Source:MGI Symbol;Acc:MGI:101934]
ENSMUSG00000024970	Spindoc	Ybx1_KD	Ybx1_Ctrl	0.338589	1.10436e-06	2.46839e-05	spindlin interactor and repressor of chromatin binding [Source:MGI Symbol;Acc:MGI:2147611]
ENSMUSG00000118030	Gm50163	Ybx1_KD	Ybx1_Ctrl	0.347303	1.11891e-06	2.49772e-05	predicted gene, 50163 [Source:MGI Symbol;Acc:MGI:6302925]
ENSMUSG00000027239	Mdk	Ybx1_KD	Ybx1_Ctrl	0.563243	1.12184e-06	2.50105e-05	midkine [Source:MGI Symbol;Acc:MGI:96949]
ENSMUSG00000006498	Ptbp1	Ybx1_KD	Ybx1_Ctrl	0.352994	1.15464e-06	2.57088e-05	polypyrimidine tract binding protein 1 [Source:MGI Symbol;Acc:MGI:97791]
ENSMUSG00000005804	Bloc1s6	Ybx1_KD	Ybx1_Ctrl	-0.358063	1.16297e-06	2.58613e-05	biogenesis of lysosomal organelles complex-1, subunit 6, pallidin [Source:MGI Symbol;Acc:MGI:1927580]
ENSMUSG00000028911	Srsf4	Ybx1_KD	Ybx1_Ctrl	0.327293	1.19471e-06	2.65333e-05	serine and arginine-rich splicing factor 4 [Source:MGI Symbol;Acc:MGI:1890577]
ENSMUSG00000026380	Tfcp2l1	Ybx1_KD	Ybx1_Ctrl	0.658105	1.20401e-06	2.66809e-05	transcription factor CP2-like 1 [Source:MGI Symbol;Acc:MGI:2444691]
ENSMUSG00000041592	Sdk2	Ybx1_KD	Ybx1_Ctrl	0.533676	1.20442e-06	2.66809e-05	sidekick cell adhesion molecule 2 [Source:MGI Symbol;Acc:MGI:2443847]
ENSMUSG00000039278	Pcsk1n	Ybx1_KD	Ybx1_Ctrl	-0.419352	1.21481e-06	2.68768e-05	proprotein convertase subtilisin/kexin type 1 inhibitor [Source:MGI Symbol;Acc:MGI:1353431]
ENSMUSG00000032446	Eomes	Ybx1_KD	Ybx1_Ctrl	1.5202	1.21818e-06	2.69173e-05	eomesodermin [Source:MGI Symbol;Acc:MGI:1201683]
ENSMUSG00000072214	Septin5	Ybx1_KD	Ybx1_Ctrl	-0.340659	1.22623e-06	2.70608e-05	septin 5 [Source:MGI Symbol;Acc:MGI:1195461]
ENSMUSG00000002771	Grin2d	Ybx1_KD	Ybx1_Ctrl	-0.57478	1.23883e-06	2.72854e-05	glutamate receptor, ionotropic, NMDA2D (epsilon 4) [Source:MGI Symbol;Acc:MGI:95823]
ENSMUSG00000033852	Gm28042	Ybx1_KD	Ybx1_Ctrl	0.422033	1.23954e-06	2.72854e-05	predicted gene, 28042 [Source:MGI Symbol;Acc:MGI:5547778]
ENSMUSG00000076441	Ass1	Ybx1_KD	Ybx1_Ctrl	-0.691958	1.2532e-06	2.75514e-05	argininosuccinate synthetase 1 [Source:MGI Symbol;Acc:MGI:88090]
ENSMUSG00000063450	Syne2	Ybx1_KD	Ybx1_Ctrl	0.492487	1.26181e-06	2.76488e-05	spectrin repeat containing, nuclear envelope 2 [Source:MGI Symbol;Acc:MGI:2449316]
ENSMUSG00000029580	Actb	Ybx1_KD	Ybx1_Ctrl	-0.353842	1.26191e-06	2.76488e-05	actin, beta [Source:MGI Symbol;Acc:MGI:87904]
ENSMUSG00000054013	Tmem179	Ybx1_KD	Ybx1_Ctrl	-0.425562	1.26239e-06	2.76488e-05	transmembrane protein 179 [Source:MGI Symbol;Acc:MGI:2144891]
ENSMUSG00000031772	Cntnap4	Ybx1_KD	Ybx1_Ctrl	-0.456907	1.26696e-06	2.77141e-05	contactin associated protein-like 4 [Source:MGI Symbol;Acc:MGI:2183572]
ENSMUSG00000044167	Foxo1	Ybx1_KD	Ybx1_Ctrl	0.501789	1.26909e-06	2.77259e-05	forkhead box O1 [Source:MGI Symbol;Acc:MGI:1890077]
ENSMUSG00000024664	Fads3	Ybx1_KD	Ybx1_Ctrl	-0.416953	1.30298e-06	2.84307e-05	fatty acid desaturase 3 [Source:MGI Symbol;Acc:MGI:1928740]
ENSMUSG00000022131	Gpr180	Ybx1_KD	Ybx1_Ctrl	0.511213	1.30532e-06	2.84461e-05	G protein-coupled receptor 180 [Source:MGI Symbol;Acc:MGI:1930949]
ENSMUSG00000031508	Ankrd10	Ybx1_KD	Ybx1_Ctrl	0.315564	1.31557e-06	2.86337e-05	ankyrin repeat domain 10 [Source:MGI Symbol;Acc:MGI:1921840]
ENSMUSG00000045312	Lhfpl2	Ybx1_KD	Ybx1_Ctrl	0.829788	1.32138e-06	2.87243e-05	lipoma HMGIC fusion partner-like 2 [Source:MGI Symbol;Acc:MGI:2145236]
ENSMUSG00000029787	Avl9	Ybx1_KD	Ybx1_Ctrl	0.361117	1.33286e-06	2.89378e-05	AVL9 cell migration associated [Source:MGI Symbol;Acc:MGI:1926187]
ENSMUSG00000078161	Erich3	Ybx1_KD	Ybx1_Ctrl	-0.80825	1.34162e-06	2.90918e-05	glutamate rich 3 [Source:MGI Symbol;Acc:MGI:1919095]
ENSMUSG00000003269	Cyth2	Ybx1_KD	Ybx1_Ctrl	0.341384	1.35563e-06	2.93592e-05	cytohesin 2 [Source:MGI Symbol;Acc:MGI:1334255]
ENSMUSG00000018750	Zbtb4	Ybx1_KD	Ybx1_Ctrl	-0.361999	1.35889e-06	2.93918e-05	zinc finger and BTB domain containing 4 [Source:MGI Symbol;Acc:MGI:1922830]
ENSMUSG00000034485	Uaca	Ybx1_KD	Ybx1_Ctrl	1.04132	1.36051e-06	2.93918e-05	uveal autoantigen with coiled-coil domains and ankyrin repeats [Source:MGI Symbol;Acc:MGI:1919815]
ENSMUSG00000023827	Agpat4	Ybx1_KD	Ybx1_Ctrl	-0.414446	1.37812e-06	2.97353e-05	1-acylglycerol-3-phosphate O-acyltransferase 4 (lysophosphatidic acid acyltransferase, delta) [Source:MGI Symbol;Acc:MGI:1915512]
ENSMUSG00000020669	Sh3yl1	Ybx1_KD	Ybx1_Ctrl	-0.446024	1.38117e-06	2.97398e-05	Sh3 domain YSC-like 1 [Source:MGI Symbol;Acc:MGI:1346118]
ENSMUSG00000026799	Med27	Ybx1_KD	Ybx1_Ctrl	0.412333	1.38265e-06	2.97398e-05	mediator complex subunit 27 [Source:MGI Symbol;Acc:MGI:1916225]
ENSMUSG00000050071	Bex1	Ybx1_KD	Ybx1_Ctrl	-0.409571	1.38344e-06	2.97398e-05	brain expressed X-linked 1 [Source:MGI Symbol;Acc:MGI:1328321]
ENSMUSG00000029438	Bcl7a	Ybx1_KD	Ybx1_Ctrl	0.325043	1.38586e-06	2.97551e-05	B cell CLL/lymphoma 7A [Source:MGI Symbol;Acc:MGI:1924295]
ENSMUSG00000113311	Gm47428	Ybx1_KD	Ybx1_Ctrl	-0.544423	1.39867e-06	2.99931e-05	predicted gene, 47428 [Source:MGI Symbol;Acc:MGI:6096373]
ENSMUSG00000024413	Npc1	Ybx1_KD	Ybx1_Ctrl	-0.3479	1.40057e-06	2.9997e-05	NPC intracellular cholesterol transporter 1 [Source:MGI Symbol;Acc:MGI:1097712]
ENSMUSG00000039461	Tcta	Ybx1_KD	Ybx1_Ctrl	-0.488162	1.42305e-06	3.0441e-05	T cell leukemia translocation altered gene [Source:MGI Symbol;Acc:MGI:1918829]
ENSMUSG00000049265	Kcnk3	Ybx1_KD	Ybx1_Ctrl	-0.563918	1.42734e-06	3.04954e-05	potassium channel, subfamily K, member 3 [Source:MGI Symbol;Acc:MGI:1100509]
ENSMUSG00000045039	Megf8	Ybx1_KD	Ybx1_Ctrl	-0.287329	1.44776e-06	3.08937e-05	multiple EGF-like-domains 8 [Source:MGI Symbol;Acc:MGI:2446294]
ENSMUSG00000031609	Sap30	Ybx1_KD	Ybx1_Ctrl	0.647999	1.45631e-06	3.10382e-05	sin3 associated polypeptide [Source:MGI Symbol;Acc:MGI:1929129]
ENSMUSG00000026229	Psmd1	Ybx1_KD	Ybx1_Ctrl	-0.291945	1.46281e-06	3.11387e-05	proteasome (prosome, macropain) 26S subunit, non-ATPase, 1 [Source:MGI Symbol;Acc:MGI:1917497]
ENSMUSG00000080902	Ywhaq-ps3	Ybx1_KD	Ybx1_Ctrl	-0.326892	1.47055e-06	3.12653e-05	tyrosine 3-monooxygenase/tryptophan 5-monooxygenase activation protein theta, pseudogene 3 [Source:MGI Symbol;Acc:MGI:3650241]
ENSMUSG00000031274	Col4a5	Ybx1_KD	Ybx1_Ctrl	0.733313	1.48257e-06	3.14419e-05	collagen, type IV, alpha 5 [Source:MGI Symbol;Acc:MGI:88456]
ENSMUSG00000038539	Atf5	Ybx1_KD	Ybx1_Ctrl	-0.729307	1.48426e-06	3.14419e-05	activating transcription factor 5 [Source:MGI Symbol;Acc:MGI:2141857]
ENSMUSG00000009647	Mcu	Ybx1_KD	Ybx1_Ctrl	0.357257	1.49799e-06	3.16942e-05	mitochondrial calcium uniporter [Source:MGI Symbol;Acc:MGI:3026965]
ENSMUSG00000019998	Stx7	Ybx1_KD	Ybx1_Ctrl	-0.304397	1.50958e-06	3.19006e-05	syntaxin 7 [Source:MGI Symbol;Acc:MGI:1858210]
ENSMUSG00000020642	Rnf144a	Ybx1_KD	Ybx1_Ctrl	0.359726	1.52617e-06	3.22122e-05	ring finger protein 144A [Source:MGI Symbol;Acc:MGI:1344401]
ENSMUSG00000041815	Poldip3	Ybx1_KD	Ybx1_Ctrl	0.302285	1.53927e-06	3.24494e-05	polymerase (DNA-directed), delta interacting protein 3 [Source:MGI Symbol;Acc:MGI:1921076]
ENSMUSG00000003970	Rpl8	Ybx1_KD	Ybx1_Ctrl	-0.277892	1.5575e-06	3.2794e-05	ribosomal protein L8 [Source:MGI Symbol;Acc:MGI:1350927]
ENSMUSG00000003534	Ddr1	Ybx1_KD	Ybx1_Ctrl	0.4451	1.56363e-06	3.28834e-05	discoidin domain receptor family, member 1 [Source:MGI Symbol;Acc:MGI:99216]
ENSMUSG00000117694	Snhg4	Ybx1_KD	Ybx1_Ctrl	0.291904	1.58552e-06	3.33036e-05	small nucleolar RNA host gene 4 [Source:MGI Symbol;Acc:MGI:4937091]
ENSMUSG00000038633	Degs1	Ybx1_KD	Ybx1_Ctrl	-0.348061	1.64347e-06	3.44793e-05	delta(4)-desaturase, sphingolipid 1 [Source:MGI Symbol;Acc:MGI:1097711]
ENSMUSG00000020422	Tns3	Ybx1_KD	Ybx1_Ctrl	0.519459	1.66522e-06	3.48935e-05	tensin 3 [Source:MGI Symbol;Acc:MGI:2443012]
ENSMUSG00000037461	Ints7	Ybx1_KD	Ybx1_Ctrl	0.322553	1.67415e-06	3.50386e-05	integrator complex subunit 7 [Source:MGI Symbol;Acc:MGI:1924315]
ENSMUSG00000035781	R3hdm4	Ybx1_KD	Ybx1_Ctrl	0.283336	1.68004e-06	3.51196e-05	R3H domain containing 4 [Source:MGI Symbol;Acc:MGI:1924814]
ENSMUSG00000026277	Stk25	Ybx1_KD	Ybx1_Ctrl	0.348321	1.70024e-06	3.54994e-05	serine/threonine kinase 25 (yeast) [Source:MGI Symbol;Acc:MGI:1891699]
ENSMUSG00000039630	Hnrnpu	Ybx1_KD	Ybx1_Ctrl	0.289555	1.71759e-06	3.58188e-05	heterogeneous nuclear ribonucleoprotein U [Source:MGI Symbol;Acc:MGI:1858195]
ENSMUSG00000039316	Rftn1	Ybx1_KD	Ybx1_Ctrl	0.741333	1.73531e-06	3.6145e-05	raftlin lipid raft linker 1 [Source:MGI Symbol;Acc:MGI:1923688]
ENSMUSG00000057604	Lmcd1	Ybx1_KD	Ybx1_Ctrl	0.724377	1.74974e-06	3.64022e-05	LIM and cysteine-rich domains 1 [Source:MGI Symbol;Acc:MGI:1353635]
ENSMUSG00000038533	Cbfa2t2	Ybx1_KD	Ybx1_Ctrl	0.312641	1.75595e-06	3.64738e-05	CBFA2/RUNX1 translocation partner 2 [Source:MGI Symbol;Acc:MGI:1333833]
ENSMUSG00000030731	Syt3	Ybx1_KD	Ybx1_Ctrl	-0.39845	1.75737e-06	3.64738e-05	synaptotagmin III [Source:MGI Symbol;Acc:MGI:99665]
ENSMUSG00000061887	Ssbp3	Ybx1_KD	Ybx1_Ctrl	0.383172	1.76447e-06	3.65776e-05	single-stranded DNA binding protein 3 [Source:MGI Symbol;Acc:MGI:1919725]
ENSMUSG00000027351	Spred1	Ybx1_KD	Ybx1_Ctrl	0.303292	1.80584e-06	3.73908e-05	sprouty protein with EVH-1 domain 1, related sequence [Source:MGI Symbol;Acc:MGI:2150016]
ENSMUSG00000054814	Usp46	Ybx1_KD	Ybx1_Ctrl	-0.469737	1.8287e-06	3.78191e-05	ubiquitin specific peptidase 46 [Source:MGI Symbol;Acc:MGI:1916977]
ENSMUSG00000113124	Gm47193	Ybx1_KD	Ybx1_Ctrl	-1.64715	1.8327e-06	3.7857e-05	predicted gene, 47193 [Source:MGI Symbol;Acc:MGI:6095985]
ENSMUSG00000030059	Tmf1	Ybx1_KD	Ybx1_Ctrl	0.456738	1.84971e-06	3.81632e-05	TATA element modulatory factor 1 [Source:MGI Symbol;Acc:MGI:2684999]
ENSMUSG00000042903	Foxo4	Ybx1_KD	Ybx1_Ctrl	0.610598	1.88197e-06	3.87829e-05	forkhead box O4 [Source:MGI Symbol;Acc:MGI:1891915]
ENSMUSG00000059890	Ube4a	Ybx1_KD	Ybx1_Ctrl	0.314352	1.91073e-06	3.9329e-05	ubiquitination factor E4A [Source:MGI Symbol;Acc:MGI:2154580]
ENSMUSG00000030600	Lrfn1	Ybx1_KD	Ybx1_Ctrl	-0.319378	1.92269e-06	3.95285e-05	leucine rich repeat and fibronectin type III domain containing 1 [Source:MGI Symbol;Acc:MGI:2136810]
ENSMUSG00000063063	Ctnna2	Ybx1_KD	Ybx1_Ctrl	0.298398	1.94526e-06	3.99455e-05	catenin (cadherin associated protein), alpha 2 [Source:MGI Symbol;Acc:MGI:88275]
ENSMUSG00000095427	Rps2-ps6	Ybx1_KD	Ybx1_Ctrl	-0.583146	1.98169e-06	4.05981e-05	ribosomal protein S2, pseudogene 6 [Source:MGI Symbol;Acc:MGI:3644876]
ENSMUSG00000031451	Gas6	Ybx1_KD	Ybx1_Ctrl	-0.450617	1.9817e-06	4.05981e-05	growth arrest specific 6 [Source:MGI Symbol;Acc:MGI:95660]
ENSMUSG00000057236	Rbbp4	Ybx1_KD	Ybx1_Ctrl	0.269931	1.99275e-06	4.07765e-05	retinoblastoma binding protein 4, chromatin remodeling factor [Source:MGI Symbol;Acc:MGI:1194912]
ENSMUSG00000036180	Gatad2a	Ybx1_KD	Ybx1_Ctrl	0.427026	1.99878e-06	4.0852e-05	GATA zinc finger domain containing 2A [Source:MGI Symbol;Acc:MGI:2384585]
ENSMUSG00000033767	Tmem131l	Ybx1_KD	Ybx1_Ctrl	0.353297	2.00992e-06	4.10316e-05	transmembrane 131 like [Source:MGI Symbol;Acc:MGI:2443399]
ENSMUSG00000015134	Aldh1a3	Ybx1_KD	Ybx1_Ctrl	1.50283	2.04687e-06	4.17369e-05	aldehyde dehydrogenase family 1, subfamily A3 [Source:MGI Symbol;Acc:MGI:1861722]
ENSMUSG00000091811	Inafm1	Ybx1_KD	Ybx1_Ctrl	-0.482538	2.07546e-06	4.22705e-05	InaF motif containing 1 [Source:MGI Symbol;Acc:MGI:1913550]
ENSMUSG00000032394	Igdcc3	Ybx1_KD	Ybx1_Ctrl	0.790261	2.08634e-06	4.24426e-05	immunoglobulin superfamily, DCC subclass, member 3 [Source:MGI Symbol;Acc:MGI:1202390]
ENSMUSG00000035504	Reep6	Ybx1_KD	Ybx1_Ctrl	-0.497555	2.08881e-06	4.24433e-05	receptor accessory protein 6 [Source:MGI Symbol;Acc:MGI:1917585]
ENSMUSG00000113753	Gm5791	Ybx1_KD	Ybx1_Ctrl	-1.56708	2.10282e-06	4.26782e-05	predicted gene 5791 [Source:MGI Symbol;Acc:MGI:3648515]
ENSMUSG00000028532	Cachd1	Ybx1_KD	Ybx1_Ctrl	0.376877	2.12379e-06	4.30537e-05	cache domain containing 1 [Source:MGI Symbol;Acc:MGI:2444177]
ENSMUSG00000026819	Slc25a25	Ybx1_KD	Ybx1_Ctrl	-0.348365	2.14723e-06	4.34365e-05	solute carrier family 25 (mitochondrial carrier, phosphate carrier), member 25 [Source:MGI Symbol;Acc:MGI:1915913]
ENSMUSG00000069806	Cacng7	Ybx1_KD	Ybx1_Ctrl	-0.286174	2.14766e-06	4.34365e-05	calcium channel, voltage-dependent, gamma subunit 7 [Source:MGI Symbol;Acc:MGI:1932374]
ENSMUSG00000022217	Emc9	Ybx1_KD	Ybx1_Ctrl	-0.752336	2.15955e-06	4.36265e-05	ER membrane protein complex subunit 9 [Source:MGI Symbol;Acc:MGI:1934682]
ENSMUSG00000037487	Ubr5	Ybx1_KD	Ybx1_Ctrl	0.30904	2.22775e-06	4.49521e-05	ubiquitin protein ligase E3 component n-recognin 5 [Source:MGI Symbol;Acc:MGI:1918040]
ENSMUSG00000000416	Cttnbp2	Ybx1_KD	Ybx1_Ctrl	0.530431	2.26452e-06	4.56412e-05	cortactin binding protein 2 [Source:MGI Symbol;Acc:MGI:1353467]
ENSMUSG00000031391	L1cam	Ybx1_KD	Ybx1_Ctrl	-0.358874	2.26918e-06	4.56823e-05	L1 cell adhesion molecule [Source:MGI Symbol;Acc:MGI:96721]
ENSMUSG00000027254	Map1a	Ybx1_KD	Ybx1_Ctrl	-0.322416	2.28119e-06	4.58711e-05	microtubule-associated protein 1 A [Source:MGI Symbol;Acc:MGI:1306776]
ENSMUSG00000039661	Dusp26	Ybx1_KD	Ybx1_Ctrl	-0.48757	2.28548e-06	4.59044e-05	dual specificity phosphatase 26 (putative) [Source:MGI Symbol;Acc:MGI:1914209]
ENSMUSG00000107821	Gm8038	Ybx1_KD	Ybx1_Ctrl	-1.44851	2.3193e-06	4.64843e-05	predicted gene 8038 [Source:MGI Symbol;Acc:MGI:3644148]
ENSMUSG00000086994	Gm13402	Ybx1_KD	Ybx1_Ctrl	0.527107	2.31968e-06	4.64843e-05	predicted gene 13402 [Source:MGI Symbol;Acc:MGI:3649787]
ENSMUSG00000022105	Rb1	Ybx1_KD	Ybx1_Ctrl	0.335786	2.34809e-06	4.69995e-05	RB transcriptional corepressor 1 [Source:MGI Symbol;Acc:MGI:97874]
ENSMUSG00000028307	Aldob	Ybx1_KD	Ybx1_Ctrl	-1.29245	2.3519e-06	4.70218e-05	aldolase B, fructose-bisphosphate [Source:MGI Symbol;Acc:MGI:87995]
ENSMUSG00000070425	Xntrpc	Ybx1_KD	Ybx1_Ctrl	0.465773	2.35855e-06	4.71008e-05	Xndc1-transient receptor potential cation channel, subfamily C, member 2 readthrough [Source:MGI Symbol;Acc:MGI:5546370]
ENSMUSG00000097274	Gm47512	Ybx1_KD	Ybx1_Ctrl	-0.353785	2.38238e-06	4.75223e-05	predicted gene, 47512 [Source:MGI Symbol;Acc:MGI:6096503]
ENSMUSG00000031561	Tenm3	Ybx1_KD	Ybx1_Ctrl	0.587565	2.39236e-06	4.76667e-05	teneurin transmembrane protein 3 [Source:MGI Symbol;Acc:MGI:1345183]
ENSMUSG00000023011	Faim2	Ybx1_KD	Ybx1_Ctrl	-0.329926	2.42813e-06	4.83242e-05	Fas apoptotic inhibitory molecule 2 [Source:MGI Symbol;Acc:MGI:1919643]
ENSMUSG00000038416	Cdc16	Ybx1_KD	Ybx1_Ctrl	0.297624	2.43564e-06	4.84183e-05	CDC16 cell division cycle 16 [Source:MGI Symbol;Acc:MGI:1917207]
ENSMUSG00000098760	Gm2164	Ybx1_KD	Ybx1_Ctrl	1.30018	2.47863e-06	4.92168e-05	predicted gene 2164 [Source:MGI Symbol;Acc:MGI:3780334]
ENSMUSG00000039470	Zdhhc2	Ybx1_KD	Ybx1_Ctrl	-0.544433	2.50296e-06	4.96434e-05	zinc finger, DHHC domain containing 2 [Source:MGI Symbol;Acc:MGI:1923452]
ENSMUSG00000021061	Sptb	Ybx1_KD	Ybx1_Ctrl	0.426107	2.52523e-06	5.00283e-05	spectrin beta, erythrocytic [Source:MGI Symbol;Acc:MGI:98387]
ENSMUSG00000011589	Fsd1	Ybx1_KD	Ybx1_Ctrl	-0.331062	2.56307e-06	5.07204e-05	fibronectin type 3 and SPRY domain-containing protein [Source:MGI Symbol;Acc:MGI:1934858]
ENSMUSG00000074657	Kif5a	Ybx1_KD	Ybx1_Ctrl	-0.318874	2.59711e-06	5.12824e-05	kinesin family member 5A [Source:MGI Symbol;Acc:MGI:109564]
ENSMUSG00000055407	Map6	Ybx1_KD	Ybx1_Ctrl	-0.268171	2.59736e-06	5.12824e-05	microtubule-associated protein 6 [Source:MGI Symbol;Acc:MGI:1201690]
ENSMUSG00000027959	Sass6	Ybx1_KD	Ybx1_Ctrl	0.540335	2.61919e-06	5.16549e-05	SAS-6 centriolar assembly protein [Source:MGI Symbol;Acc:MGI:1920026]
ENSMUSG00000048701	Ccdc6	Ybx1_KD	Ybx1_Ctrl	0.321435	2.65096e-06	5.22225e-05	coiled-coil domain containing 6 [Source:MGI Symbol;Acc:MGI:1923801]
ENSMUSG00000028700	Pomgnt1	Ybx1_KD	Ybx1_Ctrl	-0.301894	2.65556e-06	5.22539e-05	protein O-linked mannose beta 1,2-N-acetylglucosaminyltransferase [Source:MGI Symbol;Acc:MGI:1915523]
ENSMUSG00000048039	Isg20l2	Ybx1_KD	Ybx1_Ctrl	0.393083	2.72173e-06	5.34354e-05	interferon stimulated exonuclease gene 20-like 2 [Source:MGI Symbol;Acc:MGI:2140076]
ENSMUSG00000028399	Ptprd	Ybx1_KD	Ybx1_Ctrl	0.300484	2.73368e-06	5.36097e-05	protein tyrosine phosphatase, receptor type, D [Source:MGI Symbol;Acc:MGI:97812]
ENSMUSG00000034226	Rhov	Ybx1_KD	Ybx1_Ctrl	-0.641727	2.75607e-06	5.3988e-05	ras homolog family member V [Source:MGI Symbol;Acc:MGI:2444227]
ENSMUSG00000031865	Dctn1	Ybx1_KD	Ybx1_Ctrl	-0.2712	2.7731e-06	5.42606e-05	dynactin 1 [Source:MGI Symbol;Acc:MGI:107745]
ENSMUSG00000025789	St8sia2	Ybx1_KD	Ybx1_Ctrl	-0.333039	2.78778e-06	5.44868e-05	ST8 alpha-N-acetyl-neuraminide alpha-2,8-sialyltransferase 2 [Source:MGI Symbol;Acc:MGI:106020]
ENSMUSG00000029126	Nsg1	Ybx1_KD	Ybx1_Ctrl	-0.275937	2.79467e-06	5.45602e-05	neuron specific gene family member 1 [Source:MGI Symbol;Acc:MGI:109149]
ENSMUSG00000047712	Ust	Ybx1_KD	Ybx1_Ctrl	0.799028	2.84402e-06	5.54616e-05	uronyl-2-sulfotransferase [Source:MGI Symbol;Acc:MGI:2442406]
ENSMUSG00000031285	Dcx	Ybx1_KD	Ybx1_Ctrl	0.307054	2.86627e-06	5.5833e-05	doublecortin [Source:MGI Symbol;Acc:MGI:1277171]
ENSMUSG00000034755	Pcdh11x	Ybx1_KD	Ybx1_Ctrl	-0.503907	2.90788e-06	5.65803e-05	protocadherin 11 X-linked [Source:MGI Symbol;Acc:MGI:2442849]
ENSMUSG00000032293	Ireb2	Ybx1_KD	Ybx1_Ctrl	0.287922	2.92006e-06	5.6754e-05	iron responsive element binding protein 2 [Source:MGI Symbol;Acc:MGI:1928268]
ENSMUSG00000029482	Aacs	Ybx1_KD	Ybx1_Ctrl	-0.36934	2.93234e-06	5.69292e-05	acetoacetyl-CoA synthetase [Source:MGI Symbol;Acc:MGI:1926144]
ENSMUSG00000053062	Jam2	Ybx1_KD	Ybx1_Ctrl	0.360482	2.94756e-06	5.71611e-05	junction adhesion molecule 2 [Source:MGI Symbol;Acc:MGI:1933820]
ENSMUSG00000052534	Pbx1	Ybx1_KD	Ybx1_Ctrl	0.346567	2.9537e-06	5.72165e-05	pre B cell leukemia homeobox 1 [Source:MGI Symbol;Acc:MGI:97495]
ENSMUSG00000024993	Fam45a	Ybx1_KD	Ybx1_Ctrl	0.411525	3.01622e-06	5.83627e-05	DENN domain containing 10 [Source:MGI Symbol;Acc:MGI:1915144]
ENSMUSG00000030510	Cers3	Ybx1_KD	Ybx1_Ctrl	-1.47512	3.09673e-06	5.9854e-05	ceramide synthase 3 [Source:MGI Symbol;Acc:MGI:2681008]
ENSMUSG00000043251	Exoc3l	Ybx1_KD	Ybx1_Ctrl	-0.519849	3.22579e-06	6.22252e-05	exocyst complex component 3-like [Source:MGI Symbol;Acc:MGI:3041195]
ENSMUSG00000022421	Nptxr	Ybx1_KD	Ybx1_Ctrl	-0.376752	3.22654e-06	6.22252e-05	neuronal pentraxin receptor [Source:MGI Symbol;Acc:MGI:1920590]
ENSMUSG00000053399	Adamts18	Ybx1_KD	Ybx1_Ctrl	0.798476	3.24565e-06	6.25244e-05	a disintegrin-like and metallopeptidase (reprolysin type) with thrombospondin type 1 motif, 18 [Source:MGI Symbol;Acc:MGI:2442600]
ENSMUSG00000038780	Smurf1	Ybx1_KD	Ybx1_Ctrl	-0.279667	3.2499e-06	6.25372e-05	SMAD specific E3 ubiquitin protein ligase 1 [Source:MGI Symbol;Acc:MGI:1923038]
ENSMUSG00000030960	Eef1akmt2	Ybx1_KD	Ybx1_Ctrl	0.606415	3.26869e-06	6.28294e-05	EEF1A lysine methyltransferase 2 [Source:MGI Symbol;Acc:MGI:1919346]
ENSMUSG00000024222	Fkbp5	Ybx1_KD	Ybx1_Ctrl	0.374004	3.28919e-06	6.31539e-05	FK506 binding protein 5 [Source:MGI Symbol;Acc:MGI:104670]
ENSMUSG00000021248	Tmed10	Ybx1_KD	Ybx1_Ctrl	0.353719	3.34116e-06	6.40812e-05	transmembrane p24 trafficking protein 10 [Source:MGI Symbol;Acc:MGI:1915831]
ENSMUSG00000024727	Trpm6	Ybx1_KD	Ybx1_Ctrl	-1.72142	3.35754e-06	6.43245e-05	transient receptor potential cation channel, subfamily M, member 6 [Source:MGI Symbol;Acc:MGI:2675603]
ENSMUSG00000025192	Entpd7	Ybx1_KD	Ybx1_Ctrl	-0.553922	3.3794e-06	6.46723e-05	ectonucleoside triphosphate diphosphohydrolase 7 [Source:MGI Symbol;Acc:MGI:2135885]
ENSMUSG00000018126	Baiap2l2	Ybx1_KD	Ybx1_Ctrl	-0.992103	3.38932e-06	6.47207e-05	BAI1-associated protein 2-like 2 [Source:MGI Symbol;Acc:MGI:2652819]
ENSMUSG00000031095	Cul4b	Ybx1_KD	Ybx1_Ctrl	0.389934	3.38935e-06	6.47207e-05	cullin 4B [Source:MGI Symbol;Acc:MGI:1919834]
ENSMUSG00000056004	9330182L06Rik	Ybx1_KD	Ybx1_Ctrl	-0.330314	3.4122e-06	6.50857e-05	endosome-lysosome associated apoptosis and autophagy regulator family member 2 [Source:MGI Symbol;Acc:MGI:2443264]
ENSMUSG00000005233	Spc25	Ybx1_KD	Ybx1_Ctrl	0.699564	3.48221e-06	6.63484e-05	SPC25, NDC80 kinetochore complex component, homolog (S. cerevisiae) [Source:MGI Symbol;Acc:MGI:1913692]
ENSMUSG00000020741	Cluh	Ybx1_KD	Ybx1_Ctrl	-0.296903	3.50918e-06	6.67894e-05	clustered mitochondria (cluA/CLU1) homolog [Source:MGI Symbol;Acc:MGI:1921398]
ENSMUSG00000038733	Wdr26	Ybx1_KD	Ybx1_Ctrl	0.280344	3.60091e-06	6.84604e-05	WD repeat domain 26 [Source:MGI Symbol;Acc:MGI:1923825]
ENSMUSG00000035206	Sppl2b	Ybx1_KD	Ybx1_Ctrl	-0.370072	3.69134e-06	7.01033e-05	signal peptide peptidase like 2B [Source:MGI Symbol;Acc:MGI:1920468]
ENSMUSG00000085297	Gm11651	Ybx1_KD	Ybx1_Ctrl	-0.74103	3.73318e-06	7.08207e-05	predicted gene 11651 [Source:MGI Symbol;Acc:MGI:3651203]
ENSMUSG00000024248	Cox7a2l	Ybx1_KD	Ybx1_Ctrl	-0.312109	3.74149e-06	7.09013e-05	cytochrome c oxidase subunit 7A2 like [Source:MGI Symbol;Acc:MGI:106015]
ENSMUSG00000028583	Pdpn	Ybx1_KD	Ybx1_Ctrl	0.499014	3.8223e-06	7.2354e-05	podoplanin [Source:MGI Symbol;Acc:MGI:103098]
ENSMUSG00000085007	Gm11549	Ybx1_KD	Ybx1_Ctrl	-1.12662	3.85156e-06	7.28287e-05	small integral membrane protein 43 [Source:MGI Symbol;Acc:MGI:3650339]
ENSMUSG00000041351	Rap1gap	Ybx1_KD	Ybx1_Ctrl	-0.354574	3.89796e-06	7.36262e-05	Rap1 GTPase-activating protein [Source:MGI Symbol;Acc:MGI:109338]
ENSMUSG00000036622	Atp13a2	Ybx1_KD	Ybx1_Ctrl	-0.328611	3.93329e-06	7.42132e-05	ATPase type 13A2 [Source:MGI Symbol;Acc:MGI:1922022]
ENSMUSG00000051726	Kcnf1	Ybx1_KD	Ybx1_Ctrl	-0.650206	3.94593e-06	7.43711e-05	potassium voltage-gated channel, subfamily F, member 1 [Source:MGI Symbol;Acc:MGI:2687399]
ENSMUSG00000011751	Sptbn4	Ybx1_KD	Ybx1_Ctrl	-0.349599	3.95934e-06	7.45434e-05	spectrin beta, non-erythrocytic 4 [Source:MGI Symbol;Acc:MGI:1890574]
ENSMUSG00000097854	Gm26602	Ybx1_KD	Ybx1_Ctrl	0.290026	3.98424e-06	7.49313e-05	predicted gene, 26602 [Source:MGI Symbol;Acc:MGI:5477096]
ENSMUSG00000054034	Tceal5	Ybx1_KD	Ybx1_Ctrl	-0.550512	4.00095e-06	7.51643e-05	transcription elongation factor A (SII)-like 5 [Source:MGI Symbol;Acc:MGI:3036236]
ENSMUSG00000069171	Nr2f1	Ybx1_KD	Ybx1_Ctrl	0.296509	4.0054e-06	7.51671e-05	nuclear receptor subfamily 2, group F, member 1 [Source:MGI Symbol;Acc:MGI:1352451]
ENSMUSG00000032348	Gsta4	Ybx1_KD	Ybx1_Ctrl	0.477153	4.06374e-06	7.61798e-05	glutathione S-transferase, alpha 4 [Source:MGI Symbol;Acc:MGI:1309515]
ENSMUSG00000062209	Erbb4	Ybx1_KD	Ybx1_Ctrl	-0.554806	4.11569e-06	7.70708e-05	erb-b2 receptor tyrosine kinase 4 [Source:MGI Symbol;Acc:MGI:104771]
ENSMUSG00000046178	Nxph1	Ybx1_KD	Ybx1_Ctrl	-0.809544	4.1336e-06	7.73231e-05	neurexophilin 1 [Source:MGI Symbol;Acc:MGI:107492]
ENSMUSG00000004748	Mtfp1	Ybx1_KD	Ybx1_Ctrl	-0.639599	4.17594e-06	7.80314e-05	mitochondrial fission process 1 [Source:MGI Symbol;Acc:MGI:1916686]
ENSMUSG00000030255	Sspn	Ybx1_KD	Ybx1_Ctrl	-0.765038	4.36844e-06	8.15412e-05	sarcospan [Source:MGI Symbol;Acc:MGI:1353511]
ENSMUSG00000024121	Atp6v0c	Ybx1_KD	Ybx1_Ctrl	-0.320176	4.4374e-06	8.26637e-05	ATPase, H+ transporting, lysosomal V0 subunit C [Source:MGI Symbol;Acc:MGI:88116]
ENSMUSG00000070713	Gm10282	Ybx1_KD	Ybx1_Ctrl	0.435217	4.43807e-06	8.26637e-05	predicted pseudogene 10282 [Source:MGI Symbol;Acc:MGI:3704312]
ENSMUSG00000006457	Actn3	Ybx1_KD	Ybx1_Ctrl	-0.972987	4.56666e-06	8.47731e-05	actinin alpha 3 [Source:MGI Symbol;Acc:MGI:99678]
ENSMUSG00000021264	Yy1	Ybx1_KD	Ybx1_Ctrl	0.290684	4.5674e-06	8.47731e-05	YY1 transcription factor [Source:MGI Symbol;Acc:MGI:99150]
ENSMUSG00000114210	A330084C13Rik	Ybx1_KD	Ybx1_Ctrl	0.606609	4.56851e-06	8.47731e-05	RIKEN cDNA A330084C13 gene [Source:MGI Symbol;Acc:MGI:2685802]
ENSMUSG00000044562	Rasip1	Ybx1_KD	Ybx1_Ctrl	-0.533101	4.57076e-06	8.47731e-05	Ras interacting protein 1 [Source:MGI Symbol;Acc:MGI:1917153]
ENSMUSG00000007989	Fzd3	Ybx1_KD	Ybx1_Ctrl	0.303758	4.58203e-06	8.48224e-05	frizzled class receptor 3 [Source:MGI Symbol;Acc:MGI:108476]
ENSMUSG00000019803	Nr2e1	Ybx1_KD	Ybx1_Ctrl	0.614214	4.58316e-06	8.48224e-05	nuclear receptor subfamily 2, group E, member 1 [Source:MGI Symbol;Acc:MGI:1100526]
ENSMUSG00000001576	Ergic1	Ybx1_KD	Ybx1_Ctrl	-0.28611	4.68628e-06	8.66391e-05	endoplasmic reticulum-golgi intermediate compartment (ERGIC) 1 [Source:MGI Symbol;Acc:MGI:1914708]
ENSMUSG00000017943	Gdap1l1	Ybx1_KD	Ybx1_Ctrl	-0.298325	4.71981e-06	8.71665e-05	ganglioside-induced differentiation-associated protein 1-like 1 [Source:MGI Symbol;Acc:MGI:2385163]
ENSMUSG00000027878	Notch2	Ybx1_KD	Ybx1_Ctrl	0.769579	4.73058e-06	8.72413e-05	notch 2 [Source:MGI Symbol;Acc:MGI:97364]
ENSMUSG00000046160	Olig1	Ybx1_KD	Ybx1_Ctrl	-0.531347	4.73387e-06	8.72413e-05	oligodendrocyte transcription factor 1 [Source:MGI Symbol;Acc:MGI:1355334]
ENSMUSG00000034656	Cacna1a	Ybx1_KD	Ybx1_Ctrl	-0.285366	4.74045e-06	8.72704e-05	calcium channel, voltage-dependent, P/Q type, alpha 1A subunit [Source:MGI Symbol;Acc:MGI:109482]
ENSMUSG00000040822	1700123O20Rik	Ybx1_KD	Ybx1_Ctrl	0.394732	4.87806e-06	8.96706e-05	RIKEN cDNA 1700123O20 gene [Source:MGI Symbol;Acc:MGI:1920893]
ENSMUSG00000006728	Cdk4	Ybx1_KD	Ybx1_Ctrl	0.286365	4.88112e-06	8.96706e-05	cyclin-dependent kinase 4 [Source:MGI Symbol;Acc:MGI:88357]
ENSMUSG00000052957	Gas1	Ybx1_KD	Ybx1_Ctrl	0.440922	4.91646e-06	9.02247e-05	growth arrest specific 1 [Source:MGI Symbol;Acc:MGI:95655]
ENSMUSG00000045608	Dbx2	Ybx1_KD	Ybx1_Ctrl	-1.44327	4.98934e-06	9.14659e-05	developing brain homeobox 2 [Source:MGI Symbol;Acc:MGI:107445]
ENSMUSG00000062867	Impdh2	Ybx1_KD	Ybx1_Ctrl	-0.295475	5.06785e-06	9.28077e-05	inosine monophosphate dehydrogenase 2 [Source:MGI Symbol;Acc:MGI:109367]
ENSMUSG00000024548	Setbp1	Ybx1_KD	Ybx1_Ctrl	0.314764	5.11286e-06	9.35337e-05	SET binding protein 1 [Source:MGI Symbol;Acc:MGI:1933199]
ENSMUSG00000005677	Nr1i3	Ybx1_KD	Ybx1_Ctrl	-0.453281	5.12837e-06	9.3719e-05	nuclear receptor subfamily 1, group I, member 3 [Source:MGI Symbol;Acc:MGI:1346307]
ENSMUSG00000043716	Rpl7	Ybx1_KD	Ybx1_Ctrl	-0.31436	5.16071e-06	9.42114e-05	ribosomal protein L7 [Source:MGI Symbol;Acc:MGI:98073]
ENSMUSG00000041654	Slc39a11	Ybx1_KD	Ybx1_Ctrl	-0.581386	5.21158e-06	9.50404e-05	solute carrier family 39 (metal ion transporter), member 11 [Source:MGI Symbol;Acc:MGI:1917056]
ENSMUSG00000039191	Rbpj	Ybx1_KD	Ybx1_Ctrl	0.369123	5.21728e-06	9.50451e-05	recombination signal binding protein for immunoglobulin kappa J region [Source:MGI Symbol;Acc:MGI:96522]
ENSMUSG00000027952	Pmvk	Ybx1_KD	Ybx1_Ctrl	-0.519722	5.31391e-06	9.66757e-05	phosphomevalonate kinase [Source:MGI Symbol;Acc:MGI:1915853]
ENSMUSG00000097039	Pvt1	Ybx1_KD	Ybx1_Ctrl	-0.578386	5.31989e-06	9.66757e-05	Pvt1 oncogene [Source:MGI Symbol;Acc:MGI:97824]
ENSMUSG00000026135	Zfp142	Ybx1_KD	Ybx1_Ctrl	-0.328224	5.32343e-06	9.66757e-05	zinc finger protein 142 [Source:MGI Symbol;Acc:MGI:1924514]
ENSMUSG00000036737	Oxsr1	Ybx1_KD	Ybx1_Ctrl	-0.290413	5.43454e-06	9.85909e-05	oxidative-stress responsive 1 [Source:MGI Symbol;Acc:MGI:1917378]
ENSMUSG00000100945	Gm29529	Ybx1_KD	Ybx1_Ctrl	1.12847	5.48558e-06	9.94133e-05	predicted gene 29529 [Source:MGI Symbol;Acc:MGI:5580235]
ENSMUSG00000022033	Pbk	Ybx1_KD	Ybx1_Ctrl	0.647668	5.49481e-06	9.94772e-05	PDZ binding kinase [Source:MGI Symbol;Acc:MGI:1289156]
ENSMUSG00000032977	Fam207a	Ybx1_KD	Ybx1_Ctrl	-0.361154	5.52162e-06	9.98588e-05	family with sequence similarity 207, member A [Source:MGI Symbol;Acc:MGI:1916334]
ENSMUSG00000036775	Decr2	Ybx1_KD	Ybx1_Ctrl	-0.381199	5.55911e-06	0.000100433	2-4-dienoyl-Coenzyme A reductase 2, peroxisomal [Source:MGI Symbol;Acc:MGI:1347059]
ENSMUSG00000086219	Srrm4os	Ybx1_KD	Ybx1_Ctrl	0.598909	5.67983e-06	0.000102507	serine/arginine repetitive matrix 4, opposite strand [Source:MGI Symbol;Acc:MGI:1924048]
ENSMUSG00000035109	Shc4	Ybx1_KD	Ybx1_Ctrl	-0.272682	5.73806e-06	0.000103451	SHC (Src homology 2 domain containing) family, member 4 [Source:MGI Symbol;Acc:MGI:2655364]
ENSMUSG00000102869	2900097C17Rik	Ybx1_KD	Ybx1_Ctrl	-0.330979	5.76946e-06	0.00010391	non-coding RNA activated by DNA damage [Source:MGI Symbol;Acc:MGI:1914767]
ENSMUSG00000087174	5530601H04Rik	Ybx1_KD	Ybx1_Ctrl	0.477587	5.79623e-06	0.000104177	RIKEN cDNA 5530601H04 gene [Source:MGI Symbol;Acc:MGI:1918695]
ENSMUSG00000038156	Spon1	Ybx1_KD	Ybx1_Ctrl	0.631201	5.80395e-06	0.000104208	spondin 1, (f-spondin) extracellular matrix protein [Source:MGI Symbol;Acc:MGI:2385287]
ENSMUSG00000034290	Nek9	Ybx1_KD	Ybx1_Ctrl	0.352706	5.88529e-06	0.00010556	NIMA (never in mitosis gene a)-related expressed kinase 9 [Source:MGI Symbol;Acc:MGI:2387995]
ENSMUSG00000076432	Ywhaq	Ybx1_KD	Ybx1_Ctrl	-0.278763	5.97996e-06	0.000107148	tyrosine 3-monooxygenase/tryptophan 5-monooxygenase activation protein theta [Source:MGI Symbol;Acc:MGI:891963]
ENSMUSG00000054027	Nt5dc3	Ybx1_KD	Ybx1_Ctrl	0.289898	5.99276e-06	0.000107267	5'-nucleotidase domain containing 3 [Source:MGI Symbol;Acc:MGI:3513266]
ENSMUSG00000090071	Cdk5r2	Ybx1_KD	Ybx1_Ctrl	-0.453552	6.06069e-06	0.000108371	cyclin-dependent kinase 5, regulatory subunit 2 (p39) [Source:MGI Symbol;Acc:MGI:1330828]
ENSMUSG00000116594	Gm49601	Ybx1_KD	Ybx1_Ctrl	-0.328919	6.08579e-06	0.000108709	predicted gene, 49601 [Source:MGI Symbol;Acc:MGI:6215011]
ENSMUSG00000032540	Abhd5	Ybx1_KD	Ybx1_Ctrl	-0.41018	6.11366e-06	0.000109095	abhydrolase domain containing 5 [Source:MGI Symbol;Acc:MGI:1914719]
ENSMUSG00000045515	Pou3f3	Ybx1_KD	Ybx1_Ctrl	0.326273	6.12632e-06	0.000109209	POU domain, class 3, transcription factor 3 [Source:MGI Symbol;Acc:MGI:102564]
ENSMUSG00000109367	Gm18782	Ybx1_KD	Ybx1_Ctrl	-1.45827	6.19813e-06	0.000110376	predicted gene, 18782 [Source:MGI Symbol;Acc:MGI:5010967]
ENSMUSG00000079477	Rab7	Ybx1_KD	Ybx1_Ctrl	-0.281989	6.21609e-06	0.000110583	RAB7, member RAS oncogene family [Source:MGI Symbol;Acc:MGI:105068]
ENSMUSG00000060487	Samd5	Ybx1_KD	Ybx1_Ctrl	0.77448	6.30579e-06	0.000112064	sterile alpha motif domain containing 5 [Source:MGI Symbol;Acc:MGI:2444815]
ENSMUSG00000078588	Ccdc24	Ybx1_KD	Ybx1_Ctrl	-0.367664	6.32911e-06	0.000112364	coiled-coil domain containing 24 [Source:MGI Symbol;Acc:MGI:2685874]
ENSMUSG00000021012	Zc3h14	Ybx1_KD	Ybx1_Ctrl	0.271866	6.33839e-06	0.000112415	zinc finger CCCH type containing 14 [Source:MGI Symbol;Acc:MGI:1919824]
ENSMUSG00000023944	Hsp90ab1	Ybx1_KD	Ybx1_Ctrl	0.267994	6.35523e-06	0.000112599	heat shock protein 90 alpha (cytosolic), class B member 1 [Source:MGI Symbol;Acc:MGI:96247]
ENSMUSG00000036989	Trim3	Ybx1_KD	Ybx1_Ctrl	-0.268421	6.37454e-06	0.000112826	tripartite motif-containing 3 [Source:MGI Symbol;Acc:MGI:1860040]
ENSMUSG00000086360	Gm16214	Ybx1_KD	Ybx1_Ctrl	0.769203	6.4237e-06	0.000113581	predicted gene 16214 [Source:MGI Symbol;Acc:MGI:3801724]
ENSMUSG00000030854	Ptpn5	Ybx1_KD	Ybx1_Ctrl	-0.370469	6.4445e-06	0.000113811	protein tyrosine phosphatase, non-receptor type 5 [Source:MGI Symbol;Acc:MGI:97807]
ENSMUSG00000097023	Mir9-3hg	Ybx1_KD	Ybx1_Ctrl	0.423197	6.45037e-06	0.000113811	Mir9-3 host gene [Source:MGI Symbol;Acc:MGI:2142071]
ENSMUSG00000005674	Tomm40l	Ybx1_KD	Ybx1_Ctrl	-0.420806	6.45631e-06	0.000113811	translocase of outer mitochondrial membrane 40-like [Source:MGI Symbol;Acc:MGI:3589112]
ENSMUSG00000106944	Gm43843	Ybx1_KD	Ybx1_Ctrl	0.764321	6.48614e-06	0.000114222	predicted gene 43843 [Source:MGI Symbol;Acc:MGI:5663980]
ENSMUSG00000089945	Pakap	Ybx1_KD	Ybx1_Ctrl	-0.353526	6.49849e-06	0.000114324	paralemmin A kinase anchor protein [Source:MGI Symbol;Acc:MGI:5141924]
ENSMUSG00000020484	Xbp1	Ybx1_KD	Ybx1_Ctrl	-0.395946	6.55463e-06	0.000115195	X-box binding protein 1 [Source:MGI Symbol;Acc:MGI:98970]
ENSMUSG00000003746	Man1a	Ybx1_KD	Ybx1_Ctrl	0.71387	6.66115e-06	0.000116949	mannosidase 1, alpha [Source:MGI Symbol;Acc:MGI:104677]
ENSMUSG00000020654	Adcy3	Ybx1_KD	Ybx1_Ctrl	-0.352841	6.6977e-06	0.000117473	adenylate cyclase 3 [Source:MGI Symbol;Acc:MGI:99675]
ENSMUSG00000029461	Fam168a	Ybx1_KD	Ybx1_Ctrl	0.313634	6.71407e-06	0.000117638	family with sequence similarity 168, member A [Source:MGI Symbol;Acc:MGI:2442372]
ENSMUSG00000026688	Mgst3	Ybx1_KD	Ybx1_Ctrl	-0.558548	6.72061e-06	0.000117638	microsomal glutathione S-transferase 3 [Source:MGI Symbol;Acc:MGI:1913697]
ENSMUSG00000010392	Gosr1	Ybx1_KD	Ybx1_Ctrl	0.351378	6.75615e-06	0.000118141	golgi SNAP receptor complex member 1 [Source:MGI Symbol;Acc:MGI:1858260]
ENSMUSG00000027612	Mmp24	Ybx1_KD	Ybx1_Ctrl	-0.270165	6.86949e-06	0.000120003	matrix metallopeptidase 24 [Source:MGI Symbol;Acc:MGI:1341867]
ENSMUSG00000026797	Stxbp1	Ybx1_KD	Ybx1_Ctrl	-0.270614	6.97698e-06	0.000121758	syntaxin binding protein 1 [Source:MGI Symbol;Acc:MGI:107363]
ENSMUSG00000005763	Cd247	Ybx1_KD	Ybx1_Ctrl	0.448057	7.00878e-06	0.000122089	CD247 antigen [Source:MGI Symbol;Acc:MGI:88334]
ENSMUSG00000087429	Gm16235	Ybx1_KD	Ybx1_Ctrl	0.54606	7.00994e-06	0.000122089	predicted gene 16235 [Source:MGI Symbol;Acc:MGI:3801878]
ENSMUSG00000084728	Mir1905	Ybx1_KD	Ybx1_Ctrl	0.492261	7.06102e-06	0.000122856	microRNA 1905 [Source:MGI Symbol;Acc:MGI:3811408]
ENSMUSG00000025980	Hspd1	Ybx1_KD	Ybx1_Ctrl	-0.297548	7.12045e-06	0.000123767	heat shock protein 1 (chaperonin) [Source:MGI Symbol;Acc:MGI:96242]
ENSMUSG00000056153	Socs6	Ybx1_KD	Ybx1_Ctrl	0.390547	7.14287e-06	0.000124033	suppressor of cytokine signaling 6 [Source:MGI Symbol;Acc:MGI:1924885]
ENSMUSG00000031723	Txnl4b	Ybx1_KD	Ybx1_Ctrl	-0.51605	7.20284e-06	0.00012495	thioredoxin-like 4B [Source:MGI Symbol;Acc:MGI:2443724]
ENSMUSG00000045751	Mms22l	Ybx1_KD	Ybx1_Ctrl	0.725548	7.28135e-06	0.000126186	MMS22-like, DNA repair protein [Source:MGI Symbol;Acc:MGI:2684980]
ENSMUSG00000000934	Top1mt	Ybx1_KD	Ybx1_Ctrl	-0.555351	7.38069e-06	0.00012778	DNA topoisomerase 1, mitochondrial [Source:MGI Symbol;Acc:MGI:1920210]
ENSMUSG00000105881	4932422M17Rik	Ybx1_KD	Ybx1_Ctrl	0.404778	7.40338e-06	0.000127883	RIKEN cDNA 4932422M17 gene [Source:MGI Symbol;Acc:MGI:1921616]
ENSMUSG00000081344	Gm14303	Ybx1_KD	Ybx1_Ctrl	-0.571155	7.40491e-06	0.000127883	predicted gene 14303 [Source:MGI Symbol;Acc:MGI:3651379]
ENSMUSG00000032666	1700025G04Rik	Ybx1_KD	Ybx1_Ctrl	0.348813	7.40859e-06	0.000127883	RIKEN cDNA 1700025G04 gene [Source:MGI Symbol;Acc:MGI:1916649]
ENSMUSG00000105895	Gm42829	Ybx1_KD	Ybx1_Ctrl	-0.651583	7.41788e-06	0.000127916	predicted gene 42829 [Source:MGI Symbol;Acc:MGI:5662966]
ENSMUSG00000007021	Syngr3	Ybx1_KD	Ybx1_Ctrl	-0.357944	7.5448e-06	0.000129976	synaptogyrin 3 [Source:MGI Symbol;Acc:MGI:1341881]
ENSMUSG00000087623	Gm12404	Ybx1_KD	Ybx1_Ctrl	-0.31163	7.61534e-06	0.000131062	predicted gene 12404 [Source:MGI Symbol;Acc:MGI:3649601]
ENSMUSG00000026484	Rnf2	Ybx1_KD	Ybx1_Ctrl	0.30008	7.77246e-06	0.000133634	ring finger protein 2 [Source:MGI Symbol;Acc:MGI:1101759]
ENSMUSG00000024130	Abca3	Ybx1_KD	Ybx1_Ctrl	-0.288663	7.81457e-06	0.000134226	ATP-binding cassette, sub-family A (ABC1), member 3 [Source:MGI Symbol;Acc:MGI:1351617]
ENSMUSG00000052040	Klf13	Ybx1_KD	Ybx1_Ctrl	0.329846	7.89456e-06	0.000135272	Kruppel-like factor 13 [Source:MGI Symbol;Acc:MGI:1354948]
ENSMUSG00000036202	Rif1	Ybx1_KD	Ybx1_Ctrl	0.356338	7.89814e-06	0.000135272	replication timing regulatory factor 1 [Source:MGI Symbol;Acc:MGI:1098622]
ENSMUSG00000021508	Cxcl14	Ybx1_KD	Ybx1_Ctrl	0.466976	7.89878e-06	0.000135272	chemokine (C-X-C motif) ligand 14 [Source:MGI Symbol;Acc:MGI:1888514]
ENSMUSG00000074748	Atxn7l3b	Ybx1_KD	Ybx1_Ctrl	-0.266152	7.92935e-06	0.000135663	ataxin 7-like 3B [Source:MGI Symbol;Acc:MGI:1914971]
ENSMUSG00000109829	Gm45605	Ybx1_KD	Ybx1_Ctrl	-0.688408	8.01499e-06	0.000136994	predicted gene 45605 [Source:MGI Symbol;Acc:MGI:5791441]
ENSMUSG00000063317	Usp31	Ybx1_KD	Ybx1_Ctrl	-0.328277	8.13114e-06	0.000138843	ubiquitin specific peptidase 31 [Source:MGI Symbol;Acc:MGI:1923429]
ENSMUSG00000037235	Mxd4	Ybx1_KD	Ybx1_Ctrl	0.350638	8.16268e-06	0.000139245	Max dimerization protein 4 [Source:MGI Symbol;Acc:MGI:104991]
ENSMUSG00000118257	9630014M24Rik	Ybx1_KD	Ybx1_Ctrl	-1.37117	8.19656e-06	0.000139686	RIKEN cDNA 9630014M24 gene [Source:MGI Symbol;Acc:MGI:3588234]
ENSMUSG00000036550	Cnot1	Ybx1_KD	Ybx1_Ctrl	0.286186	8.21998e-06	0.000139948	CCR4-NOT transcription complex, subunit 1 [Source:MGI Symbol;Acc:MGI:2442402]
ENSMUSG00000022656	Nectin3	Ybx1_KD	Ybx1_Ctrl	0.349951	8.23737e-06	0.000140045	nectin cell adhesion molecule 3 [Source:MGI Symbol;Acc:MGI:1930171]
ENSMUSG00000070476	Fam217b	Ybx1_KD	Ybx1_Ctrl	0.344727	8.2417e-06	0.000140045	family with sequence similarity 217, member B [Source:MGI Symbol;Acc:MGI:1918782]
ENSMUSG00000001151	Pcnt	Ybx1_KD	Ybx1_Ctrl	0.432523	8.25427e-06	0.000140122	pericentrin (kendrin) [Source:MGI Symbol;Acc:MGI:102722]
ENSMUSG00000085581	Gm12786	Ybx1_KD	Ybx1_Ctrl	0.896079	8.31763e-06	0.00014106	predicted gene 12786 [Source:MGI Symbol;Acc:MGI:3650114]
ENSMUSG00000036940	Kdm1a	Ybx1_KD	Ybx1_Ctrl	0.273785	8.33438e-06	0.000141207	lysine (K)-specific demethylase 1A [Source:MGI Symbol;Acc:MGI:1196256]
ENSMUSG00000025450	Gm9752	Ybx1_KD	Ybx1_Ctrl	0.445753	8.35225e-06	0.000141335	predicted gene 9752 [Source:MGI Symbol;Acc:MGI:3641896]
ENSMUSG00000018377	Vezf1	Ybx1_KD	Ybx1_Ctrl	0.337955	8.3582e-06	0.000141335	vascular endothelial zinc finger 1 [Source:MGI Symbol;Acc:MGI:1313291]
ENSMUSG00000041957	Pkp2	Ybx1_KD	Ybx1_Ctrl	0.92759	8.46825e-06	0.0001428	plakophilin 2 [Source:MGI Symbol;Acc:MGI:1914701]
ENSMUSG00000040701	Ap1g2	Ybx1_KD	Ybx1_Ctrl	0.409758	8.47652e-06	0.0001428	adaptor protein complex AP-1, gamma 2 subunit [Source:MGI Symbol;Acc:MGI:1328307]
ENSMUSG00000029311	Hsd17b11	Ybx1_KD	Ybx1_Ctrl	-0.535568	8.47684e-06	0.0001428	hydroxysteroid (17-beta) dehydrogenase 11 [Source:MGI Symbol;Acc:MGI:2149821]
ENSMUSG00000051950	B3glct	Ybx1_KD	Ybx1_Ctrl	0.378485	8.47755e-06	0.0001428	beta-3-glucosyltransferase [Source:MGI Symbol;Acc:MGI:2685903]
ENSMUSG00000014602	Kif1a	Ybx1_KD	Ybx1_Ctrl	-0.265379	8.48781e-06	0.000142834	kinesin family member 1A [Source:MGI Symbol;Acc:MGI:108391]
ENSMUSG00000064344	mt-Tm	Ybx1_KD	Ybx1_Ctrl	0.43882	8.49722e-06	0.000142855	mitochondrially encoded tRNA methionine [Source:MGI Symbol;Acc:MGI:102480]
ENSMUSG00000044306	4930500M09Rik	Ybx1_KD	Ybx1_Ctrl	-0.858895	8.53068e-06	0.000143279	RIKEN cDNA 4930500M09 gene [Source:MGI Symbol;Acc:MGI:3630173]
ENSMUSG00000049807	Arhgap23	Ybx1_KD	Ybx1_Ctrl	-0.305919	8.5601e-06	0.000143635	Rho GTPase activating protein 23 [Source:MGI Symbol;Acc:MGI:3697726]
ENSMUSG00000020890	Gucy2e	Ybx1_KD	Ybx1_Ctrl	-1.36372	8.57769e-06	0.000143792	guanylate cyclase 2e [Source:MGI Symbol;Acc:MGI:105123]
ENSMUSG00000026748	Plxdc2	Ybx1_KD	Ybx1_Ctrl	-0.465423	8.63248e-06	0.000144571	plexin domain containing 2 [Source:MGI Symbol;Acc:MGI:1914698]
ENSMUSG00000024593	Megf10	Ybx1_KD	Ybx1_Ctrl	0.514467	8.73778e-06	0.000146194	multiple EGF-like-domains 10 [Source:MGI Symbol;Acc:MGI:2685177]
ENSMUSG00000037720	Tmem33	Ybx1_KD	Ybx1_Ctrl	0.316491	8.75403e-06	0.000146326	transmembrane protein 33 [Source:MGI Symbol;Acc:MGI:1915128]
ENSMUSG00000030220	Arhgdib	Ybx1_KD	Ybx1_Ctrl	-1.18414	8.8042e-06	0.000147023	Rho, GDP dissociation inhibitor (GDI) beta [Source:MGI Symbol;Acc:MGI:101940]
ENSMUSG00000038252	Ncapd2	Ybx1_KD	Ybx1_Ctrl	0.412154	8.87207e-06	0.000148015	non-SMC condensin I complex, subunit D2 [Source:MGI Symbol;Acc:MGI:1915548]
ENSMUSG00000118134	4930549G23Rik	Ybx1_KD	Ybx1_Ctrl	0.821622	8.90402e-06	0.000148406	RIKEN cDNA 4930549G23 gene [Source:MGI Symbol;Acc:MGI:1922536]
ENSMUSG00000026051	Ecrg4	Ybx1_KD	Ybx1_Ctrl	1.16894	8.91375e-06	0.000148426	ECRG4 augurin precursor [Source:MGI Symbol;Acc:MGI:1926146]
ENSMUSG00000022305	Lrp12	Ybx1_KD	Ybx1_Ctrl	0.333983	8.94243e-06	0.000148762	low density lipoprotein-related protein 12 [Source:MGI Symbol;Acc:MGI:2443132]
ENSMUSG00000031343	Gabra3	Ybx1_KD	Ybx1_Ctrl	-0.323433	8.9636e-06	0.000148972	gamma-aminobutyric acid (GABA) A receptor, subunit alpha 3 [Source:MGI Symbol;Acc:MGI:95615]
ENSMUSG00000040466	Blvrb	Ybx1_KD	Ybx1_Ctrl	-0.708689	8.9839e-06	0.000149138	biliverdin reductase B (flavin reductase (NADPH)) [Source:MGI Symbol;Acc:MGI:2385271]
ENSMUSG00000027879	Sec22b	Ybx1_KD	Ybx1_Ctrl	0.318732	8.99333e-06	0.000149138	SEC22 homolog B, vesicle trafficking protein [Source:MGI Symbol;Acc:MGI:1338759]
ENSMUSG00000104217	Gm37988	Ybx1_KD	Ybx1_Ctrl	0.328064	9.00784e-06	0.000149138	predicted gene, 37988 [Source:MGI Symbol;Acc:MGI:5611216]
ENSMUSG00000035561	Aldh1b1	Ybx1_KD	Ybx1_Ctrl	-0.388367	9.03687e-06	0.000149477	aldehyde dehydrogenase 1 family, member B1 [Source:MGI Symbol;Acc:MGI:1919785]
ENSMUSG00000087306	A230004M16Rik	Ybx1_KD	Ybx1_Ctrl	-0.438899	9.06751e-06	0.000149842	RIKEN cDNA A230004M16 gene [Source:MGI Symbol;Acc:MGI:2445050]
ENSMUSG00000116262	Gm49544	Ybx1_KD	Ybx1_Ctrl	0.398481	9.09452e-06	0.000150146	predicted gene, 49544 [Source:MGI Symbol;Acc:MGI:6155250]
ENSMUSG00000021549	Rasa1	Ybx1_KD	Ybx1_Ctrl	0.287649	9.11989e-06	0.000150422	RAS p21 protein activator 1 [Source:MGI Symbol;Acc:MGI:97860]
ENSMUSG00000025217	Btrc	Ybx1_KD	Ybx1_Ctrl	0.275466	9.14043e-06	0.000150618	beta-transducin repeat containing protein [Source:MGI Symbol;Acc:MGI:1338871]
ENSMUSG00000029106	Add1	Ybx1_KD	Ybx1_Ctrl	-0.268855	9.2235e-06	0.000151844	adducin 1 (alpha) [Source:MGI Symbol;Acc:MGI:87918]
ENSMUSG00000035914	Cd276	Ybx1_KD	Ybx1_Ctrl	0.299398	9.25751e-06	0.00015226	CD276 antigen [Source:MGI Symbol;Acc:MGI:2183926]
ENSMUSG00000046982	Tshz1	Ybx1_KD	Ybx1_Ctrl	0.610335	9.29274e-06	0.000152695	teashirt zinc finger family member 1 [Source:MGI Symbol;Acc:MGI:1346031]
ENSMUSG00000021048	Mthfd1	Ybx1_KD	Ybx1_Ctrl	0.344133	9.31192e-06	0.000152866	methylenetetrahydrofolate dehydrogenase (NADP+ dependent), methenyltetrahydrofolate cyclohydrolase, formyltetrahydrofolate synthase [Source:MGI Symbol;Acc:MGI:1342005]
ENSMUSG00000047911	Npm2	Ybx1_KD	Ybx1_Ctrl	1.45939	9.33144e-06	0.000153043	nucleophosmin/nucleoplasmin 2 [Source:MGI Symbol;Acc:MGI:1890811]
ENSMUSG00000005699	Pard6a	Ybx1_KD	Ybx1_Ctrl	-0.586325	9.50782e-06	0.000155789	par-6 family cell polarity regulator alpha [Source:MGI Symbol;Acc:MGI:1927223]
ENSMUSG00000020734	Grin2c	Ybx1_KD	Ybx1_Ctrl	-1.11352	9.53956e-06	0.000156162	glutamate receptor, ionotropic, NMDA2C (epsilon 3) [Source:MGI Symbol;Acc:MGI:95822]
ENSMUSG00000010911	Apip	Ybx1_KD	Ybx1_Ctrl	0.417033	9.58869e-06	0.000156819	APAF1 interacting protein [Source:MGI Symbol;Acc:MGI:1926788]
ENSMUSG00000042425	Frmpd3	Ybx1_KD	Ybx1_Ctrl	0.443846	9.6526e-06	0.000157716	FERM and PDZ domain containing 3 [Source:MGI Symbol;Acc:MGI:3646547]
ENSMUSG00000043419	Rnf227	Ybx1_KD	Ybx1_Ctrl	-0.388312	9.69764e-06	0.000158304	ring finger protein 227 [Source:MGI Symbol;Acc:MGI:1915359]
ENSMUSG00000032563	Mrpl3	Ybx1_KD	Ybx1_Ctrl	0.341699	9.75377e-06	0.000159071	mitochondrial ribosomal protein L3 [Source:MGI Symbol;Acc:MGI:2137204]
ENSMUSG00000018677	Slc25a39	Ybx1_KD	Ybx1_Ctrl	-0.427633	9.76431e-06	0.000159094	solute carrier family 25, member 39 [Source:MGI Symbol;Acc:MGI:1196386]
ENSMUSG00000097589	Dleu2	Ybx1_KD	Ybx1_Ctrl	0.587896	9.77567e-06	0.000159131	deleted in lymphocytic leukemia, 2 [Source:MGI Symbol;Acc:MGI:1934030]
ENSMUSG00000030062	Rpn1	Ybx1_KD	Ybx1_Ctrl	-0.285108	9.80592e-06	0.000159437	ribophorin I [Source:MGI Symbol;Acc:MGI:98084]
ENSMUSG00000034601	2700049A03Rik	Ybx1_KD	Ybx1_Ctrl	0.442235	9.81275e-06	0.000159437	RIKEN cDNA 2700049A03 gene [Source:MGI Symbol;Acc:MGI:1924217]
ENSMUSG00000027893	Ahcyl1	Ybx1_KD	Ybx1_Ctrl	0.275967	9.90222e-06	0.000160591	S-adenosylhomocysteine hydrolase-like 1 [Source:MGI Symbol;Acc:MGI:2385184]
ENSMUSG00000040441	Slc26a10	Ybx1_KD	Ybx1_Ctrl	-0.411398	9.91512e-06	0.000160637	solute carrier family 26, member 10 [Source:MGI Symbol;Acc:MGI:2143920]
ENSMUSG00000020167	Tcf3	Ybx1_KD	Ybx1_Ctrl	0.348027	9.92348e-06	0.000160637	transcription factor 3 [Source:MGI Symbol;Acc:MGI:98510]
ENSMUSG00000081170	Gm12922	Ybx1_KD	Ybx1_Ctrl	-0.459883	9.9622e-06	0.000161114	predicted gene 12922 [Source:MGI Symbol;Acc:MGI:3651537]
ENSMUSG00000066721	Zfp575	Ybx1_KD	Ybx1_Ctrl	-0.394047	1.00222e-05	0.000161934	zinc finger protein 575 [Source:MGI Symbol;Acc:MGI:2141921]
ENSMUSG00000021540	Smad5	Ybx1_KD	Ybx1_Ctrl	0.445368	1.0041e-05	0.000162087	SMAD family member 5 [Source:MGI Symbol;Acc:MGI:1328787]
ENSMUSG00000058388	Phtf1	Ybx1_KD	Ybx1_Ctrl	-0.334578	1.00814e-05	0.000162337	putative homeodomain transcription factor 1 [Source:MGI Symbol;Acc:MGI:1332671]
ENSMUSG00000096474	Gm5561	Ybx1_KD	Ybx1_Ctrl	-0.676759	1.00829e-05	0.000162337	predicted gene 5561 [Source:MGI Symbol;Acc:MGI:3804971]
ENSMUSG00000031198	Fundc2	Ybx1_KD	Ybx1_Ctrl	0.470176	1.00844e-05	0.000162337	FUN14 domain containing 2 [Source:MGI Symbol;Acc:MGI:1914641]
ENSMUSG00000021764	Ndufs4	Ybx1_KD	Ybx1_Ctrl	0.341796	1.01167e-05	0.000162707	NADH:ubiquinone oxidoreductase core subunit S4 [Source:MGI Symbol;Acc:MGI:1343135]
ENSMUSG00000022360	Atad2	Ybx1_KD	Ybx1_Ctrl	0.695075	1.01733e-05	0.000163466	ATPase family, AAA domain containing 2 [Source:MGI Symbol;Acc:MGI:1917722]
ENSMUSG00000022558	Mroh1	Ybx1_KD	Ybx1_Ctrl	-0.3689	1.02276e-05	0.000164188	maestro heat-like repeat family member 1 [Source:MGI Symbol;Acc:MGI:2442558]
ENSMUSG00000041995	Zbed3	Ybx1_KD	Ybx1_Ctrl	0.388381	1.02384e-05	0.00016421	zinc finger, BED type containing 3 [Source:MGI Symbol;Acc:MGI:1919364]
ENSMUSG00000090622	A930033H14Rik	Ybx1_KD	Ybx1_Ctrl	-0.894795	1.0317e-05	0.000165319	RIKEN cDNA A930033H14 gene [Source:MGI Symbol;Acc:MGI:2444562]
ENSMUSG00000032988	Slc16a8	Ybx1_KD	Ybx1_Ctrl	0.630771	1.0551e-05	0.000168767	solute carrier family 16 (monocarboxylic acid transporters), member 8 [Source:MGI Symbol;Acc:MGI:1929519]
ENSMUSG00000018849	Wwc1	Ybx1_KD	Ybx1_Ctrl	0.280997	1.05515e-05	0.000168767	WW, C2 and coiled-coil domain containing 1 [Source:MGI Symbol;Acc:MGI:2388637]
ENSMUSG00000031822	Gse1	Ybx1_KD	Ybx1_Ctrl	0.403478	1.05902e-05	0.00016923	genetic suppressor element 1, coiled-coil protein [Source:MGI Symbol;Acc:MGI:1098275]
ENSMUSG00000024712	Rfk	Ybx1_KD	Ybx1_Ctrl	-0.370996	1.06667e-05	0.000170296	riboflavin kinase [Source:MGI Symbol;Acc:MGI:1914688]
ENSMUSG00000024330	Col11a2	Ybx1_KD	Ybx1_Ctrl	0.446121	1.07134e-05	0.000170885	collagen, type XI, alpha 2 [Source:MGI Symbol;Acc:MGI:88447]
ENSMUSG00000005615	Pcyt1a	Ybx1_KD	Ybx1_Ctrl	-0.286006	1.08283e-05	0.000172403	phosphate cytidylyltransferase 1, choline, alpha isoform [Source:MGI Symbol;Acc:MGI:88557]
ENSMUSG00000020864	Ankrd40	Ybx1_KD	Ybx1_Ctrl	-0.308817	1.08758e-05	0.000173001	ankyrin repeat domain 40 [Source:MGI Symbol;Acc:MGI:1918702]
ENSMUSG00000029174	Tbc1d1	Ybx1_KD	Ybx1_Ctrl	0.451687	1.09108e-05	0.000173399	TBC1 domain family, member 1 [Source:MGI Symbol;Acc:MGI:1889508]
ENSMUSG00000026203	Dnajb2	Ybx1_KD	Ybx1_Ctrl	-0.469034	1.10949e-05	0.000176165	DnaJ heat shock protein family (Hsp40) member B2 [Source:MGI Symbol;Acc:MGI:1928739]
ENSMUSG00000025862	Stag2	Ybx1_KD	Ybx1_Ctrl	0.340447	1.11268e-05	0.00017651	stromal antigen 2 [Source:MGI Symbol;Acc:MGI:1098583]
ENSMUSG00000117003	Gm49937	Ybx1_KD	Ybx1_Ctrl	-1.43557	1.121e-05	0.000177669	predicted gene, 49937 [Source:MGI Symbol;Acc:MGI:6270649]
ENSMUSG00000042105	Inpp5f	Ybx1_KD	Ybx1_Ctrl	-0.392117	1.12452e-05	0.000178065	inositol polyphosphate-5-phosphatase F [Source:MGI Symbol;Acc:MGI:2141867]
ENSMUSG00000021792	Prxl2a	Ybx1_KD	Ybx1_Ctrl	-0.290782	1.12611e-05	0.000178117	peroxiredoxin like 2A [Source:MGI Symbol;Acc:MGI:1917814]
ENSMUSG00000095186	Gm10718	Ybx1_KD	Ybx1_Ctrl	-1.53114	1.12797e-05	0.000178117	predicted gene 10718 [Source:MGI Symbol;Acc:MGI:3642028]
ENSMUSG00000046854	Pip5kl1	Ybx1_KD	Ybx1_Ctrl	-0.61607	1.12894e-05	0.000178117	phosphatidylinositol-4-phosphate 5-kinase-like 1 [Source:MGI Symbol;Acc:MGI:2448520]
ENSMUSG00000024347	Psd2	Ybx1_KD	Ybx1_Ctrl	-0.269189	1.13089e-05	0.000178264	pleckstrin and Sec7 domain containing 2 [Source:MGI Symbol;Acc:MGI:1921252]
ENSMUSG00000055884	Fancm	Ybx1_KD	Ybx1_Ctrl	0.405141	1.13387e-05	0.000178572	Fanconi anemia, complementation group M [Source:MGI Symbol;Acc:MGI:2442306]
ENSMUSG00000050394	Armcx6	Ybx1_KD	Ybx1_Ctrl	-0.503305	1.13715e-05	0.000178926	armadillo repeat containing, X-linked 6 [Source:MGI Symbol;Acc:MGI:2147993]
ENSMUSG00000021468	Sptlc1	Ybx1_KD	Ybx1_Ctrl	0.406046	1.13916e-05	0.000179082	serine palmitoyltransferase, long chain base subunit 1 [Source:MGI Symbol;Acc:MGI:1099431]
ENSMUSG00000100832	Gm29260	Ybx1_KD	Ybx1_Ctrl	0.783503	1.14159e-05	0.000179302	predicted gene 29260 [Source:MGI Symbol;Acc:MGI:5579966]
ENSMUSG00000029055	Plch2	Ybx1_KD	Ybx1_Ctrl	-0.558027	1.15316e-05	0.000180955	phospholipase C, eta 2 [Source:MGI Symbol;Acc:MGI:2443078]
ENSMUSG00000112808	Gm4739	Ybx1_KD	Ybx1_Ctrl	0.882975	1.16885e-05	0.000183252	predicted gene 4739 [Source:MGI Symbol;Acc:MGI:3642984]
ENSMUSG00000036890	Gtdc1	Ybx1_KD	Ybx1_Ctrl	0.415468	1.17326e-05	0.00018378	glycosyltransferase-like domain containing 1 [Source:MGI Symbol;Acc:MGI:2444269]
ENSMUSG00000038374	Rbm8a	Ybx1_KD	Ybx1_Ctrl	0.345997	1.17702e-05	0.000184203	RNA binding motif protein 8a [Source:MGI Symbol;Acc:MGI:1913129]
ENSMUSG00000037855	Zfp365	Ybx1_KD	Ybx1_Ctrl	-0.476755	1.19417e-05	0.000186718	zinc finger protein 365 [Source:MGI Symbol;Acc:MGI:2143676]
ENSMUSG00000031149	Praf2	Ybx1_KD	Ybx1_Ctrl	-0.309802	1.19572e-05	0.000186794	PRA1 domain family 2 [Source:MGI Symbol;Acc:MGI:1859607]
ENSMUSG00000109946	Brd3os	Ybx1_KD	Ybx1_Ctrl	-0.370651	1.19901e-05	0.000187139	bromodomain containing 3, opposite strand [Source:MGI Symbol;Acc:MGI:106557]
ENSMUSG00000104222	Gm7292	Ybx1_KD	Ybx1_Ctrl	-0.314991	1.22265e-05	0.000190488	predicted gene 7292 [Source:MGI Symbol;Acc:MGI:3645786]
ENSMUSG00000074909	Ranbp6	Ybx1_KD	Ybx1_Ctrl	0.397003	1.23192e-05	0.000191762	RAN binding protein 6 [Source:MGI Symbol;Acc:MGI:2683212]
ENSMUSG00000024790	Sac3d1	Ybx1_KD	Ybx1_Ctrl	-0.471265	1.23783e-05	0.00019251	SAC3 domain containing 1 [Source:MGI Symbol;Acc:MGI:1913656]
ENSMUSG00000049717	Lig4	Ybx1_KD	Ybx1_Ctrl	-0.49576	1.24116e-05	0.000192855	ligase IV, DNA, ATP-dependent [Source:MGI Symbol;Acc:MGI:1335098]
ENSMUSG00000061665	Cd2ap	Ybx1_KD	Ybx1_Ctrl	0.33927	1.24474e-05	0.000193069	CD2-associated protein [Source:MGI Symbol;Acc:MGI:1330281]
ENSMUSG00000056486	Chn1	Ybx1_KD	Ybx1_Ctrl	0.358098	1.24475e-05	0.000193069	chimerin 1 [Source:MGI Symbol;Acc:MGI:1915674]
ENSMUSG00000072769	Gm10419	Ybx1_KD	Ybx1_Ctrl	-0.551107	1.26598e-05	0.000196056	predicted gene 10419 [Source:MGI Symbol;Acc:MGI:3642823]
ENSMUSG00000066892	Fbxl12	Ybx1_KD	Ybx1_Ctrl	-0.330154	1.26777e-05	0.000196056	F-box and leucine-rich repeat protein 12 [Source:MGI Symbol;Acc:MGI:1354738]
ENSMUSG00000008999	Bmp7	Ybx1_KD	Ybx1_Ctrl	-0.667915	1.26801e-05	0.000196056	bone morphogenetic protein 7 [Source:MGI Symbol;Acc:MGI:103302]
ENSMUSG00000002870	Mcm2	Ybx1_KD	Ybx1_Ctrl	0.464976	1.26851e-05	0.000196056	minichromosome maintenance complex component 2 [Source:MGI Symbol;Acc:MGI:105380]
ENSMUSG00000025173	Wdr45b	Ybx1_KD	Ybx1_Ctrl	-0.335243	1.27351e-05	0.000196655	WD repeat domain 45B [Source:MGI Symbol;Acc:MGI:1914090]
ENSMUSG00000056429	Tgoln1	Ybx1_KD	Ybx1_Ctrl	0.31038	1.27641e-05	0.000196928	trans-golgi network protein [Source:MGI Symbol;Acc:MGI:105080]
ENSMUSG00000043683	Fem1a	Ybx1_KD	Ybx1_Ctrl	-0.275921	1.27774e-05	0.000196959	fem 1 homolog a [Source:MGI Symbol;Acc:MGI:1335089]
ENSMUSG00000001909	Trmt1	Ybx1_KD	Ybx1_Ctrl	-0.311019	1.29438e-05	0.000199244	tRNA methyltransferase 1 [Source:MGI Symbol;Acc:MGI:1289155]
ENSMUSG00000033792	Atp7a	Ybx1_KD	Ybx1_Ctrl	0.462311	1.29485e-05	0.000199244	ATPase, Cu++ transporting, alpha polypeptide [Source:MGI Symbol;Acc:MGI:99400]
ENSMUSG00000006675	P4htm	Ybx1_KD	Ybx1_Ctrl	-0.378366	1.2988e-05	0.000199676	prolyl 4-hydroxylase, transmembrane (endoplasmic reticulum) [Source:MGI Symbol;Acc:MGI:1921693]
ENSMUSG00000040712	Camta2	Ybx1_KD	Ybx1_Ctrl	-0.28817	1.30514e-05	0.000200474	calmodulin binding transcription activator 2 [Source:MGI Symbol;Acc:MGI:2135957]
ENSMUSG00000032875	Arhgef17	Ybx1_KD	Ybx1_Ctrl	-0.283232	1.30745e-05	0.000200652	Rho guanine nucleotide exchange factor (GEF) 17 [Source:MGI Symbol;Acc:MGI:2673002]
ENSMUSG00000022620	Arsa	Ybx1_KD	Ybx1_Ctrl	-0.450433	1.33264e-05	0.000204338	arylsulfatase A [Source:MGI Symbol;Acc:MGI:88077]
ENSMUSG00000035293	G2e3	Ybx1_KD	Ybx1_Ctrl	0.43809	1.36513e-05	0.000209137	G2/M-phase specific E3 ubiquitin ligase [Source:MGI Symbol;Acc:MGI:2444298]
ENSMUSG00000030019	Fbxl14	Ybx1_KD	Ybx1_Ctrl	0.355868	1.37622e-05	0.000210649	F-box and leucine-rich repeat protein 14 [Source:MGI Symbol;Acc:MGI:2141676]
ENSMUSG00000031703	Itfg1	Ybx1_KD	Ybx1_Ctrl	-0.279417	1.38094e-05	0.000211187	integrin alpha FG-GAP repeat containing 1 [Source:MGI Symbol;Acc:MGI:106419]
ENSMUSG00000022309	Angpt1	Ybx1_KD	Ybx1_Ctrl	0.685275	1.39279e-05	0.000212813	angiopoietin 1 [Source:MGI Symbol;Acc:MGI:108448]
ENSMUSG00000039396	Neil3	Ybx1_KD	Ybx1_Ctrl	0.822438	1.42729e-05	0.000217893	nei like 3 (E. coli) [Source:MGI Symbol;Acc:MGI:2384588]
ENSMUSG00000098789	Jmjd7	Ybx1_KD	Ybx1_Ctrl	0.510436	1.43058e-05	0.00021812	jumonji domain containing 7 [Source:MGI Symbol;Acc:MGI:3845785]
ENSMUSG00000086544	Chn1os3	Ybx1_KD	Ybx1_Ctrl	0.397879	1.43155e-05	0.00021812	chimerin 1, opposite strand 3 [Source:MGI Symbol;Acc:MGI:3705094]
ENSMUSG00000105867	Gm42517	Ybx1_KD	Ybx1_Ctrl	-0.414553	1.43298e-05	0.00021812	predicted gene 42517 [Source:MGI Symbol;Acc:MGI:5662654]
ENSMUSG00000082762	Gm12366	Ybx1_KD	Ybx1_Ctrl	-0.61348	1.4343e-05	0.00021812	predicted gene 12366 [Source:MGI Symbol;Acc:MGI:3649557]
ENSMUSG00000054604	Cggbp1	Ybx1_KD	Ybx1_Ctrl	0.283397	1.43503e-05	0.00021812	CGG triplet repeat binding protein 1 [Source:MGI Symbol;Acc:MGI:2146370]
ENSMUSG00000020052	Ascl1	Ybx1_KD	Ybx1_Ctrl	0.515382	1.44475e-05	0.000219405	achaete-scute family bHLH transcription factor 1 [Source:MGI Symbol;Acc:MGI:96919]
ENSMUSG00000025608	Podxl	Ybx1_KD	Ybx1_Ctrl	0.427649	1.44817e-05	0.000219734	podocalyxin-like [Source:MGI Symbol;Acc:MGI:1351317]
ENSMUSG00000055761	Nkain3	Ybx1_KD	Ybx1_Ctrl	0.521238	1.45579e-05	0.000220697	Na+/K+ transporting ATPase interacting 3 [Source:MGI Symbol;Acc:MGI:2444830]
ENSMUSG00000025212	Sfxn3	Ybx1_KD	Ybx1_Ctrl	-0.318224	1.46704e-05	0.00022221	sideroflexin 3 [Source:MGI Symbol;Acc:MGI:2137679]
ENSMUSG00000020914	Top2a	Ybx1_KD	Ybx1_Ctrl	0.638104	1.46988e-05	0.000222446	topoisomerase (DNA) II alpha [Source:MGI Symbol;Acc:MGI:98790]
ENSMUSG00000059518	Znhit1	Ybx1_KD	Ybx1_Ctrl	-0.372731	1.47607e-05	0.000223125	zinc finger, HIT domain containing 1 [Source:MGI Symbol;Acc:MGI:1917353]
ENSMUSG00000004567	Mcoln1	Ybx1_KD	Ybx1_Ctrl	-0.285786	1.47692e-05	0.000223125	mucolipin 1 [Source:MGI Symbol;Acc:MGI:1890498]
ENSMUSG00000063273	Naa15	Ybx1_KD	Ybx1_Ctrl	0.29774	1.50732e-05	0.000227417	N(alpha)-acetyltransferase 15, NatA auxiliary subunit [Source:MGI Symbol;Acc:MGI:1922088]
ENSMUSG00000064369	mt-Te	Ybx1_KD	Ybx1_Ctrl	0.325708	1.50941e-05	0.000227442	mitochondrially encoded tRNA glutamic acid [Source:MGI Symbol;Acc:MGI:102488]
ENSMUSG00000022636	Alcam	Ybx1_KD	Ybx1_Ctrl	0.37966	1.52426e-05	0.000229481	activated leukocyte cell adhesion molecule [Source:MGI Symbol;Acc:MGI:1313266]
ENSMUSG00000031934	Panx1	Ybx1_KD	Ybx1_Ctrl	-0.283559	1.52836e-05	0.0002299	pannexin 1 [Source:MGI Symbol;Acc:MGI:1860055]
ENSMUSG00000040681	Hmgn1	Ybx1_KD	Ybx1_Ctrl	0.284983	1.55477e-05	0.000233507	high mobility group nucleosomal binding domain 1 [Source:MGI Symbol;Acc:MGI:96120]
ENSMUSG00000085667	Gm12992	Ybx1_KD	Ybx1_Ctrl	0.312351	1.55502e-05	0.000233507	predicted gene 12992 [Source:MGI Symbol;Acc:MGI:3702644]
ENSMUSG00000045589	Frrs1l	Ybx1_KD	Ybx1_Ctrl	-0.290174	1.55917e-05	0.000233929	ferric-chelate reductase 1 like [Source:MGI Symbol;Acc:MGI:2442704]
ENSMUSG00000022044	Stmn4	Ybx1_KD	Ybx1_Ctrl	-0.268582	1.56391e-05	0.000234438	stathmin-like 4 [Source:MGI Symbol;Acc:MGI:1931224]
ENSMUSG00000118161	Rps2-ps8	Ybx1_KD	Ybx1_Ctrl	-0.616736	1.57145e-05	0.000235366	ribosomal protein S2, pseudogene 8 [Source:MGI Symbol;Acc:MGI:3779592]
ENSMUSG00000076438	Oxct2b	Ybx1_KD	Ybx1_Ctrl	-1.17506	1.59206e-05	0.000238249	3-oxoacid CoA transferase 2B [Source:MGI Symbol;Acc:MGI:2664115]
ENSMUSG00000003549	Ercc1	Ybx1_KD	Ybx1_Ctrl	0.358372	1.59903e-05	0.000238971	excision repair cross-complementing rodent repair deficiency, complementation group 1 [Source:MGI Symbol;Acc:MGI:95412]
ENSMUSG00000024743	Syt7	Ybx1_KD	Ybx1_Ctrl	-0.288378	1.59963e-05	0.000238971	synaptotagmin VII [Source:MGI Symbol;Acc:MGI:1859545]
ENSMUSG00000030313	Dennd5b	Ybx1_KD	Ybx1_Ctrl	0.318037	1.60479e-05	0.000239474	DENN/MADD domain containing 5B [Source:MGI Symbol;Acc:MGI:2444273]
ENSMUSG00000022255	Mtdh	Ybx1_KD	Ybx1_Ctrl	0.281857	1.66055e-05	0.000247436	metadherin [Source:MGI Symbol;Acc:MGI:1914404]
ENSMUSG00000023266	Frs3	Ybx1_KD	Ybx1_Ctrl	-0.433646	1.66312e-05	0.000247608	fibroblast growth factor receptor substrate 3 [Source:MGI Symbol;Acc:MGI:2135965]
ENSMUSG00000068735	Trp53i11	Ybx1_KD	Ybx1_Ctrl	0.496005	1.66995e-05	0.000248412	transformation related protein 53 inducible protein 11 [Source:MGI Symbol;Acc:MGI:2670995]
ENSMUSG00000062542	Syt9	Ybx1_KD	Ybx1_Ctrl	0.414277	1.67388e-05	0.000248784	synaptotagmin IX [Source:MGI Symbol;Acc:MGI:1926373]
ENSMUSG00000003934	Efnb3	Ybx1_KD	Ybx1_Ctrl	-0.375715	1.68403e-05	0.00025008	ephrin B3 [Source:MGI Symbol;Acc:MGI:109196]
ENSMUSG00000052397	Ezr	Ybx1_KD	Ybx1_Ctrl	0.500786	1.68952e-05	0.000250681	ezrin [Source:MGI Symbol;Acc:MGI:98931]
ENSMUSG00000024065	Ehd3	Ybx1_KD	Ybx1_Ctrl	-0.314825	1.71387e-05	0.000254078	EH-domain containing 3 [Source:MGI Symbol;Acc:MGI:1928900]
ENSMUSG00000018476	Kdm6b	Ybx1_KD	Ybx1_Ctrl	0.343919	1.71845e-05	0.00025454	KDM1 lysine (K)-specific demethylase 6B [Source:MGI Symbol;Acc:MGI:2448492]
ENSMUSG00000015143	Actn1	Ybx1_KD	Ybx1_Ctrl	0.33467	1.72372e-05	0.000255105	actinin, alpha 1 [Source:MGI Symbol;Acc:MGI:2137706]
ENSMUSG00000091390	Gm17168	Ybx1_KD	Ybx1_Ctrl	-0.463562	1.72796e-05	0.000255515	predicted gene 17168 [Source:MGI Symbol;Acc:MGI:4937995]
ENSMUSG00000004788	Eif2b2	Ybx1_KD	Ybx1_Ctrl	0.40671	1.74025e-05	0.000257114	eukaryotic translation initiation factor 2B, subunit 2 beta [Source:MGI Symbol;Acc:MGI:2145118]
ENSMUSG00000025538	Sumf2	Ybx1_KD	Ybx1_Ctrl	-0.527684	1.74537e-05	0.000257652	sulfatase modifying factor 2 [Source:MGI Symbol;Acc:MGI:1915152]
ENSMUSG00000117050	1700023B13Rik	Ybx1_KD	Ybx1_Ctrl	-0.786485	1.77539e-05	0.000261642	RIKEN cDNA 1700023B13 gene [Source:MGI Symbol;Acc:MGI:1920529]
ENSMUSG00000027932	Slc27a3	Ybx1_KD	Ybx1_Ctrl	-0.513928	1.80428e-05	0.000265449	solute carrier family 27 (fatty acid transporter), member 3 [Source:MGI Symbol;Acc:MGI:1347358]
ENSMUSG00000070576	Mn1	Ybx1_KD	Ybx1_Ctrl	0.453679	1.81533e-05	0.000266832	meningioma 1 [Source:MGI Symbol;Acc:MGI:1261813]
ENSMUSG00000051177	Plcb1	Ybx1_KD	Ybx1_Ctrl	0.27149	1.81674e-05	0.000266832	phospholipase C, beta 1 [Source:MGI Symbol;Acc:MGI:97613]
ENSMUSG00000027778	Ift80	Ybx1_KD	Ybx1_Ctrl	0.521196	1.83499e-05	0.000269286	intraflagellar transport 80 [Source:MGI Symbol;Acc:MGI:1915509]
ENSMUSG00000039501	Znfx1	Ybx1_KD	Ybx1_Ctrl	-0.349737	1.86295e-05	0.000273	zinc finger, NFX1-type containing 1 [Source:MGI Symbol;Acc:MGI:2138982]
ENSMUSG00000025407	Gli1	Ybx1_KD	Ybx1_Ctrl	1.25869	1.86343e-05	0.000273	GLI-Kruppel family member GLI1 [Source:MGI Symbol;Acc:MGI:95727]
ENSMUSG00000111339	AC139579.1	Ybx1_KD	Ybx1_Ctrl	-0.580201	1.87213e-05	0.000274044	post-GPI attachment to proteins 2
ENSMUSG00000045733	Sprn	Ybx1_KD	Ybx1_Ctrl	-0.469033	1.88524e-05	0.000275732	shadow of prion protein [Source:MGI Symbol;Acc:MGI:3582583]
ENSMUSG00000017929	B4galt5	Ybx1_KD	Ybx1_Ctrl	-0.331028	1.8956e-05	0.000277015	UDP-Gal:betaGlcNAc beta 1,4-galactosyltransferase, polypeptide 5 [Source:MGI Symbol;Acc:MGI:1927169]
ENSMUSG00000028708	Mknk1	Ybx1_KD	Ybx1_Ctrl	0.473474	1.89799e-05	0.000277132	MAP kinase-interacting serine/threonine kinase 1 [Source:MGI Symbol;Acc:MGI:894316]
ENSMUSG00000018012	Rac3	Ybx1_KD	Ybx1_Ctrl	-0.401383	1.91524e-05	0.000279214	Rac family small GTPase 3 [Source:MGI Symbol;Acc:MGI:2180784]
ENSMUSG00000032594	Ip6k1	Ybx1_KD	Ybx1_Ctrl	0.272873	1.91686e-05	0.000279214	inositol hexaphosphate kinase 1 [Source:MGI Symbol;Acc:MGI:1351633]
ENSMUSG00000027525	Phactr3	Ybx1_KD	Ybx1_Ctrl	-0.315523	1.91706e-05	0.000279214	phosphatase and actin regulator 3 [Source:MGI Symbol;Acc:MGI:1921439]
ENSMUSG00000028402	Mpdz	Ybx1_KD	Ybx1_Ctrl	0.397	1.92083e-05	0.00027953	multiple PDZ domain crumbs cell polarity complex component [Source:MGI Symbol;Acc:MGI:1343489]
ENSMUSG00000002489	Tiam1	Ybx1_KD	Ybx1_Ctrl	-0.293879	1.93108e-05	0.000280788	T cell lymphoma invasion and metastasis 1 [Source:MGI Symbol;Acc:MGI:103306]
ENSMUSG00000003518	Dusp3	Ybx1_KD	Ybx1_Ctrl	-0.348922	1.95499e-05	0.000284027	dual specificity phosphatase 3 (vaccinia virus phosphatase VH1-related) [Source:MGI Symbol;Acc:MGI:1919599]
ENSMUSG00000030541	Idh2	Ybx1_KD	Ybx1_Ctrl	0.413108	1.97844e-05	0.000287195	isocitrate dehydrogenase 2 (NADP+), mitochondrial [Source:MGI Symbol;Acc:MGI:96414]
ENSMUSG00000037251	Pomk	Ybx1_KD	Ybx1_Ctrl	0.30794	2.00062e-05	0.000290173	protein-O-mannose kinase [Source:MGI Symbol;Acc:MGI:1921903]
ENSMUSG00000000740	Rpl13	Ybx1_KD	Ybx1_Ctrl	-0.271172	2.01147e-05	0.000291466	ribosomal protein L13 [Source:MGI Symbol;Acc:MGI:105922]
ENSMUSG00000090124	Ugt1a7c	Ybx1_KD	Ybx1_Ctrl	0.725743	2.014e-05	0.000291466	UDP glucuronosyltransferase 1 family, polypeptide A7C [Source:MGI Symbol;Acc:MGI:3032636]
ENSMUSG00000021945	Zmym2	Ybx1_KD	Ybx1_Ctrl	0.303774	2.01455e-05	0.000291466	zinc finger, MYM-type 2 [Source:MGI Symbol;Acc:MGI:1923257]
ENSMUSG00000005198	Polr2a	Ybx1_KD	Ybx1_Ctrl	0.368972	2.03079e-05	0.000293573	polymerase (RNA) II (DNA directed) polypeptide A [Source:MGI Symbol;Acc:MGI:98086]
ENSMUSG00000028568	Btf3l4	Ybx1_KD	Ybx1_Ctrl	0.293442	2.06055e-05	0.000297627	basic transcription factor 3-like 4 [Source:MGI Symbol;Acc:MGI:1915312]
ENSMUSG00000031840	Rab3a	Ybx1_KD	Ybx1_Ctrl	-0.278844	2.07635e-05	0.000299661	RAB3A, member RAS oncogene family [Source:MGI Symbol;Acc:MGI:97843]
ENSMUSG00000037788	Vopp1	Ybx1_KD	Ybx1_Ctrl	0.284865	2.08e-05	0.000299842	vesicular, overexpressed in cancer, prosurvival protein 1 [Source:MGI Symbol;Acc:MGI:2141658]
ENSMUSG00000019590	Cyb561	Ybx1_KD	Ybx1_Ctrl	-0.398875	2.08105e-05	0.000299842	cytochrome b-561 [Source:MGI Symbol;Acc:MGI:103253]
ENSMUSG00000043556	Fbxl7	Ybx1_KD	Ybx1_Ctrl	0.691427	2.1141e-05	0.000304353	F-box and leucine-rich repeat protein 7 [Source:MGI Symbol;Acc:MGI:3052506]
ENSMUSG00000031217	Efnb1	Ybx1_KD	Ybx1_Ctrl	0.375297	2.12124e-05	0.000305129	ephrin B1 [Source:MGI Symbol;Acc:MGI:102708]
ENSMUSG00000037347	Chst7	Ybx1_KD	Ybx1_Ctrl	-1.14878	2.12756e-05	0.000305787	carbohydrate (N-acetylglucosamino) sulfotransferase 7 [Source:MGI Symbol;Acc:MGI:1891767]
ENSMUSG00000038729	Pakap	Ybx1_KD	Ybx1_Ctrl	-0.332427	2.14657e-05	0.000307758	paralemmin A kinase anchor protein [Source:MGI Symbol;Acc:MGI:5141924]
ENSMUSG00000078794	Dact3	Ybx1_KD	Ybx1_Ctrl	0.307895	2.16992e-05	0.000310849	dishevelled-binding antagonist of beta-catenin 3 [Source:MGI Symbol;Acc:MGI:3654828]
ENSMUSG00000006932	Ctnnb1	Ybx1_KD	Ybx1_Ctrl	0.268876	2.17559e-05	0.000311406	catenin (cadherin associated protein), beta 1 [Source:MGI Symbol;Acc:MGI:88276]
ENSMUSG00000019894	Slc6a15	Ybx1_KD	Ybx1_Ctrl	-0.364517	2.22639e-05	0.000318415	solute carrier family 6 (neurotransmitter transporter), member 15 [Source:MGI Symbol;Acc:MGI:2143484]
ENSMUSG00000026830	Ermn	Ybx1_KD	Ybx1_Ctrl	1.79415	2.23046e-05	0.000318736	ermin, ERM-like protein [Source:MGI Symbol;Acc:MGI:1925017]
ENSMUSG00000027168	Pax6	Ybx1_KD	Ybx1_Ctrl	0.637259	2.23512e-05	0.000319141	paired box 6 [Source:MGI Symbol;Acc:MGI:97490]
ENSMUSG00000028423	Nfx1	Ybx1_KD	Ybx1_Ctrl	0.277898	2.24077e-05	0.000319685	nuclear transcription factor, X-box binding 1 [Source:MGI Symbol;Acc:MGI:1921414]
ENSMUSG00000115728	Gm49190	Ybx1_KD	Ybx1_Ctrl	0.373977	2.25261e-05	0.000321112	predicted gene, 49190 [Source:MGI Symbol;Acc:MGI:6118631]
ENSMUSG00000053898	Ech1	Ybx1_KD	Ybx1_Ctrl	-0.39183	2.26229e-05	0.000322228	enoyl coenzyme A hydratase 1, peroxisomal [Source:MGI Symbol;Acc:MGI:1858208]
ENSMUSG00000020150	Gamt	Ybx1_KD	Ybx1_Ctrl	-0.570024	2.26906e-05	0.00032293	guanidinoacetate methyltransferase [Source:MGI Symbol;Acc:MGI:1098221]
ENSMUSG00000040204	Pclaf	Ybx1_KD	Ybx1_Ctrl	0.615523	2.3003e-05	0.000326988	PCNA clamp associated factor [Source:MGI Symbol;Acc:MGI:1915276]
ENSMUSG00000031706	Rfx1	Ybx1_KD	Ybx1_Ctrl	-0.311694	2.30322e-05	0.00032699	regulatory factor X, 1 (influences HLA class II expression) [Source:MGI Symbol;Acc:MGI:105982]
ENSMUSG00000030846	Tial1	Ybx1_KD	Ybx1_Ctrl	0.277703	2.30767e-05	0.000327355	Tia1 cytotoxic granule-associated RNA binding protein-like 1 [Source:MGI Symbol;Acc:MGI:107913]
ENSMUSG00000050271	Prag1	Ybx1_KD	Ybx1_Ctrl	0.434379	2.32631e-05	0.00032973	PEAK1 related kinase activating pseudokinase 1 [Source:MGI Symbol;Acc:MGI:1196223]
ENSMUSG00000021236	Entpd5	Ybx1_KD	Ybx1_Ctrl	-0.37941	2.33473e-05	0.000330656	ectonucleoside triphosphate diphosphohydrolase 5 [Source:MGI Symbol;Acc:MGI:1321385]
ENSMUSG00000040653	Ppp1r14c	Ybx1_KD	Ybx1_Ctrl	0.416158	2.34291e-05	0.000331544	protein phosphatase 1, regulatory inhibitor subunit 14C [Source:MGI Symbol;Acc:MGI:1923392]
ENSMUSG00000020848	Doc2b	Ybx1_KD	Ybx1_Ctrl	-0.516933	2.35826e-05	0.000333367	double C2, beta [Source:MGI Symbol;Acc:MGI:1100497]
ENSMUSG00000110692	Gm33460	Ybx1_KD	Ybx1_Ctrl	1.27275	2.35961e-05	0.000333367	predicted gene, 33460 [Source:MGI Symbol;Acc:MGI:5592619]
ENSMUSG00000052392	Acot4	Ybx1_KD	Ybx1_Ctrl	-0.979019	2.36227e-05	0.000333472	acyl-CoA thioesterase 4 [Source:MGI Symbol;Acc:MGI:2159621]
ENSMUSG00000034620	Rxylt1	Ybx1_KD	Ybx1_Ctrl	-0.415704	2.37713e-05	0.000335299	ribitol xylosyltransferase 1 [Source:MGI Symbol;Acc:MGI:2384919]
ENSMUSG00000020684	Rasl10b	Ybx1_KD	Ybx1_Ctrl	-0.343548	2.38773e-05	0.000336522	RAS-like, family 10, member B [Source:MGI Symbol;Acc:MGI:2685575]
ENSMUSG00000046109	AB041806	Ybx1_KD	Ybx1_Ctrl	-0.587707	2.39464e-05	0.000337222	hypothetical protein, MNCb-2457 [Source:MGI Symbol;Acc:MGI:1931024]
ENSMUSG00000062421	Arf2	Ybx1_KD	Ybx1_Ctrl	0.321348	2.4058e-05	0.000338521	ADP-ribosylation factor 2 [Source:MGI Symbol;Acc:MGI:99595]
ENSMUSG00000110588	Gm45774	Ybx1_KD	Ybx1_Ctrl	0.467613	2.42472e-05	0.000340813	predicted gene 45774 [Source:MGI Symbol;Acc:MGI:5804889]
ENSMUSG00000029575	Mmab	Ybx1_KD	Ybx1_Ctrl	-0.405839	2.426e-05	0.000340813	methylmalonic aciduria (cobalamin deficiency) cblB type homolog (human) [Source:MGI Symbol;Acc:MGI:1924947]
ENSMUSG00000036986	Pml	Ybx1_KD	Ybx1_Ctrl	0.485279	2.44248e-05	0.000342852	promyelocytic leukemia [Source:MGI Symbol;Acc:MGI:104662]
ENSMUSG00000025728	Pigq	Ybx1_KD	Ybx1_Ctrl	-0.284845	2.48079e-05	0.00034767	phosphatidylinositol glycan anchor biosynthesis, class Q [Source:MGI Symbol;Acc:MGI:1333114]
ENSMUSG00000040782	Cop1	Ybx1_KD	Ybx1_Ctrl	0.264986	2.48653e-05	0.000348194	COP1, E3 ubiquitin ligase [Source:MGI Symbol;Acc:MGI:1347046]
ENSMUSG00000058881	Zfp516	Ybx1_KD	Ybx1_Ctrl	0.556436	2.51151e-05	0.00035141	zinc finger protein 516 [Source:MGI Symbol;Acc:MGI:2443957]
ENSMUSG00000031762	Mt2	Ybx1_KD	Ybx1_Ctrl	0.46753	2.52569e-05	0.000353111	metallothionein 2 [Source:MGI Symbol;Acc:MGI:97172]
ENSMUSG00000099083	Atf7	Ybx1_KD	Ybx1_Ctrl	0.410157	2.5491e-05	0.000355671	activating transcription factor 7 [Source:MGI Symbol;Acc:MGI:2443472]
ENSMUSG00000026181	Ppm1f	Ybx1_KD	Ybx1_Ctrl	0.324026	2.55013e-05	0.000355671	protein phosphatase 1F (PP2C domain containing) [Source:MGI Symbol;Acc:MGI:1918464]
ENSMUSG00000020937	Plcd3	Ybx1_KD	Ybx1_Ctrl	-0.633715	2.57326e-05	0.000358611	phospholipase C, delta 3 [Source:MGI Symbol;Acc:MGI:107451]
ENSMUSG00000034573	Ptpn13	Ybx1_KD	Ybx1_Ctrl	0.449957	2.65641e-05	0.000369904	protein tyrosine phosphatase, non-receptor type 13 [Source:MGI Symbol;Acc:MGI:103293]
ENSMUSG00000078185	Chml	Ybx1_KD	Ybx1_Ctrl	-0.397486	2.68149e-05	0.000373098	choroideremia-like [Source:MGI Symbol;Acc:MGI:101913]
ENSMUSG00000026309	Ilkap	Ybx1_KD	Ybx1_Ctrl	0.281446	2.69893e-05	0.000375139	integrin-linked kinase-associated serine/threonine phosphatase 2C [Source:MGI Symbol;Acc:MGI:1914694]
ENSMUSG00000116125	Gm41361	Ybx1_KD	Ybx1_Ctrl	-0.930607	2.70047e-05	0.000375139	predicted gene, 41361 [Source:MGI Symbol;Acc:MGI:5624246]
ENSMUSG00000060675	Plaat3	Ybx1_KD	Ybx1_Ctrl	1.0257	2.73374e-05	0.000379459	phospholipase A and acyltransferase 3 [Source:MGI Symbol;Acc:MGI:2179715]
ENSMUSG00000022629	Kif21a	Ybx1_KD	Ybx1_Ctrl	0.26558	2.74128e-05	0.000380203	kinesin family member 21A [Source:MGI Symbol;Acc:MGI:109188]
ENSMUSG00000108350	Gm44950	Ybx1_KD	Ybx1_Ctrl	0.856898	2.76256e-05	0.000382546	predicted gene 44950 [Source:MGI Symbol;Acc:MGI:5753526]
ENSMUSG00000026817	Ak1	Ybx1_KD	Ybx1_Ctrl	-0.365789	2.80254e-05	0.000387467	adenylate kinase 1 [Source:MGI Symbol;Acc:MGI:87977]
ENSMUSG00000033222	Ttf2	Ybx1_KD	Ybx1_Ctrl	0.710713	2.82711e-05	0.000390554	transcription termination factor, RNA polymerase II [Source:MGI Symbol;Acc:MGI:1921294]
ENSMUSG00000034216	Vps18	Ybx1_KD	Ybx1_Ctrl	-0.323972	2.92337e-05	0.000403212	VPS18 CORVET/HOPS core subunit [Source:MGI Symbol;Acc:MGI:2443626]
ENSMUSG00000077493	Snord91a	Ybx1_KD	Ybx1_Ctrl	-0.7266	2.94986e-05	0.000406544	small nucleolar RNA, C/D box 91A [Source:MGI Symbol;Acc:MGI:3819564]
ENSMUSG00000050761	Gp1bb	Ybx1_KD	Ybx1_Ctrl	-0.306146	2.96034e-05	0.000407667	glycoprotein Ib, beta polypeptide [Source:MGI Symbol;Acc:MGI:107852]
ENSMUSG00000031174	Rpgr	Ybx1_KD	Ybx1_Ctrl	0.328539	2.97356e-05	0.000409163	retinitis pigmentosa GTPase regulator [Source:MGI Symbol;Acc:MGI:1344037]
ENSMUSG00000084416	Rpl10a-ps1	Ybx1_KD	Ybx1_Ctrl	-0.320582	3.00921e-05	0.000413743	ribosomal protein L10A, pseudogene 1 [Source:MGI Symbol;Acc:MGI:3705885]
ENSMUSG00000042390	Gatad2b	Ybx1_KD	Ybx1_Ctrl	0.315165	3.06068e-05	0.000420488	GATA zinc finger domain containing 2B [Source:MGI Symbol;Acc:MGI:2443225]
ENSMUSG00000057818	1600029O15Rik	Ybx1_KD	Ybx1_Ctrl	-0.762879	3.09728e-05	0.000425181	RIKEN cDNA 1600029O15 gene [Source:MGI Symbol;Acc:MGI:3045362]
ENSMUSG00000096544	Gm4617	Ybx1_KD	Ybx1_Ctrl	0.390356	3.10898e-05	0.000426451	predicted pseudogene 4617 [Source:MGI Symbol;Acc:MGI:3704225]
ENSMUSG00000025255	Zfhx4	Ybx1_KD	Ybx1_Ctrl	0.721984	3.12836e-05	0.000428436	zinc finger homeodomain 4 [Source:MGI Symbol;Acc:MGI:2137668]
ENSMUSG00000062949	Atp11c	Ybx1_KD	Ybx1_Ctrl	0.318495	3.13914e-05	0.000429415	ATPase, class VI, type 11C [Source:MGI Symbol;Acc:MGI:1859661]
ENSMUSG00000058301	Upf1	Ybx1_KD	Ybx1_Ctrl	0.285774	3.14044e-05	0.000429415	UPF1 regulator of nonsense transcripts homolog (yeast) [Source:MGI Symbol;Acc:MGI:107995]
ENSMUSG00000045427	Hnrnph2	Ybx1_KD	Ybx1_Ctrl	-0.279856	3.16764e-05	0.000432294	heterogeneous nuclear ribonucleoprotein H2 [Source:MGI Symbol;Acc:MGI:1201779]
ENSMUSG00000091367	Gm17711	Ybx1_KD	Ybx1_Ctrl	0.705341	3.1688e-05	0.000432294	predicted gene, 17711 [Source:MGI Symbol;Acc:MGI:4937345]
ENSMUSG00000039485	Tspyl4	Ybx1_KD	Ybx1_Ctrl	-0.315541	3.21329e-05	0.000436795	TSPY-like 4 [Source:MGI Symbol;Acc:MGI:106393]
ENSMUSG00000023034	Nr4a1	Ybx1_KD	Ybx1_Ctrl	-1.14126	3.21454e-05	0.000436795	nuclear receptor subfamily 4, group A, member 1 [Source:MGI Symbol;Acc:MGI:1352454]
ENSMUSG00000027981	Rnpc3	Ybx1_KD	Ybx1_Ctrl	0.29938	3.21696e-05	0.000436795	RNA-binding region (RNP1, RRM) containing 3 [Source:MGI Symbol;Acc:MGI:1914475]
ENSMUSG00000031788	Kifc3	Ybx1_KD	Ybx1_Ctrl	-0.313292	3.23142e-05	0.000438417	kinesin family member C3 [Source:MGI Symbol;Acc:MGI:109202]
ENSMUSG00000040327	Cul9	Ybx1_KD	Ybx1_Ctrl	-0.275537	3.23957e-05	0.00043918	cullin 9 [Source:MGI Symbol;Acc:MGI:1925559]
ENSMUSG00000020456	Ogdh	Ybx1_KD	Ybx1_Ctrl	-0.286837	3.24408e-05	0.00043945	oxoglutarate (alpha-ketoglutarate) dehydrogenase (lipoamide) [Source:MGI Symbol;Acc:MGI:1098267]
ENSMUSG00000099481	Xndc1	Ybx1_KD	Ybx1_Ctrl	0.377861	3.26905e-05	0.000442211	Xrcc1 N-terminal domain containing 1 [Source:MGI Symbol;Acc:MGI:5546359]
ENSMUSG00000071337	Tia1	Ybx1_KD	Ybx1_Ctrl	0.278079	3.26953e-05	0.000442211	cytotoxic granule-associated RNA binding protein 1 [Source:MGI Symbol;Acc:MGI:107914]
ENSMUSG00000039994	Timeless	Ybx1_KD	Ybx1_Ctrl	0.520461	3.27969e-05	0.000443241	timeless circadian clock 1 [Source:MGI Symbol;Acc:MGI:1321393]
ENSMUSG00000032036	Kirrel3	Ybx1_KD	Ybx1_Ctrl	0.358304	3.28602e-05	0.000443733	kirre like nephrin family adhesion molecule 3 [Source:MGI Symbol;Acc:MGI:1914953]
ENSMUSG00000102548	Gm16701	Ybx1_KD	Ybx1_Ctrl	-0.663451	3.28842e-05	0.000443733	predicted gene, 16701 [Source:MGI Symbol;Acc:MGI:4439625]
ENSMUSG00000061244	Exoc5	Ybx1_KD	Ybx1_Ctrl	0.299496	3.29821e-05	0.00044471	exocyst complex component 5 [Source:MGI Symbol;Acc:MGI:2145645]
ENSMUSG00000029108	Pcdh7	Ybx1_KD	Ybx1_Ctrl	0.273875	3.33864e-05	0.000449814	protocadherin 7 [Source:MGI Symbol;Acc:MGI:1860487]
ENSMUSG00000035936	Aldh5a1	Ybx1_KD	Ybx1_Ctrl	-0.365141	3.37501e-05	0.000454363	aldhehyde dehydrogenase family 5, subfamily A1 [Source:MGI Symbol;Acc:MGI:2441982]
ENSMUSG00000028843	Sh3bgrl3	Ybx1_KD	Ybx1_Ctrl	-0.348038	3.39732e-05	0.000456661	SH3 domain binding glutamic acid-rich protein-like 3 [Source:MGI Symbol;Acc:MGI:1920973]
ENSMUSG00000022801	Lrch3	Ybx1_KD	Ybx1_Ctrl	0.281695	3.42428e-05	0.000459827	leucine-rich repeats and calponin homology (CH) domain containing 3 [Source:MGI Symbol;Acc:MGI:1917394]
ENSMUSG00000032307	Ube2q2	Ybx1_KD	Ybx1_Ctrl	0.298677	3.42615e-05	0.000459827	ubiquitin-conjugating enzyme E2Q family member 2 [Source:MGI Symbol;Acc:MGI:2388672]
ENSMUSG00000040725	Hnrnpul1	Ybx1_KD	Ybx1_Ctrl	-0.298174	3.53386e-05	0.000473554	heterogeneous nuclear ribonucleoprotein U-like 1 [Source:MGI Symbol;Acc:MGI:2443517]
ENSMUSG00000035934	Pknox2	Ybx1_KD	Ybx1_Ctrl	-0.360585	3.54181e-05	0.000474255	Pbx/knotted 1 homeobox 2 [Source:MGI Symbol;Acc:MGI:2445415]
ENSMUSG00000039585	Myo9a	Ybx1_KD	Ybx1_Ctrl	-0.263374	3.55381e-05	0.000475495	myosin IXa [Source:MGI Symbol;Acc:MGI:107735]
ENSMUSG00000042807	Hecw2	Ybx1_KD	Ybx1_Ctrl	-0.469208	3.59772e-05	0.000481001	HECT, C2 and WW domain containing E3 ubiquitin protein ligase 2 [Source:MGI Symbol;Acc:MGI:2685817]
ENSMUSG00000024063	Lbh	Ybx1_KD	Ybx1_Ctrl	-0.625026	3.66529e-05	0.00048966	limb-bud and heart [Source:MGI Symbol;Acc:MGI:1925139]
ENSMUSG00000032911	Cspg4	Ybx1_KD	Ybx1_Ctrl	-0.502204	3.7225e-05	0.000496922	chondroitin sulfate proteoglycan 4 [Source:MGI Symbol;Acc:MGI:2153093]
ENSMUSG00000028249	Sdcbp	Ybx1_KD	Ybx1_Ctrl	-0.340165	3.72666e-05	0.000497097	syndecan binding protein [Source:MGI Symbol;Acc:MGI:1337026]
ENSMUSG00000031778	Cx3cl1	Ybx1_KD	Ybx1_Ctrl	-0.263512	3.75468e-05	0.000500452	chemokine (C-X3-C motif) ligand 1 [Source:MGI Symbol;Acc:MGI:1097153]
ENSMUSG00000021478	Drd1	Ybx1_KD	Ybx1_Ctrl	0.822221	3.76211e-05	0.00050106	dopamine receptor D1 [Source:MGI Symbol;Acc:MGI:99578]
ENSMUSG00000051379	Flrt3	Ybx1_KD	Ybx1_Ctrl	0.443579	3.76732e-05	0.000501371	fibronectin leucine rich transmembrane protein 3 [Source:MGI Symbol;Acc:MGI:1918686]
ENSMUSG00000021972	Hmbox1	Ybx1_KD	Ybx1_Ctrl	0.331044	3.79983e-05	0.000505311	homeobox containing 1 [Source:MGI Symbol;Acc:MGI:2445066]
ENSMUSG00000026594	Ralgps2	Ybx1_KD	Ybx1_Ctrl	0.344709	3.83962e-05	0.000508788	Ral GEF with PH domain and SH3 binding motif 2 [Source:MGI Symbol;Acc:MGI:1925505]
ENSMUSG00000020149	Rab1a	Ybx1_KD	Ybx1_Ctrl	-0.273504	3.84057e-05	0.000508788	RAB1A, member RAS oncogene family [Source:MGI Symbol;Acc:MGI:97842]
ENSMUSG00000063919	Srrm4	Ybx1_KD	Ybx1_Ctrl	0.280453	3.86446e-05	0.000511565	serine/arginine repetitive matrix 4 [Source:MGI Symbol;Acc:MGI:1916205]
ENSMUSG00000002741	Ykt6	Ybx1_KD	Ybx1_Ctrl	-0.279862	3.86857e-05	0.00051172	YKT6 v-SNARE homolog (S. cerevisiae) [Source:MGI Symbol;Acc:MGI:1927550]
ENSMUSG00000047045	Tmem164	Ybx1_KD	Ybx1_Ctrl	0.373817	3.88861e-05	0.00051398	transmembrane protein 164 [Source:MGI Symbol;Acc:MGI:2148020]
ENSMUSG00000053297	AI854703	Ybx1_KD	Ybx1_Ctrl	-0.422476	3.89547e-05	0.000514497	expressed sequence AI854703 [Source:MGI Symbol;Acc:MGI:2141510]
ENSMUSG00000098183	Gm27010	Ybx1_KD	Ybx1_Ctrl	1.11707	3.92715e-05	0.000518289	predicted gene, 27010 [Source:MGI Symbol;Acc:MGI:5504125]
ENSMUSG00000086514	Gm11747	Ybx1_KD	Ybx1_Ctrl	-0.802533	3.93085e-05	0.000518384	predicted gene 11747 [Source:MGI Symbol;Acc:MGI:3702093]
ENSMUSG00000025395	Prim1	Ybx1_KD	Ybx1_Ctrl	0.502789	3.95457e-05	0.000521118	DNA primase, p49 subunit [Source:MGI Symbol;Acc:MGI:97757]
ENSMUSG00000085272	Sbk3	Ybx1_KD	Ybx1_Ctrl	-0.598386	4.00171e-05	0.000526932	SH3 domain binding kinase family, member 3 [Source:MGI Symbol;Acc:MGI:2685924]
ENSMUSG00000093456	Gm20662	Ybx1_KD	Ybx1_Ctrl	0.281751	4.00821e-05	0.00052739	predicted gene 20662 [Source:MGI Symbol;Acc:MGI:5313109]
ENSMUSG00000041608	Entpd3	Ybx1_KD	Ybx1_Ctrl	-0.641348	4.02152e-05	0.000528742	ectonucleoside triphosphate diphosphohydrolase 3 [Source:MGI Symbol;Acc:MGI:1321386]
ENSMUSG00000027330	Cdc25b	Ybx1_KD	Ybx1_Ctrl	0.453127	4.03323e-05	0.000529881	cell division cycle 25B [Source:MGI Symbol;Acc:MGI:99701]
ENSMUSG00000027698	Nceh1	Ybx1_KD	Ybx1_Ctrl	-0.518603	4.07627e-05	0.000534851	neutral cholesterol ester hydrolase 1 [Source:MGI Symbol;Acc:MGI:2443191]
ENSMUSG00000038014	Fam120a	Ybx1_KD	Ybx1_Ctrl	0.26381	4.07767e-05	0.000534851	family with sequence similarity 120, member A [Source:MGI Symbol;Acc:MGI:2446163]
ENSMUSG00000028312	Smc2	Ybx1_KD	Ybx1_Ctrl	0.553883	4.0826e-05	0.000534851	structural maintenance of chromosomes 2 [Source:MGI Symbol;Acc:MGI:106067]
ENSMUSG00000062901	Klhl24	Ybx1_KD	Ybx1_Ctrl	0.27826	4.08332e-05	0.000534851	kelch-like 24 [Source:MGI Symbol;Acc:MGI:1923035]
ENSMUSG00000020175	Rab36	Ybx1_KD	Ybx1_Ctrl	-0.457821	4.08923e-05	0.000535222	RAB36, member RAS oncogene family [Source:MGI Symbol;Acc:MGI:1924127]
ENSMUSG00000026825	Dnm1	Ybx1_KD	Ybx1_Ctrl	-0.264159	4.10653e-05	0.000537084	dynamin 1 [Source:MGI Symbol;Acc:MGI:107384]
ENSMUSG00000031409	Tceal6	Ybx1_KD	Ybx1_Ctrl	-0.506138	4.11484e-05	0.000537767	transcription elongation factor A (SII)-like 6 [Source:MGI Symbol;Acc:MGI:1923939]
ENSMUSG00000073787	Gm10575	Ybx1_KD	Ybx1_Ctrl	-0.633173	4.14254e-05	0.000540981	predicted gene 10575 [Source:MGI Symbol;Acc:MGI:3708765]
ENSMUSG00000060181	Slc35e3	Ybx1_KD	Ybx1_Ctrl	-0.297346	4.1549e-05	0.00054219	solute carrier family 35, member E3 [Source:MGI Symbol;Acc:MGI:2448489]
ENSMUSG00000030259	Rassf8	Ybx1_KD	Ybx1_Ctrl	0.610203	4.18219e-05	0.000545343	Ras association (RalGDS/AF-6) domain family (N-terminal) member 8 [Source:MGI Symbol;Acc:MGI:1918573]
ENSMUSG00000032035	Ets1	Ybx1_KD	Ybx1_Ctrl	-0.587077	4.22365e-05	0.000550337	E26 avian leukemia oncogene 1, 5' domain [Source:MGI Symbol;Acc:MGI:95455]
ENSMUSG00000062373	Tmem65	Ybx1_KD	Ybx1_Ctrl	0.367215	4.25572e-05	0.000554101	transmembrane protein 65 [Source:MGI Symbol;Acc:MGI:1922118]
ENSMUSG00000037493	Cib2	Ybx1_KD	Ybx1_Ctrl	-0.637016	4.27586e-05	0.000556309	calcium and integrin binding family member 2 [Source:MGI Symbol;Acc:MGI:1929293]
ENSMUSG00000034640	Tiparp	Ybx1_KD	Ybx1_Ctrl	0.427024	4.28826e-05	0.000557505	TCDD-inducible poly(ADP-ribose) polymerase [Source:MGI Symbol;Acc:MGI:2159210]
ENSMUSG00000026275	Ppp1r7	Ybx1_KD	Ybx1_Ctrl	0.291496	4.29171e-05	0.000557538	protein phosphatase 1, regulatory subunit 7 [Source:MGI Symbol;Acc:MGI:1913635]
ENSMUSG00000025225	Nfkb2	Ybx1_KD	Ybx1_Ctrl	-0.372852	4.32286e-05	0.000561167	nuclear factor of kappa light polypeptide gene enhancer in B cells 2, p49/p100 [Source:MGI Symbol;Acc:MGI:1099800]
ENSMUSG00000014769	Psmb1	Ybx1_KD	Ybx1_Ctrl	-0.271926	4.33494e-05	0.000562316	proteasome (prosome, macropain) subunit, beta type 1 [Source:MGI Symbol;Acc:MGI:104884]
ENSMUSG00000049097	Ankrd34a	Ybx1_KD	Ybx1_Ctrl	-0.481675	4.35641e-05	0.000564435	ankyrin repeat domain 34A [Source:MGI Symbol;Acc:MGI:3617846]
ENSMUSG00000055116	Arntl	Ybx1_KD	Ybx1_Ctrl	0.479997	4.35774e-05	0.000564435	aryl hydrocarbon receptor nuclear translocator-like [Source:MGI Symbol;Acc:MGI:1096381]
ENSMUSG00000010609	Psen2	Ybx1_KD	Ybx1_Ctrl	-0.398019	4.3708e-05	0.000565706	presenilin 2 [Source:MGI Symbol;Acc:MGI:109284]
ENSMUSG00000033981	Gria2	Ybx1_KD	Ybx1_Ctrl	0.318637	4.38405e-05	0.000567	glutamate receptor, ionotropic, AMPA2 (alpha 2) [Source:MGI Symbol;Acc:MGI:95809]
ENSMUSG00000018040	Rrp7a	Ybx1_KD	Ybx1_Ctrl	-0.27506	4.38928e-05	0.000567255	ribosomal RNA processing 7 homolog A [Source:MGI Symbol;Acc:MGI:1922028]
ENSMUSG00000022883	Robo1	Ybx1_KD	Ybx1_Ctrl	0.334679	4.40824e-05	0.000569176	roundabout guidance receptor 1 [Source:MGI Symbol;Acc:MGI:1274781]
ENSMUSG00000026565	Pou2f1	Ybx1_KD	Ybx1_Ctrl	0.308171	4.41068e-05	0.000569176	POU domain, class 2, transcription factor 1 [Source:MGI Symbol;Acc:MGI:101898]
ENSMUSG00000092356	Gm20532	Ybx1_KD	Ybx1_Ctrl	-0.38454	4.43123e-05	0.000571406	predicted gene 20532 [Source:MGI Symbol;Acc:MGI:5141997]
ENSMUSG00000034245	Hdac11	Ybx1_KD	Ybx1_Ctrl	-0.311243	4.43583e-05	0.000571576	histone deacetylase 11 [Source:MGI Symbol;Acc:MGI:2385252]
ENSMUSG00000048355	Arxes1	Ybx1_KD	Ybx1_Ctrl	-0.41712	4.44817e-05	0.000572742	adipocyte-related X-chromosome expressed sequence 1 [Source:MGI Symbol;Acc:MGI:1923469]
ENSMUSG00000006649	Nphs1	Ybx1_KD	Ybx1_Ctrl	-0.946722	4.45727e-05	0.000573491	nephrosis 1, nephrin [Source:MGI Symbol;Acc:MGI:1859637]
ENSMUSG00000054545	Ugt1a6a	Ybx1_KD	Ybx1_Ctrl	0.702753	4.49835e-05	0.00057835	UDP glucuronosyltransferase 1 family, polypeptide A6A [Source:MGI Symbol;Acc:MGI:2137698]
ENSMUSG00000037058	Paip2	Ybx1_KD	Ybx1_Ctrl	0.282891	4.53219e-05	0.000582272	polyadenylate-binding protein-interacting protein 2 [Source:MGI Symbol;Acc:MGI:1915119]
ENSMUSG00000048406	B330016D10Rik	Ybx1_KD	Ybx1_Ctrl	-0.850008	4.56996e-05	0.000586692	RIKEN cDNA B330016D10 gene [Source:MGI Symbol;Acc:MGI:2444063]
ENSMUSG00000022400	Rbx1	Ybx1_KD	Ybx1_Ctrl	-0.283448	4.61278e-05	0.000591058	ring-box 1 [Source:MGI Symbol;Acc:MGI:1891829]
ENSMUSG00000024044	Epb41l3	Ybx1_KD	Ybx1_Ctrl	0.370191	4.61369e-05	0.000591058	erythrocyte membrane protein band 4.1 like 3 [Source:MGI Symbol;Acc:MGI:103008]
ENSMUSG00000107002	0610012G03Rik	Ybx1_KD	Ybx1_Ctrl	-0.396539	4.61415e-05	0.000591058	RIKEN cDNA 0610012G03 gene [Source:MGI Symbol;Acc:MGI:1913301]
ENSMUSG00000058454	Dhcr7	Ybx1_KD	Ybx1_Ctrl	-0.340015	4.6758e-05	0.000598077	7-dehydrocholesterol reductase [Source:MGI Symbol;Acc:MGI:1298378]
ENSMUSG00000022051	Bnip3l	Ybx1_KD	Ybx1_Ctrl	0.265551	4.68548e-05	0.000598875	BCL2/adenovirus E1B interacting protein 3-like [Source:MGI Symbol;Acc:MGI:1332659]
ENSMUSG00000090386	Mir99ahg	Ybx1_KD	Ybx1_Ctrl	0.70222	4.70004e-05	0.000600296	Mir99a and Mirlet7c-1 host gene (non-protein coding) [Source:MGI Symbol;Acc:MGI:1919929]
ENSMUSG00000046876	Atxn1	Ybx1_KD	Ybx1_Ctrl	0.343454	4.79946e-05	0.000612546	ataxin 1 [Source:MGI Symbol;Acc:MGI:104783]
ENSMUSG00000033502	Cdc14a	Ybx1_KD	Ybx1_Ctrl	0.63309	4.82445e-05	0.000615285	CDC14 cell division cycle 14A [Source:MGI Symbol;Acc:MGI:2442676]
ENSMUSG00000078532	Nkain1	Ybx1_KD	Ybx1_Ctrl	0.299504	4.85091e-05	0.000618207	Na+/K+ transporting ATPase interacting 1 [Source:MGI Symbol;Acc:MGI:1914399]
ENSMUSG00000064307	Lrrc51	Ybx1_KD	Ybx1_Ctrl	-0.644315	4.87688e-05	0.000621063	leucine rich repeat containing 51 [Source:MGI Symbol;Acc:MGI:1916608]
ENSMUSG00000020523	Fam114a2	Ybx1_KD	Ybx1_Ctrl	-0.321626	4.90524e-05	0.000623584	family with sequence similarity 114, member A2 [Source:MGI Symbol;Acc:MGI:1917629]
ENSMUSG00000061589	Dot1l	Ybx1_KD	Ybx1_Ctrl	0.294316	4.90731e-05	0.000623584	DOT1-like, histone H3 methyltransferase (S. cerevisiae) [Source:MGI Symbol;Acc:MGI:2143886]
ENSMUSG00000030235	Slco1c1	Ybx1_KD	Ybx1_Ctrl	0.701476	4.9074e-05	0.000623584	solute carrier organic anion transporter family, member 1c1 [Source:MGI Symbol;Acc:MGI:1889679]
ENSMUSG00000070392	Gm20634	Ybx1_KD	Ybx1_Ctrl	0.693333	4.91901e-05	0.000624603	predicted gene 20634 [Source:MGI Symbol;Acc:MGI:5313081]
ENSMUSG00000034457	Eda2r	Ybx1_KD	Ybx1_Ctrl	-0.693163	4.94384e-05	0.000627299	ectodysplasin A2 receptor [Source:MGI Symbol;Acc:MGI:2442860]
ENSMUSG00000056313	Tcim	Ybx1_KD	Ybx1_Ctrl	-1.6986	4.96798e-05	0.000629904	transcriptional and immune response regulator [Source:MGI Symbol;Acc:MGI:1916318]
ENSMUSG00000085566	A730017L22Rik	Ybx1_KD	Ybx1_Ctrl	-0.416182	5.0056e-05	0.000634213	RIKEN cDNA A730017L22 gene [Source:MGI Symbol;Acc:MGI:3584452]
ENSMUSG00000041417	Pik3r1	Ybx1_KD	Ybx1_Ctrl	0.379612	5.07856e-05	0.000642522	phosphoinositide-3-kinase regulatory subunit 1 [Source:MGI Symbol;Acc:MGI:97583]
ENSMUSG00000061119	Prcp	Ybx1_KD	Ybx1_Ctrl	-0.612521	5.0886e-05	0.000643201	prolylcarboxypeptidase (angiotensinase C) [Source:MGI Symbol;Acc:MGI:1919711]
ENSMUSG00000110197	Gm45444	Ybx1_KD	Ybx1_Ctrl	0.379806	5.0913e-05	0.000643201	predicted gene 45444 [Source:MGI Symbol;Acc:MGI:5791280]
ENSMUSG00000031229	Atrx	Ybx1_KD	Ybx1_Ctrl	0.272632	5.13055e-05	0.000647222	ATRX, chromatin remodeler [Source:MGI Symbol;Acc:MGI:103067]
ENSMUSG00000059412	Fxyd2	Ybx1_KD	Ybx1_Ctrl	-0.635345	5.13739e-05	0.000647616	FXYD domain-containing ion transport regulator 2 [Source:MGI Symbol;Acc:MGI:1195260]
ENSMUSG00000073752	Gm10570	Ybx1_KD	Ybx1_Ctrl	-0.669105	5.16244e-05	0.000650304	predicted gene 10570 [Source:MGI Symbol;Acc:MGI:3642427]
ENSMUSG00000025422	Agap2	Ybx1_KD	Ybx1_Ctrl	-0.292745	5.18148e-05	0.000651902	ArfGAP with GTPase domain, ankyrin repeat and PH domain 2 [Source:MGI Symbol;Acc:MGI:3580016]
ENSMUSG00000030077	Chl1	Ybx1_KD	Ybx1_Ctrl	-0.442566	5.18261e-05	0.000651902	cell adhesion molecule L1-like [Source:MGI Symbol;Acc:MGI:1098266]
ENSMUSG00000002409	Dyrk1b	Ybx1_KD	Ybx1_Ctrl	0.390842	5.21862e-05	0.000655958	dual-specificity tyrosine-(Y)-phosphorylation regulated kinase 1b [Source:MGI Symbol;Acc:MGI:1330302]
ENSMUSG00000037894	H2az1	Ybx1_KD	Ybx1_Ctrl	0.33791	5.22271e-05	0.000655999	H2A.Z variant histone 1 [Source:MGI Symbol;Acc:MGI:1888388]
ENSMUSG00000035954	Dock4	Ybx1_KD	Ybx1_Ctrl	0.283836	5.23867e-05	0.00065753	dedicator of cytokinesis 4 [Source:MGI Symbol;Acc:MGI:1918006]
ENSMUSG00000043388	Tmem130	Ybx1_KD	Ybx1_Ctrl	-0.559554	5.26721e-05	0.000660482	transmembrane protein 130 [Source:MGI Symbol;Acc:MGI:3607706]
ENSMUSG00000035864	Syt1	Ybx1_KD	Ybx1_Ctrl	-0.358114	5.27288e-05	0.000660482	synaptotagmin I [Source:MGI Symbol;Acc:MGI:99667]
ENSMUSG00000058586	Serhl	Ybx1_KD	Ybx1_Ctrl	-0.296142	5.29964e-05	0.000663014	serine hydrolase-like [Source:MGI Symbol;Acc:MGI:1890404]
ENSMUSG00000030685	Kctd13	Ybx1_KD	Ybx1_Ctrl	-0.326017	5.30137e-05	0.000663014	potassium channel tetramerisation domain containing 13 [Source:MGI Symbol;Acc:MGI:1923739]
ENSMUSG00000045098	Kmt5b	Ybx1_KD	Ybx1_Ctrl	0.305097	5.33967e-05	0.000667325	lysine methyltransferase 5B [Source:MGI Symbol;Acc:MGI:2444557]
ENSMUSG00000041096	Tspyl2	Ybx1_KD	Ybx1_Ctrl	-0.266763	5.34572e-05	0.000667603	TSPY-like 2 [Source:MGI Symbol;Acc:MGI:106244]
ENSMUSG00000081051	Gm15427	Ybx1_KD	Ybx1_Ctrl	-0.435753	5.36543e-05	0.000669467	predicted pseudogene 15427 [Source:MGI Symbol;Acc:MGI:3642341]
ENSMUSG00000050910	Cdr2l	Ybx1_KD	Ybx1_Ctrl	-0.426055	5.36833e-05	0.000669467	cerebellar degeneration-related protein 2-like [Source:MGI Symbol;Acc:MGI:2684867]
ENSMUSG00000020814	Mxra7	Ybx1_KD	Ybx1_Ctrl	-0.499735	5.37246e-05	0.000669502	matrix-remodelling associated 7 [Source:MGI Symbol;Acc:MGI:1914872]
ENSMUSG00000058656	Samd12	Ybx1_KD	Ybx1_Ctrl	-0.274723	5.40008e-05	0.000672281	sterile alpha motif domain containing 12 [Source:MGI Symbol;Acc:MGI:2444518]
ENSMUSG00000039725	Trp53rka	Ybx1_KD	Ybx1_Ctrl	0.396957	5.40246e-05	0.000672281	transformation related protein 53 regulating kinase A [Source:MGI Symbol;Acc:MGI:1918294]
ENSMUSG00000022175	Lrp10	Ybx1_KD	Ybx1_Ctrl	-0.318694	5.42596e-05	0.000674724	low-density lipoprotein receptor-related protein 10 [Source:MGI Symbol;Acc:MGI:1929480]
ENSMUSG00000030970	Ctbp2	Ybx1_KD	Ybx1_Ctrl	0.35817	5.46323e-05	0.000677908	C-terminal binding protein 2 [Source:MGI Symbol;Acc:MGI:1201686]
ENSMUSG00000056904	Gm5620	Ybx1_KD	Ybx1_Ctrl	-0.309143	5.55089e-05	0.000687806	predicted gene 5620 [Source:MGI Symbol;Acc:MGI:3647798]
ENSMUSG00000109005	Gm45221	Ybx1_KD	Ybx1_Ctrl	0.816534	5.59077e-05	0.000691763	predicted gene 45221 [Source:MGI Symbol;Acc:MGI:5753797]
ENSMUSG00000071719	Tmem28	Ybx1_KD	Ybx1_Ctrl	0.565539	5.60971e-05	0.000693615	transmembrane protein 28 [Source:MGI Symbol;Acc:MGI:3648377]
ENSMUSG00000094695	Gm21953	Ybx1_KD	Ybx1_Ctrl	-0.59642	5.66613e-05	0.000699599	predicted gene, 21953 [Source:MGI Symbol;Acc:MGI:5439404]
ENSMUSG00000010721	Lmbr1	Ybx1_KD	Ybx1_Ctrl	-0.300068	5.67884e-05	0.000700117	limb region 1 [Source:MGI Symbol;Acc:MGI:1861746]
ENSMUSG00000002250	Ppard	Ybx1_KD	Ybx1_Ctrl	-0.420948	5.68238e-05	0.000700117	peroxisome proliferator activator receptor delta [Source:MGI Symbol;Acc:MGI:101884]
ENSMUSG00000000708	Kat2b	Ybx1_KD	Ybx1_Ctrl	0.375399	5.7052e-05	0.000701953	K(lysine) acetyltransferase 2B [Source:MGI Symbol;Acc:MGI:1343094]
ENSMUSG00000021690	Jmy	Ybx1_KD	Ybx1_Ctrl	0.355625	5.70533e-05	0.000701953	junction-mediating and regulatory protein [Source:MGI Symbol;Acc:MGI:1913096]
ENSMUSG00000090812	Samd15	Ybx1_KD	Ybx1_Ctrl	-0.967214	5.7314e-05	0.0007044	sterile alpha motif domain containing 15 [Source:MGI Symbol;Acc:MGI:2685109]
ENSMUSG00000082895	Rpsa-ps9	Ybx1_KD	Ybx1_Ctrl	-0.839576	5.73423e-05	0.0007044	ribosomal protein SA, pseudogene 9 [Source:MGI Symbol;Acc:MGI:3650393]
ENSMUSG00000022840	Adcy5	Ybx1_KD	Ybx1_Ctrl	-0.268978	5.73734e-05	0.0007044	adenylate cyclase 5 [Source:MGI Symbol;Acc:MGI:99673]
ENSMUSG00000029470	P2rx4	Ybx1_KD	Ybx1_Ctrl	-0.632529	5.78947e-05	0.0007103	purinergic receptor P2X, ligand-gated ion channel 4 [Source:MGI Symbol;Acc:MGI:1338859]
ENSMUSG00000042524	Sun2	Ybx1_KD	Ybx1_Ctrl	0.338015	5.81181e-05	0.000712539	Sad1 and UNC84 domain containing 2 [Source:MGI Symbol;Acc:MGI:2443011]
ENSMUSG00000005204	Senp3	Ybx1_KD	Ybx1_Ctrl	-0.264211	5.86002e-05	0.000717441	SUMO/sentrin specific peptidase 3 [Source:MGI Symbol;Acc:MGI:2158736]
ENSMUSG00000038255	Neurod2	Ybx1_KD	Ybx1_Ctrl	0.458314	5.92348e-05	0.000724702	neurogenic differentiation 2 [Source:MGI Symbol;Acc:MGI:107755]
ENSMUSG00000033059	Pygb	Ybx1_KD	Ybx1_Ctrl	-0.27984	5.93999e-05	0.000725999	brain glycogen phosphorylase [Source:MGI Symbol;Acc:MGI:97828]
ENSMUSG00000032482	Cspg5	Ybx1_KD	Ybx1_Ctrl	-0.272484	5.94569e-05	0.000725999	chondroitin sulfate proteoglycan 5 [Source:MGI Symbol;Acc:MGI:1352747]
ENSMUSG00000029729	Zkscan1	Ybx1_KD	Ybx1_Ctrl	-0.323046	5.94658e-05	0.000725999	zinc finger with KRAB and SCAN domains 1 [Source:MGI Symbol;Acc:MGI:1921820]
ENSMUSG00000031668	Eif2ak3	Ybx1_KD	Ybx1_Ctrl	0.312061	5.95457e-05	0.000726466	eukaryotic translation initiation factor 2 alpha kinase 3 [Source:MGI Symbol;Acc:MGI:1341830]
ENSMUSG00000021493	Pdlim7	Ybx1_KD	Ybx1_Ctrl	-0.298747	5.97686e-05	0.000728675	PDZ and LIM domain 7 [Source:MGI Symbol;Acc:MGI:1914649]
ENSMUSG00000046668	Cxxc5	Ybx1_KD	Ybx1_Ctrl	0.380494	6.05048e-05	0.00073662	CXXC finger 5 [Source:MGI Symbol;Acc:MGI:1914643]
ENSMUSG00000039046	Usp6nl	Ybx1_KD	Ybx1_Ctrl	0.295924	6.07132e-05	0.000738642	USP6 N-terminal like [Source:MGI Symbol;Acc:MGI:2138893]
ENSMUSG00000025362	Rps26	Ybx1_KD	Ybx1_Ctrl	-0.283022	6.08285e-05	0.00073922	ribosomal protein S26 [Source:MGI Symbol;Acc:MGI:1351628]
ENSMUSG00000031875	Cmtm3	Ybx1_KD	Ybx1_Ctrl	-0.538605	6.08455e-05	0.00073922	CKLF-like MARVEL transmembrane domain containing 3 [Source:MGI Symbol;Acc:MGI:2447162]
ENSMUSG00000020069	Hnrnph3	Ybx1_KD	Ybx1_Ctrl	0.319449	6.10664e-05	0.000740786	heterogeneous nuclear ribonucleoprotein H3 [Source:MGI Symbol;Acc:MGI:1926462]
ENSMUSG00000031432	Prps1	Ybx1_KD	Ybx1_Ctrl	0.299231	6.10712e-05	0.000740786	phosphoribosyl pyrophosphate synthetase 1 [Source:MGI Symbol;Acc:MGI:97775]
ENSMUSG00000007950	Abhd8	Ybx1_KD	Ybx1_Ctrl	-0.341564	6.11035e-05	0.000740786	abhydrolase domain containing 8 [Source:MGI Symbol;Acc:MGI:1918946]
ENSMUSG00000055494	Gm14168	Ybx1_KD	Ybx1_Ctrl	-0.722334	6.11444e-05	0.000740786	predicted gene 14168 [Source:MGI Symbol;Acc:MGI:3651463]
ENSMUSG00000044037	Als2cl	Ybx1_KD	Ybx1_Ctrl	-0.585859	6.12312e-05	0.000741323	ALS2 C-terminal like [Source:MGI Symbol;Acc:MGI:2447532]
ENSMUSG00000094638	Gm21972	Ybx1_KD	Ybx1_Ctrl	-0.302981	6.13922e-05	0.000742756	predicted gene 21972 [Source:MGI Symbol;Acc:MGI:5439441]
ENSMUSG00000014782	Plekhg4	Ybx1_KD	Ybx1_Ctrl	-0.480683	6.14548e-05	0.000742998	pleckstrin homology domain containing, family G (with RhoGef domain) member 4 [Source:MGI Symbol;Acc:MGI:2142544]
ENSMUSG00000019865	Nmbr	Ybx1_KD	Ybx1_Ctrl	-0.947987	6.16006e-05	0.000744244	neuromedin B receptor [Source:MGI Symbol;Acc:MGI:1100525]
ENSMUSG00000006218	Fam131c	Ybx1_KD	Ybx1_Ctrl	-0.512154	6.1677e-05	0.000744652	family with sequence similarity 131, member C [Source:MGI Symbol;Acc:MGI:2685539]
ENSMUSG00000050822	Slc29a4	Ybx1_KD	Ybx1_Ctrl	-0.412164	6.2155e-05	0.000749903	solute carrier family 29 (nucleoside transporters), member 4 [Source:MGI Symbol;Acc:MGI:2385330]
ENSMUSG00000024232	Bambi	Ybx1_KD	Ybx1_Ctrl	0.891501	6.24359e-05	0.000752545	BMP and activin membrane-bound inhibitor [Source:MGI Symbol;Acc:MGI:1915260]
ENSMUSG00000044550	Tceal3	Ybx1_KD	Ybx1_Ctrl	-0.360558	6.24603e-05	0.000752545	transcription elongation factor A (SII)-like 3 [Source:MGI Symbol;Acc:MGI:1913354]
ENSMUSG00000027276	Jag1	Ybx1_KD	Ybx1_Ctrl	0.749725	6.28707e-05	0.000756445	jagged 1 [Source:MGI Symbol;Acc:MGI:1095416]
ENSMUSG00000086370	Ftx	Ybx1_KD	Ybx1_Ctrl	-0.381202	6.32889e-05	0.000760427	Ftx transcript, Xist regulator (non-protein coding) [Source:MGI Symbol;Acc:MGI:1926128]
ENSMUSG00000054850	Smim10l2a	Ybx1_KD	Ybx1_Ctrl	-0.458357	6.34166e-05	0.000761436	small integral membrane protein 10 like 2A [Source:MGI Symbol;Acc:MGI:2443645]
ENSMUSG00000042523	Dnal1	Ybx1_KD	Ybx1_Ctrl	-0.325202	6.36119e-05	0.00076313	dynein, axonemal, light chain 1 [Source:MGI Symbol;Acc:MGI:1921462]
ENSMUSG00000025978	Rftn2	Ybx1_KD	Ybx1_Ctrl	0.572775	6.36453e-05	0.00076313	raftlin family member 2 [Source:MGI Symbol;Acc:MGI:1921263]
ENSMUSG00000102752	Gm7694	Ybx1_KD	Ybx1_Ctrl	0.602269	6.3842e-05	0.000764963	predicted gene 7694 [Source:MGI Symbol;Acc:MGI:3649135]
ENSMUSG00000045594	Glb1	Ybx1_KD	Ybx1_Ctrl	-0.321953	6.40281e-05	0.000766666	galactosidase, beta 1 [Source:MGI Symbol;Acc:MGI:88151]
ENSMUSG00000048106	4632415L05Rik	Ybx1_KD	Ybx1_Ctrl	-0.304946	6.41513e-05	0.000767614	RIKEN cDNA 4632415L05 gene [Source:MGI Symbol;Acc:MGI:1918058]
ENSMUSG00000045114	Prrt2	Ybx1_KD	Ybx1_Ctrl	-0.318124	6.43218e-05	0.000769126	proline-rich transmembrane protein 2 [Source:MGI Symbol;Acc:MGI:1916267]
ENSMUSG00000025854	Fam20c	Ybx1_KD	Ybx1_Ctrl	-0.292769	6.45819e-05	0.000771708	FAM20C, golgi associated secretory pathway kinase [Source:MGI Symbol;Acc:MGI:2136853]
ENSMUSG00000057895	Zfp105	Ybx1_KD	Ybx1_Ctrl	0.55284	6.49045e-05	0.00077503	zinc finger protein 105 [Source:MGI Symbol;Acc:MGI:1277119]
ENSMUSG00000027344	Fsip1	Ybx1_KD	Ybx1_Ctrl	-0.991393	6.54637e-05	0.000780827	fibrous sheath-interacting protein 1 [Source:MGI Symbol;Acc:MGI:1918563]
ENSMUSG00000032115	Hyou1	Ybx1_KD	Ybx1_Ctrl	-0.26909	6.54794e-05	0.000780827	hypoxia up-regulated 1 [Source:MGI Symbol;Acc:MGI:108030]
ENSMUSG00000028684	Urod	Ybx1_KD	Ybx1_Ctrl	0.414109	6.60778e-05	0.000787424	uroporphyrinogen decarboxylase [Source:MGI Symbol;Acc:MGI:98916]
ENSMUSG00000020950	Foxg1	Ybx1_KD	Ybx1_Ctrl	0.368989	6.66811e-05	0.000794069	forkhead box G1 [Source:MGI Symbol;Acc:MGI:1347464]
ENSMUSG00000086896	Cyp4x1os	Ybx1_KD	Ybx1_Ctrl	-0.7738	6.69158e-05	0.00079632	cytochrome P450, family 4, subfamily x, polypeptide 1, opposite strand [Source:MGI Symbol;Acc:MGI:3649427]
ENSMUSG00000029189	Sel1l3	Ybx1_KD	Ybx1_Ctrl	0.293707	6.79749e-05	0.000807718	sel-1 suppressor of lin-12-like 3 (C. elegans) [Source:MGI Symbol;Acc:MGI:1916941]
ENSMUSG00000087610	Gm16253	Ybx1_KD	Ybx1_Ctrl	0.6515	6.87196e-05	0.000815062	predicted gene 16253 [Source:MGI Symbol;Acc:MGI:3826531]
ENSMUSG00000051278	Zgrf1	Ybx1_KD	Ybx1_Ctrl	0.570243	6.87244e-05	0.000815062	zinc finger, GRF-type containing 1 [Source:MGI Symbol;Acc:MGI:1918893]
ENSMUSG00000045193	Cirbp	Ybx1_KD	Ybx1_Ctrl	0.27096	6.88016e-05	0.000815423	cold inducible RNA binding protein [Source:MGI Symbol;Acc:MGI:893588]
ENSMUSG00000084279	Gm13232	Ybx1_KD	Ybx1_Ctrl	0.964039	6.88754e-05	0.000815744	predicted gene 13232 [Source:MGI Symbol;Acc:MGI:3649252]
ENSMUSG00000097620	4921514A10Rik	Ybx1_KD	Ybx1_Ctrl	0.459594	6.92775e-05	0.000819949	RIKEN cDNA 4921514A10 gene [Source:MGI Symbol;Acc:MGI:3704238]
ENSMUSG00000085069	Prdm16os	Ybx1_KD	Ybx1_Ctrl	0.759729	7.05903e-05	0.000834522	Prdm16 opposite strand transcript [Source:MGI Symbol;Acc:MGI:3651882]
ENSMUSG00000028538	St3gal3	Ybx1_KD	Ybx1_Ctrl	-0.287318	7.07708e-05	0.00083592	ST3 beta-galactoside alpha-2,3-sialyltransferase 3 [Source:MGI Symbol;Acc:MGI:1316659]
ENSMUSG00000048385	Scrt1	Ybx1_KD	Ybx1_Ctrl	-0.389205	7.21822e-05	0.000850862	scratch family zinc finger 1 [Source:MGI Symbol;Acc:MGI:2176606]
ENSMUSG00000032009	Sesn3	Ybx1_KD	Ybx1_Ctrl	0.317638	7.3031e-05	0.000859361	sestrin 3 [Source:MGI Symbol;Acc:MGI:1922997]
ENSMUSG00000044792	Isca1	Ybx1_KD	Ybx1_Ctrl	-0.276049	7.3074e-05	0.000859361	iron-sulfur cluster assembly 1 [Source:MGI Symbol;Acc:MGI:1916296]
ENSMUSG00000039621	Prex1	Ybx1_KD	Ybx1_Ctrl	0.377376	7.32393e-05	0.000859624	phosphatidylinositol-3,4,5-trisphosphate-dependent Rac exchange factor 1 [Source:MGI Symbol;Acc:MGI:3040696]
ENSMUSG00000046312	Myorg	Ybx1_KD	Ybx1_Ctrl	-0.545795	7.32582e-05	0.000859624	myogenesis regulating glycosidase (putative) [Source:MGI Symbol;Acc:MGI:2140300]
ENSMUSG00000044149	Nkrf	Ybx1_KD	Ybx1_Ctrl	-0.363615	7.32707e-05	0.000859624	NF-kappaB repressing factor [Source:MGI Symbol;Acc:MGI:1924536]
ENSMUSG00000056708	Ier5	Ybx1_KD	Ybx1_Ctrl	0.704588	7.3626e-05	0.000862632	immediate early response 5 [Source:MGI Symbol;Acc:MGI:1337072]
ENSMUSG00000028541	B4galt2	Ybx1_KD	Ybx1_Ctrl	-0.281815	7.47516e-05	0.000874058	UDP-Gal:betaGlcNAc beta 1,4- galactosyltransferase, polypeptide 2 [Source:MGI Symbol;Acc:MGI:1858493]
ENSMUSG00000026003	Acadl	Ybx1_KD	Ybx1_Ctrl	-0.401723	7.57151e-05	0.000884138	acyl-Coenzyme A dehydrogenase, long-chain [Source:MGI Symbol;Acc:MGI:87866]
ENSMUSG00000032528	Vipr1	Ybx1_KD	Ybx1_Ctrl	0.85667	7.6102e-05	0.00088806	vasoactive intestinal peptide receptor 1 [Source:MGI Symbol;Acc:MGI:109272]
ENSMUSG00000043067	Dpy19l1	Ybx1_KD	Ybx1_Ctrl	0.358344	7.6181e-05	0.000888387	dpy-19-like 1 (C. elegans) [Source:MGI Symbol;Acc:MGI:1915685]
ENSMUSG00000086839	Gm11973	Ybx1_KD	Ybx1_Ctrl	-0.946809	7.63907e-05	0.000889843	predicted gene 11973 [Source:MGI Symbol;Acc:MGI:3650058]
ENSMUSG00000033917	Gde1	Ybx1_KD	Ybx1_Ctrl	-0.283802	7.64078e-05	0.000889843	glycerophosphodiester phosphodiesterase 1 [Source:MGI Symbol;Acc:MGI:1891827]
ENSMUSG00000096993	Gm26787	Ybx1_KD	Ybx1_Ctrl	-0.349685	7.75963e-05	0.00090308	predicted gene, 26787 [Source:MGI Symbol;Acc:MGI:5477281]
ENSMUSG00000037416	Dmxl1	Ybx1_KD	Ybx1_Ctrl	-0.2864	7.77415e-05	0.0009037	Dmx-like 1 [Source:MGI Symbol;Acc:MGI:2443926]
ENSMUSG00000010047	Hyal2	Ybx1_KD	Ybx1_Ctrl	-0.366647	7.77532e-05	0.0009037	hyaluronoglucosaminidase 2 [Source:MGI Symbol;Acc:MGI:1196334]
ENSMUSG00000038295	Atg9b	Ybx1_KD	Ybx1_Ctrl	-0.632875	7.78609e-05	0.000904348	autophagy related 9B [Source:MGI Symbol;Acc:MGI:2685420]
ENSMUSG00000049999	Ppp1r3d	Ybx1_KD	Ybx1_Ctrl	-0.560215	7.80986e-05	0.000906505	protein phosphatase 1, regulatory subunit 3D [Source:MGI Symbol;Acc:MGI:1917664]
ENSMUSG00000106702	Gm42846	Ybx1_KD	Ybx1_Ctrl	0.349456	7.81679e-05	0.000906705	predicted gene 42846 [Source:MGI Symbol;Acc:MGI:5662983]
ENSMUSG00000056596	Trnp1	Ybx1_KD	Ybx1_Ctrl	-0.488955	7.90094e-05	0.000915858	TMF1-regulated nuclear protein 1 [Source:MGI Symbol;Acc:MGI:1916789]
ENSMUSG00000035181	Heatr5a	Ybx1_KD	Ybx1_Ctrl	0.465819	7.99773e-05	0.000924618	HEAT repeat containing 5A [Source:MGI Symbol;Acc:MGI:2444133]
ENSMUSG00000118364	AC124502.1	Ybx1_KD	Ybx1_Ctrl	-0.823251	8.05617e-05	0.000930757	TEC
ENSMUSG00000036985	Zdhhc9	Ybx1_KD	Ybx1_Ctrl	-0.26859	8.08619e-05	0.000932372	zinc finger, DHHC domain containing 9 [Source:MGI Symbol;Acc:MGI:2444393]
ENSMUSG00000048040	Arxes2	Ybx1_KD	Ybx1_Ctrl	-0.404576	8.10606e-05	0.000934045	adipocyte-related X-chromosome expressed sequence 2 [Source:MGI Symbol;Acc:MGI:1924226]
ENSMUSG00000004642	Slbp	Ybx1_KD	Ybx1_Ctrl	0.277495	8.1158e-05	0.00093455	stem-loop binding protein [Source:MGI Symbol;Acc:MGI:108402]
ENSMUSG00000049001	Ndnf	Ybx1_KD	Ybx1_Ctrl	-0.450048	8.13168e-05	0.000935761	neuron-derived neurotrophic factor [Source:MGI Symbol;Acc:MGI:1915419]
ENSMUSG00000041841	Rpl37	Ybx1_KD	Ybx1_Ctrl	-0.269415	8.14436e-05	0.000936601	ribosomal protein L37 [Source:MGI Symbol;Acc:MGI:1914531]
ENSMUSG00000052798	Nup107	Ybx1_KD	Ybx1_Ctrl	0.3151	8.15898e-05	0.000937665	nucleoporin 107 [Source:MGI Symbol;Acc:MGI:2143854]
ENSMUSG00000048200	Cracr2b	Ybx1_KD	Ybx1_Ctrl	-0.691737	8.16781e-05	0.000938061	calcium release activated channel regulator 2B [Source:MGI Symbol;Acc:MGI:2446129]
ENSMUSG00000030824	Nucb1	Ybx1_KD	Ybx1_Ctrl	-0.279567	8.187e-05	0.000939027	nucleobindin 1 [Source:MGI Symbol;Acc:MGI:97388]
ENSMUSG00000023795	Pisd-ps2	Ybx1_KD	Ybx1_Ctrl	0.51209	8.19689e-05	0.000939544	phosphatidylserine decarboxylase, pseudogene 2 [Source:MGI Symbol;Acc:MGI:3612472]
ENSMUSG00000021823	Vcl	Ybx1_KD	Ybx1_Ctrl	0.400984	8.24108e-05	0.000943988	vinculin [Source:MGI Symbol;Acc:MGI:98927]
ENSMUSG00000022848	Slc49a4	Ybx1_KD	Ybx1_Ctrl	-0.265479	8.28892e-05	0.000948845	solute carrier family 49 member 4 [Source:MGI Symbol;Acc:MGI:2387188]
ENSMUSG00000064330	Pde6h	Ybx1_KD	Ybx1_Ctrl	-0.942188	8.31966e-05	0.000951739	phosphodiesterase 6H, cGMP-specific, cone, gamma [Source:MGI Symbol;Acc:MGI:1925850]
ENSMUSG00000026241	Nppc	Ybx1_KD	Ybx1_Ctrl	-1.02764	8.40955e-05	0.00096139	natriuretic peptide type C [Source:MGI Symbol;Acc:MGI:97369]
ENSMUSG00000023191	P3h3	Ybx1_KD	Ybx1_Ctrl	0.34488	8.41606e-05	0.000961504	prolyl 3-hydroxylase 3 [Source:MGI Symbol;Acc:MGI:1315208]
ENSMUSG00000030965	Abraxas2	Ybx1_KD	Ybx1_Ctrl	-0.310836	8.44922e-05	0.000964661	BRISC complex subunit [Source:MGI Symbol;Acc:MGI:1926116]
ENSMUSG00000001763	Tspan33	Ybx1_KD	Ybx1_Ctrl	0.498151	8.46181e-05	0.000965211	tetraspanin 33 [Source:MGI Symbol;Acc:MGI:1919012]
ENSMUSG00000085167	Gm12063	Ybx1_KD	Ybx1_Ctrl	0.435842	8.46511e-05	0.000965211	predicted gene 12063 [Source:MGI Symbol;Acc:MGI:3649572]
ENSMUSG00000048905	Bnip5	Ybx1_KD	Ybx1_Ctrl	-0.694445	8.48241e-05	0.000966551	BCL2 interacting protein 5 [Source:MGI Symbol;Acc:MGI:1925441]
ENSMUSG00000110357	A030001D20Rik	Ybx1_KD	Ybx1_Ctrl	-0.47184	8.48797e-05	0.000966553	RIKEN cDNA A030001D20 gene [Source:MGI Symbol;Acc:MGI:3696869]
ENSMUSG00000118234	Gm50115	Ybx1_KD	Ybx1_Ctrl	0.284302	8.50839e-05	0.000968245	predicted gene, 50115 [Source:MGI Symbol;Acc:MGI:6302854]
ENSMUSG00000058443	Rpl10-ps3	Ybx1_KD	Ybx1_Ctrl	-0.330865	8.51747e-05	0.000968374	ribosomal protein L10, pseudogene 3 [Source:MGI Symbol;Acc:MGI:3704336]
ENSMUSG00000024997	Prdx3	Ybx1_KD	Ybx1_Ctrl	-0.350744	8.52063e-05	0.000968374	peroxiredoxin 3 [Source:MGI Symbol;Acc:MGI:88034]
ENSMUSG00000020803	Txndc17	Ybx1_KD	Ybx1_Ctrl	-0.281426	8.53878e-05	0.000969782	thioredoxin domain containing 17 [Source:MGI Symbol;Acc:MGI:1289248]
ENSMUSG00000033031	Cip2a	Ybx1_KD	Ybx1_Ctrl	0.526391	8.54874e-05	0.000969782	cell proliferation regulating inhibitor of protein phosphatase 2A [Source:MGI Symbol;Acc:MGI:2146335]
ENSMUSG00000010505	Myt1	Ybx1_KD	Ybx1_Ctrl	0.372858	8.5497e-05	0.000969782	myelin transcription factor 1 [Source:MGI Symbol;Acc:MGI:1100535]
ENSMUSG00000022026	Olfm4	Ybx1_KD	Ybx1_Ctrl	1.1057	8.59046e-05	0.000973586	olfactomedin 4 [Source:MGI Symbol;Acc:MGI:2685142]
ENSMUSG00000020186	Csrp2	Ybx1_KD	Ybx1_Ctrl	0.340301	8.59779e-05	0.000973586	cysteine and glycine-rich protein 2 [Source:MGI Symbol;Acc:MGI:1202907]
ENSMUSG00000064361	mt-Tr	Ybx1_KD	Ybx1_Ctrl	0.62071	8.59999e-05	0.000973586	mitochondrially encoded tRNA arginine [Source:MGI Symbol;Acc:MGI:102476]
ENSMUSG00000061603	Akap6	Ybx1_KD	Ybx1_Ctrl	-0.267655	8.62234e-05	0.000975105	A kinase (PRKA) anchor protein 6 [Source:MGI Symbol;Acc:MGI:3050566]
ENSMUSG00000033377	Palmd	Ybx1_KD	Ybx1_Ctrl	0.869685	8.62459e-05	0.000975105	palmdelphin [Source:MGI Symbol;Acc:MGI:2148896]
ENSMUSG00000061517	Sox21	Ybx1_KD	Ybx1_Ctrl	0.418138	8.67366e-05	0.000980017	SRY (sex determining region Y)-box 21 [Source:MGI Symbol;Acc:MGI:2654070]
ENSMUSG00000074793	Hspa12b	Ybx1_KD	Ybx1_Ctrl	-1.07506	8.69303e-05	0.00098157	heat shock protein 12B [Source:MGI Symbol;Acc:MGI:1919880]
ENSMUSG00000008136	Fhl2	Ybx1_KD	Ybx1_Ctrl	0.65863	8.70744e-05	0.00098256	four and a half LIM domains 2 [Source:MGI Symbol;Acc:MGI:1338762]
ENSMUSG00000031959	Wdr59	Ybx1_KD	Ybx1_Ctrl	-0.26841	8.76054e-05	0.000987274	WD repeat domain 59 [Source:MGI Symbol;Acc:MGI:2442115]
ENSMUSG00000103697	Gm38020	Ybx1_KD	Ybx1_Ctrl	-0.568626	8.77491e-05	0.000988084	predicted gene, 38020 [Source:MGI Symbol;Acc:MGI:5611248]
ENSMUSG00000005683	Cs	Ybx1_KD	Ybx1_Ctrl	-0.265753	8.77906e-05	0.000988084	citrate synthase [Source:MGI Symbol;Acc:MGI:88529]
ENSMUSG00000056749	Nfil3	Ybx1_KD	Ybx1_Ctrl	-0.393336	8.81204e-05	0.000991155	nuclear factor, interleukin 3, regulated [Source:MGI Symbol;Acc:MGI:109495]
ENSMUSG00000031570	Plpp5	Ybx1_KD	Ybx1_Ctrl	-0.364772	8.85324e-05	0.000995147	phospholipid phosphatase 5 [Source:MGI Symbol;Acc:MGI:1919160]
ENSMUSG00000024109	Nrxn1	Ybx1_KD	Ybx1_Ctrl	-0.347481	8.91438e-05	0.00100073	neurexin I [Source:MGI Symbol;Acc:MGI:1096391]
ENSMUSG00000034858	Fam214a	Ybx1_KD	Ybx1_Ctrl	0.369866	8.94171e-05	0.00100315	family with sequence similarity 214, member A [Source:MGI Symbol;Acc:MGI:2387648]
ENSMUSG00000097381	A230087F16Rik	Ybx1_KD	Ybx1_Ctrl	-0.294689	9.02586e-05	0.00101129	RIKEN cDNA A230087F16 gene [Source:MGI Symbol;Acc:MGI:2444635]
ENSMUSG00000027831	Veph1	Ybx1_KD	Ybx1_Ctrl	1.0695	9.03266e-05	0.0010114	ventricular zone expressed PH domain-containing 1 [Source:MGI Symbol;Acc:MGI:1920039]
ENSMUSG00000020704	Asic2	Ybx1_KD	Ybx1_Ctrl	0.421654	9.04472e-05	0.0010121	acid-sensing (proton-gated) ion channel 2 [Source:MGI Symbol;Acc:MGI:1100867]
ENSMUSG00000062611	Rps3a2	Ybx1_KD	Ybx1_Ctrl	-0.567488	9.053e-05	0.00101238	ribosomal protein S3A2 [Source:MGI Symbol;Acc:MGI:3642853]
ENSMUSG00000082480	Gm11687	Ybx1_KD	Ybx1_Ctrl	-0.629506	9.06428e-05	0.00101299	predicted gene 11687 [Source:MGI Symbol;Acc:MGI:3652085]
ENSMUSG00000046753	Ccdc66	Ybx1_KD	Ybx1_Ctrl	0.289246	9.07879e-05	0.00101391	coiled-coil domain containing 66 [Source:MGI Symbol;Acc:MGI:2443639]
ENSMUSG00000060803	Gstp1	Ybx1_KD	Ybx1_Ctrl	-0.351823	9.08409e-05	0.00101391	glutathione S-transferase, pi 1 [Source:MGI Symbol;Acc:MGI:95865]
ENSMUSG00000078139	AK157302	Ybx1_KD	Ybx1_Ctrl	-0.396887	9.20524e-05	0.00102677	cDNA sequence AK157302 [Source:MGI Symbol;Acc:MGI:3574096]
ENSMUSG00000062510	Nsl1	Ybx1_KD	Ybx1_Ctrl	0.675523	9.21703e-05	0.00102743	NSL1, MIS12 kinetochore complex component [Source:MGI Symbol;Acc:MGI:2685830]
ENSMUSG00000039824	Myl6b	Ybx1_KD	Ybx1_Ctrl	-0.479623	9.31035e-05	0.00103717	myosin, light polypeptide 6B [Source:MGI Symbol;Acc:MGI:1917789]
ENSMUSG00000073590	3222401L13Rik	Ybx1_KD	Ybx1_Ctrl	-0.645097	9.32923e-05	0.00103861	RIKEN cDNA 3222401L13 gene [Source:MGI Symbol;Acc:MGI:2444186]
ENSMUSG00000003227	Edar	Ybx1_KD	Ybx1_Ctrl	1.57361	9.34544e-05	0.00103975	ectodysplasin-A receptor [Source:MGI Symbol;Acc:MGI:1343498]
ENSMUSG00000035946	Gsx2	Ybx1_KD	Ybx1_Ctrl	0.954941	9.35954e-05	0.00104065	GS homeobox 2 [Source:MGI Symbol;Acc:MGI:95843]
ENSMUSG00000035367	Rmi1	Ybx1_KD	Ybx1_Ctrl	0.275181	9.40346e-05	0.00104487	RecQ mediated genome instability 1 [Source:MGI Symbol;Acc:MGI:1921636]
ENSMUSG00000096914	Galntl6	Ybx1_KD	Ybx1_Ctrl	-0.631559	9.43623e-05	0.00104784	UDP-N-acetyl-alpha-D-galactosamine:polypeptide N-acetylgalactosaminyltransferase-like 6 [Source:MGI Symbol;Acc:MGI:1913581]
ENSMUSG00000026740	Dnajc1	Ybx1_KD	Ybx1_Ctrl	0.314319	9.47606e-05	0.00105093	DnaJ heat shock protein family (Hsp40) member C1 [Source:MGI Symbol;Acc:MGI:103268]
ENSMUSG00000060098	Prmt7	Ybx1_KD	Ybx1_Ctrl	-0.279536	9.50098e-05	0.00105302	protein arginine N-methyltransferase 7 [Source:MGI Symbol;Acc:MGI:2384879]
ENSMUSG00000028675	Pnrc2	Ybx1_KD	Ybx1_Ctrl	0.291033	9.55696e-05	0.00105855	proline-rich nuclear receptor coactivator 2 [Source:MGI Symbol;Acc:MGI:106512]
ENSMUSG00000078515	Ddi2	Ybx1_KD	Ybx1_Ctrl	-0.273408	9.60079e-05	0.00106146	DNA-damage inducible protein 2 [Source:MGI Symbol;Acc:MGI:1917244]
ENSMUSG00000019194	Scn1b	Ybx1_KD	Ybx1_Ctrl	-0.498526	9.60144e-05	0.00106146	sodium channel, voltage-gated, type I, beta [Source:MGI Symbol;Acc:MGI:98247]
ENSMUSG00000031791	Tmem38a	Ybx1_KD	Ybx1_Ctrl	-0.32679	9.6146e-05	0.00106224	transmembrane protein 38A [Source:MGI Symbol;Acc:MGI:1921416]
ENSMUSG00000005983	1700037C18Rik	Ybx1_KD	Ybx1_Ctrl	-0.308406	9.68282e-05	0.00106901	RIKEN cDNA 1700037C18 gene [Source:MGI Symbol;Acc:MGI:1920511]
ENSMUSG00000019066	Rab3d	Ybx1_KD	Ybx1_Ctrl	-0.454223	9.68813e-05	0.00106901	RAB3D, member RAS oncogene family [Source:MGI Symbol;Acc:MGI:97844]
ENSMUSG00000038506	Dcun1d2	Ybx1_KD	Ybx1_Ctrl	-0.282263	9.73554e-05	0.00107338	DCN1, defective in cullin neddylation 1, domain containing 2 (S. cerevisiae) [Source:MGI Symbol;Acc:MGI:2142792]
ENSMUSG00000031994	Adamts8	Ybx1_KD	Ybx1_Ctrl	-0.715549	9.74006e-05	0.00107338	a disintegrin-like and metallopeptidase (reprolysin type) with thrombospondin type 1 motif, 8 [Source:MGI Symbol;Acc:MGI:1353468]
ENSMUSG00000021707	Dhfr	Ybx1_KD	Ybx1_Ctrl	0.621312	9.81506e-05	0.00108096	dihydrofolate reductase [Source:MGI Symbol;Acc:MGI:94890]
ENSMUSG00000036815	Dpp10	Ybx1_KD	Ybx1_Ctrl	0.320246	9.86841e-05	0.00108615	dipeptidylpeptidase 10 [Source:MGI Symbol;Acc:MGI:2442409]
ENSMUSG00000093989	Rnasek	Ybx1_KD	Ybx1_Ctrl	-0.350568	9.91168e-05	0.00109022	ribonuclease, RNase K [Source:MGI Symbol;Acc:MGI:106369]
ENSMUSG00000116652	B830017H08Rik	Ybx1_KD	Ybx1_Ctrl	-0.754305	9.91962e-05	0.00109041	RIKEN cDNA B830017H08 gene [Source:MGI Symbol;Acc:MGI:3045365]
ENSMUSG00000025764	Jade1	Ybx1_KD	Ybx1_Ctrl	0.353867	9.93048e-05	0.00109091	jade family PHD finger 1 [Source:MGI Symbol;Acc:MGI:1925835]
ENSMUSG00000023781	Hes7	Ybx1_KD	Ybx1_Ctrl	-0.837399	0.000100357	0.00110178	hes family bHLH transcription factor 7 [Source:MGI Symbol;Acc:MGI:2135679]
ENSMUSG00000112421	4933406B15Rik	Ybx1_KD	Ybx1_Ctrl	0.476417	0.000100957	0.00110763	RIKEN cDNA 4933406B15 gene [Source:MGI Symbol;Acc:MGI:1918314]
ENSMUSG00000030302	Atp2b2	Ybx1_KD	Ybx1_Ctrl	-0.29255	0.000101043	0.00110763	ATPase, Ca++ transporting, plasma membrane 2 [Source:MGI Symbol;Acc:MGI:105368]
ENSMUSG00000042109	Csdc2	Ybx1_KD	Ybx1_Ctrl	-0.268183	0.00010108	0.00110763	cold shock domain containing C2, RNA binding [Source:MGI Symbol;Acc:MGI:2146027]
ENSMUSG00000004099	Dnmt1	Ybx1_KD	Ybx1_Ctrl	0.314436	0.000102428	0.00112169	DNA methyltransferase (cytosine-5) 1 [Source:MGI Symbol;Acc:MGI:94912]
ENSMUSG00000020546	Stxbp4	Ybx1_KD	Ybx1_Ctrl	0.354181	0.000102959	0.00112609	syntaxin binding protein 4 [Source:MGI Symbol;Acc:MGI:1342296]
ENSMUSG00000051951	Xkr4	Ybx1_KD	Ybx1_Ctrl	-0.395678	0.000103643	0.00113286	X-linked Kx blood group related 4 [Source:MGI Symbol;Acc:MGI:3528744]
ENSMUSG00000051890	Klhdc1	Ybx1_KD	Ybx1_Ctrl	-0.438662	0.000104147	0.00113727	kelch domain containing 1 [Source:MGI Symbol;Acc:MGI:2672853]
ENSMUSG00000093769	H3c14	Ybx1_KD	Ybx1_Ctrl	0.917538	0.000104784	0.00114318	H3 clustered histone 14 [Source:MGI Symbol;Acc:MGI:2448355]
ENSMUSG00000112743	Gm49358	Ybx1_KD	Ybx1_Ctrl	0.341417	0.000105285	0.00114753	predicted gene, 49358 [Source:MGI Symbol;Acc:MGI:6121566]
ENSMUSG00000040918	Slc19a2	Ybx1_KD	Ybx1_Ctrl	-0.433247	0.000105324	0.00114753	solute carrier family 19 (thiamine transporter), member 2 [Source:MGI Symbol;Acc:MGI:1928761]
ENSMUSG00000034218	Atm	Ybx1_KD	Ybx1_Ctrl	0.325209	0.00010538	0.00114753	ataxia telangiectasia mutated [Source:MGI Symbol;Acc:MGI:107202]
ENSMUSG00000028076	Cd1d1	Ybx1_KD	Ybx1_Ctrl	0.478473	0.000105761	0.00115096	CD1d1 antigen [Source:MGI Symbol;Acc:MGI:107674]
ENSMUSG00000045903	Npas4	Ybx1_KD	Ybx1_Ctrl	-0.557762	0.000106135	0.00115431	neuronal PAS domain protein 4 [Source:MGI Symbol;Acc:MGI:2664186]
ENSMUSG00000028573	Fggy	Ybx1_KD	Ybx1_Ctrl	-0.689134	0.000106963	0.00116253	FGGY carbohydrate kinase domain containing [Source:MGI Symbol;Acc:MGI:1922828]
ENSMUSG00000035049	Rrp12	Ybx1_KD	Ybx1_Ctrl	-0.344925	0.000107024	0.00116253	ribosomal RNA processing 12 homolog [Source:MGI Symbol;Acc:MGI:2147437]
ENSMUSG00000025041	Nt5c2	Ybx1_KD	Ybx1_Ctrl	-0.268867	0.000107238	0.00116413	5'-nucleotidase, cytosolic II [Source:MGI Symbol;Acc:MGI:2178563]
ENSMUSG00000042828	Trim72	Ybx1_KD	Ybx1_Ctrl	-1.51008	0.000107444	0.00116564	tripartite motif-containing 72 [Source:MGI Symbol;Acc:MGI:3612190]
ENSMUSG00000042804	Gpr153	Ybx1_KD	Ybx1_Ctrl	-0.683368	0.000108	0.00117094	G protein-coupled receptor 153 [Source:MGI Symbol;Acc:MGI:1916157]
ENSMUSG00000002393	Nr2f6	Ybx1_KD	Ybx1_Ctrl	-0.367766	0.000108132	0.00117165	nuclear receptor subfamily 2, group F, member 6 [Source:MGI Symbol;Acc:MGI:1352453]
ENSMUSG00000041992	Rapgef5	Ybx1_KD	Ybx1_Ctrl	0.30761	0.000111679	0.00120783	Rap guanine nucleotide exchange factor (GEF) 5 [Source:MGI Symbol;Acc:MGI:2444365]
ENSMUSG00000031805	Jak3	Ybx1_KD	Ybx1_Ctrl	-0.641037	0.000112813	0.00121858	Janus kinase 3 [Source:MGI Symbol;Acc:MGI:99928]
ENSMUSG00000078235	Fam43b	Ybx1_KD	Ybx1_Ctrl	-0.515687	0.000112935	0.00121914	family with sequence similarity 43, member B [Source:MGI Symbol;Acc:MGI:3651622]
ENSMUSG00000032352	Lrrc1	Ybx1_KD	Ybx1_Ctrl	0.591304	0.000113177	0.00122099	leucine rich repeat containing 1 [Source:MGI Symbol;Acc:MGI:2442313]
ENSMUSG00000087250	Usp46os1	Ybx1_KD	Ybx1_Ctrl	-0.684484	0.000113281	0.00122136	ubiquitin specific peptidase 46, opposite strand 1 [Source:MGI Symbol;Acc:MGI:1921549]
ENSMUSG00000047264	Zfp358	Ybx1_KD	Ybx1_Ctrl	-0.266636	0.000113394	0.00122183	zinc finger protein 358 [Source:MGI Symbol;Acc:MGI:2153740]
ENSMUSG00000024906	Mus81	Ybx1_KD	Ybx1_Ctrl	0.344173	0.000114584	0.00123312	MUS81 structure-specific endonuclease subunit [Source:MGI Symbol;Acc:MGI:1918961]
ENSMUSG00000006010	Odr4	Ybx1_KD	Ybx1_Ctrl	0.276294	0.000114962	0.00123642	odr4 GPCR localization factor homolog [Source:MGI Symbol;Acc:MGI:2385108]
ENSMUSG00000024048	Myl12a	Ybx1_KD	Ybx1_Ctrl	0.354263	0.00011506	0.00123672	myosin, light chain 12A, regulatory, non-sarcomeric [Source:MGI Symbol;Acc:MGI:1914518]
ENSMUSG00000034522	Zfp395	Ybx1_KD	Ybx1_Ctrl	0.549103	0.000115391	0.00123951	zinc finger protein 395 [Source:MGI Symbol;Acc:MGI:2682318]
ENSMUSG00000021759	Plpp1	Ybx1_KD	Ybx1_Ctrl	-0.378989	0.000115755	0.00124265	phospholipid phosphatase 1 [Source:MGI Symbol;Acc:MGI:108412]
ENSMUSG00000040044	Orc3	Ybx1_KD	Ybx1_Ctrl	0.269219	0.000116446	0.00124854	origin recognition complex, subunit 3 [Source:MGI Symbol;Acc:MGI:1354944]
ENSMUSG00000057036	Gm7536	Ybx1_KD	Ybx1_Ctrl	-0.329428	0.000116542	0.0012488	predicted gene 7536 [Source:MGI Symbol;Acc:MGI:3645137]
ENSMUSG00000028187	Rpf1	Ybx1_KD	Ybx1_Ctrl	0.399893	0.0001167	0.00124972	ribosome production factor 1 homolog [Source:MGI Symbol;Acc:MGI:1917535]
ENSMUSG00000045174	Amer3	Ybx1_KD	Ybx1_Ctrl	-0.265746	0.000117336	0.00125576	APC membrane recruitment 3 [Source:MGI Symbol;Acc:MGI:3026939]
ENSMUSG00000042369	Rbm45	Ybx1_KD	Ybx1_Ctrl	0.315306	0.000118053	0.00126189	RNA binding motif protein 45 [Source:MGI Symbol;Acc:MGI:2387367]
ENSMUSG00000035754	Wdr18	Ybx1_KD	Ybx1_Ctrl	-0.272724	0.000118286	0.00126305	WD repeat domain 18 [Source:MGI Symbol;Acc:MGI:2158400]
ENSMUSG00000021190	Lgmn	Ybx1_KD	Ybx1_Ctrl	-0.265301	0.000118307	0.00126305	legumain [Source:MGI Symbol;Acc:MGI:1330838]
ENSMUSG00000059486	Kbtbd2	Ybx1_KD	Ybx1_Ctrl	0.343701	0.000119653	0.00127664	kelch repeat and BTB (POZ) domain containing 2 [Source:MGI Symbol;Acc:MGI:2384811]
ENSMUSG00000117007	Gm41556	Ybx1_KD	Ybx1_Ctrl	-1.20543	0.0001198	0.00127743	predicted gene, 41556 [Source:MGI Symbol;Acc:MGI:5624441]
ENSMUSG00000035863	Palm	Ybx1_KD	Ybx1_Ctrl	-0.267672	0.000121789	0.00129626	paralemmin [Source:MGI Symbol;Acc:MGI:1261814]
ENSMUSG00000107062	Gm43580	Ybx1_KD	Ybx1_Ctrl	-0.564204	0.000122444	0.00130243	predicted gene 43580 [Source:MGI Symbol;Acc:MGI:5663717]
ENSMUSG00000053414	Hunk	Ybx1_KD	Ybx1_Ctrl	0.316683	0.00012326	0.00131031	hormonally upregulated Neu-associated kinase [Source:MGI Symbol;Acc:MGI:1347352]
ENSMUSG00000035392	Dennd1a	Ybx1_KD	Ybx1_Ctrl	0.284111	0.000123828	0.00131497	DENN/MADD domain containing 1A [Source:MGI Symbol;Acc:MGI:2442794]
ENSMUSG00000002343	Armc6	Ybx1_KD	Ybx1_Ctrl	-0.342663	0.000123849	0.00131497	armadillo repeat containing 6 [Source:MGI Symbol;Acc:MGI:1924063]
ENSMUSG00000109754	Gm39214	Ybx1_KD	Ybx1_Ctrl	-0.274925	0.000125041	0.00132602	predicted gene, 39214 [Source:MGI Symbol;Acc:MGI:5622099]
ENSMUSG00000026730	Pter	Ybx1_KD	Ybx1_Ctrl	0.705985	0.000125295	0.00132789	phosphotriesterase related [Source:MGI Symbol;Acc:MGI:107372]
ENSMUSG00000116165	Pdxp	Ybx1_KD	Ybx1_Ctrl	0.267003	0.000126051	0.00133457	pyridoxal (pyridoxine, vitamin B6) phosphatase [Source:MGI Symbol;Acc:MGI:1919282]
ENSMUSG00000024975	Pdcd4	Ybx1_KD	Ybx1_Ctrl	0.312706	0.000126078	0.00133457	programmed cell death 4 [Source:MGI Symbol;Acc:MGI:107490]
ENSMUSG00000039838	Slc45a1	Ybx1_KD	Ybx1_Ctrl	-0.326363	0.000126216	0.00133522	solute carrier family 45, member 1 [Source:MGI Symbol;Acc:MGI:2653235]
ENSMUSG00000109509	Rps12-ps4	Ybx1_KD	Ybx1_Ctrl	-0.8215	0.000126607	0.00133854	ribosomal protein S12, pseudogene 4 [Source:MGI Symbol;Acc:MGI:3780139]
ENSMUSG00000029267	Mtf2	Ybx1_KD	Ybx1_Ctrl	0.338461	0.00012679	0.00133967	metal response element binding transcription factor 2 [Source:MGI Symbol;Acc:MGI:105050]
ENSMUSG00000041734	Kirrel	Ybx1_KD	Ybx1_Ctrl	0.511073	0.000127303	0.00134346	kirre like nephrin family adhesion molecule 1 [Source:MGI Symbol;Acc:MGI:1891396]
ENSMUSG00000008398	Elk3	Ybx1_KD	Ybx1_Ctrl	0.543654	0.000127382	0.00134348	ELK3, member of ETS oncogene family [Source:MGI Symbol;Acc:MGI:101762]
ENSMUSG00000021765	Fst	Ybx1_KD	Ybx1_Ctrl	0.459992	0.000127609	0.00134506	follistatin [Source:MGI Symbol;Acc:MGI:95586]
ENSMUSG00000003721	Insig2	Ybx1_KD	Ybx1_Ctrl	0.519726	0.000127957	0.00134792	insulin induced gene 2 [Source:MGI Symbol;Acc:MGI:1920249]
ENSMUSG00000037188	Grhl3	Ybx1_KD	Ybx1_Ctrl	-1.42939	0.000128081	0.0013484	grainyhead like transcription factor 3 [Source:MGI Symbol;Acc:MGI:2655333]
ENSMUSG00000034610	Tut4	Ybx1_KD	Ybx1_Ctrl	0.270377	0.000128214	0.001349	terminal uridylyl transferase 4 [Source:MGI Symbol;Acc:MGI:2445126]
ENSMUSG00000029381	Shroom3	Ybx1_KD	Ybx1_Ctrl	0.613314	0.000129084	0.00135651	shroom family member 3 [Source:MGI Symbol;Acc:MGI:1351655]
ENSMUSG00000064359	mt-Tg	Ybx1_KD	Ybx1_Ctrl	-0.336804	0.000130005	0.00136372	mitochondrially encoded tRNA glycine [Source:MGI Symbol;Acc:MGI:102486]
ENSMUSG00000027678	Ncoa3	Ybx1_KD	Ybx1_Ctrl	-0.272089	0.000130851	0.00137177	nuclear receptor coactivator 3 [Source:MGI Symbol;Acc:MGI:1276535]
ENSMUSG00000024193	Phf1	Ybx1_KD	Ybx1_Ctrl	-0.29896	0.00013145	0.00137722	PHD finger protein 1 [Source:MGI Symbol;Acc:MGI:98647]
ENSMUSG00000019055	Plod1	Ybx1_KD	Ybx1_Ctrl	-0.403558	0.000131615	0.00137812	procollagen-lysine, 2-oxoglutarate 5-dioxygenase 1 [Source:MGI Symbol;Acc:MGI:99907]
ENSMUSG00000034853	Acot11	Ybx1_KD	Ybx1_Ctrl	-0.563109	0.000133607	0.00139659	acyl-CoA thioesterase 11 [Source:MGI Symbol;Acc:MGI:1913736]
ENSMUSG00000019773	Fbxo5	Ybx1_KD	Ybx1_Ctrl	0.547091	0.000133618	0.00139659	F-box protein 5 [Source:MGI Symbol;Acc:MGI:1914391]
ENSMUSG00000068917	Clk2	Ybx1_KD	Ybx1_Ctrl	0.301337	0.000133936	0.00139906	CDC-like kinase 2 [Source:MGI Symbol;Acc:MGI:1098669]
ENSMUSG00000106797	Gm42936	Ybx1_KD	Ybx1_Ctrl	0.415562	0.000134086	0.00139979	predicted gene 42936 [Source:MGI Symbol;Acc:MGI:5663073]
ENSMUSG00000002014	Ssr4	Ybx1_KD	Ybx1_Ctrl	-0.329454	0.000134869	0.00140713	signal sequence receptor, delta [Source:MGI Symbol;Acc:MGI:1099464]
ENSMUSG00000046111	Cep295	Ybx1_KD	Ybx1_Ctrl	0.324887	0.000135334	0.00141073	centrosomal protein 295 [Source:MGI Symbol;Acc:MGI:2442521]
ENSMUSG00000021983	Atp8a2	Ybx1_KD	Ybx1_Ctrl	-0.323972	0.000135377	0.00141073	ATPase, aminophospholipid transporter-like, class I, type 8A, member 2 [Source:MGI Symbol;Acc:MGI:1354710]
ENSMUSG00000038127	Ccdc50	Ybx1_KD	Ybx1_Ctrl	0.284153	0.000135807	0.00141438	coiled-coil domain containing 50 [Source:MGI Symbol;Acc:MGI:1914751]
ENSMUSG00000025885	Myo5b	Ybx1_KD	Ybx1_Ctrl	-0.429397	0.000135988	0.00141515	myosin VB [Source:MGI Symbol;Acc:MGI:106598]
ENSMUSG00000046139	Patl1	Ybx1_KD	Ybx1_Ctrl	0.334383	0.000136044	0.00141515	protein associated with topoisomerase II homolog 1 (yeast) [Source:MGI Symbol;Acc:MGI:2147679]
ENSMUSG00000039988	Ankrd13c	Ybx1_KD	Ybx1_Ctrl	0.286253	0.0001367	0.00142113	ankyrin repeat domain 13c [Source:MGI Symbol;Acc:MGI:2139746]
ENSMUSG00000038175	Mylip	Ybx1_KD	Ybx1_Ctrl	0.520555	0.000136947	0.00142215	myosin regulatory light chain interacting protein [Source:MGI Symbol;Acc:MGI:2388271]
ENSMUSG00000047415	Gpr68	Ybx1_KD	Ybx1_Ctrl	-0.926553	0.000136962	0.00142215	G protein-coupled receptor 68 [Source:MGI Symbol;Acc:MGI:2441763]
ENSMUSG00000032333	Stoml1	Ybx1_KD	Ybx1_Ctrl	-0.285828	0.000137396	0.00142581	stomatin-like 1 [Source:MGI Symbol;Acc:MGI:1916356]
ENSMUSG00000042210	Abhd14a	Ybx1_KD	Ybx1_Ctrl	-0.317835	0.000137659	0.00142684	abhydrolase domain containing 14A [Source:MGI Symbol;Acc:MGI:1915894]
ENSMUSG00000029121	Crmp1	Ybx1_KD	Ybx1_Ctrl	-0.306981	0.000138807	0.00143736	collapsin response mediator protein 1 [Source:MGI Symbol;Acc:MGI:107793]
ENSMUSG00000021670	Hmgcr	Ybx1_KD	Ybx1_Ctrl	0.303854	0.000138839	0.00143736	3-hydroxy-3-methylglutaryl-Coenzyme A reductase [Source:MGI Symbol;Acc:MGI:96159]
ENSMUSG00000026335	Pam	Ybx1_KD	Ybx1_Ctrl	0.400694	0.000139305	0.00144133	peptidylglycine alpha-amidating monooxygenase [Source:MGI Symbol;Acc:MGI:97475]
ENSMUSG00000085132	Gm12265	Ybx1_KD	Ybx1_Ctrl	-0.42459	0.000140078	0.00144847	predicted gene 12265 [Source:MGI Symbol;Acc:MGI:3651913]
ENSMUSG00000028799	Zfp362	Ybx1_KD	Ybx1_Ctrl	0.302394	0.000140276	0.00144939	zinc finger protein 362 [Source:MGI Symbol;Acc:MGI:2652839]
ENSMUSG00000038119	Cdon	Ybx1_KD	Ybx1_Ctrl	0.493764	0.00014088	0.00145417	cell adhesion molecule-related/down-regulated by oncogenes [Source:MGI Symbol;Acc:MGI:1926387]
ENSMUSG00000060572	Mfap2	Ybx1_KD	Ybx1_Ctrl	0.466277	0.000141235	0.00145668	microfibrillar-associated protein 2 [Source:MGI Symbol;Acc:MGI:99559]
ENSMUSG00000002015	Bcap31	Ybx1_KD	Ybx1_Ctrl	-0.348747	0.00014129	0.00145668	B cell receptor associated protein 31 [Source:MGI Symbol;Acc:MGI:1350933]
ENSMUSG00000097288	Gm2155	Ybx1_KD	Ybx1_Ctrl	-0.637557	0.00014162	0.00145923	predicted gene 2155 [Source:MGI Symbol;Acc:MGI:3780324]
ENSMUSG00000029804	Herc3	Ybx1_KD	Ybx1_Ctrl	-0.312099	0.00014204	0.00146268	hect domain and RLD 3 [Source:MGI Symbol;Acc:MGI:1921248]
ENSMUSG00000085912	Trp53cor1	Ybx1_KD	Ybx1_Ctrl	-1.44999	0.000142779	0.00146933	tumor protein p53 pathway corepressor 1 [Source:MGI Symbol;Acc:MGI:3801771]
ENSMUSG00000066809	Gm10180	Ybx1_KD	Ybx1_Ctrl	-0.695653	0.000143531	0.00147455	predicted gene 10180 [Source:MGI Symbol;Acc:MGI:3701608]
ENSMUSG00000076123	Mir700	Ybx1_KD	Ybx1_Ctrl	-0.53598	0.00014456	0.00148425	microRNA 700 [Source:MGI Symbol;Acc:MGI:3629655]
ENSMUSG00000027297	Ltk	Ybx1_KD	Ybx1_Ctrl	-0.563277	0.000145266	0.00149062	leukocyte tyrosine kinase [Source:MGI Symbol;Acc:MGI:96840]
ENSMUSG00000042599	Kdm7a	Ybx1_KD	Ybx1_Ctrl	0.524975	0.0001465	0.0015024	lysine (K)-specific demethylase 7A [Source:MGI Symbol;Acc:MGI:2443388]
ENSMUSG00000014850	Msh3	Ybx1_KD	Ybx1_Ctrl	0.382459	0.000148158	0.00151851	mutS homolog 3 [Source:MGI Symbol;Acc:MGI:109519]
ENSMUSG00000045327	6330549D23Rik	Ybx1_KD	Ybx1_Ctrl	-0.417006	0.000150055	0.00153615	RIKEN cDNA 6330549D23 gene [Source:MGI Symbol;Acc:MGI:2442586]
ENSMUSG00000071497	Nutf2-ps1	Ybx1_KD	Ybx1_Ctrl	0.305751	0.000150228	0.00153702	nuclear transport factor 2, pseudogene 1 [Source:MGI Symbol;Acc:MGI:108008]
ENSMUSG00000110020	Gm45441	Ybx1_KD	Ybx1_Ctrl	-0.578617	0.000151001	0.00154221	predicted gene 45441 [Source:MGI Symbol;Acc:MGI:5791277]
ENSMUSG00000020955	Ap4s1	Ybx1_KD	Ybx1_Ctrl	-0.411181	0.000151113	0.00154245	adaptor-related protein complex AP-4, sigma 1 [Source:MGI Symbol;Acc:MGI:1337065]
ENSMUSG00000051166	Eml5	Ybx1_KD	Ybx1_Ctrl	0.265979	0.000151722	0.00154776	echinoderm microtubule associated protein like 5 [Source:MGI Symbol;Acc:MGI:2442513]
ENSMUSG00000093254	Mir5126	Ybx1_KD	Ybx1_Ctrl	-0.785229	0.000151813	0.00154779	microRNA 5126 [Source:MGI Symbol;Acc:MGI:4950451]
ENSMUSG00000031527	Eri1	Ybx1_KD	Ybx1_Ctrl	0.352389	0.00015232	0.00155114	exoribonuclease 1 [Source:MGI Symbol;Acc:MGI:1914526]
ENSMUSG00000042182	Bend6	Ybx1_KD	Ybx1_Ctrl	-0.432555	0.000154005	0.00156647	BEN domain containing 6 [Source:MGI Symbol;Acc:MGI:2444572]
ENSMUSG00000022420	Dnal4	Ybx1_KD	Ybx1_Ctrl	-0.305782	0.000154949	0.0015735	dynein, axonemal, light chain 4 [Source:MGI Symbol;Acc:MGI:1859217]
ENSMUSG00000089675	Ugt1a8	Ybx1_KD	Ybx1_Ctrl	0.809976	0.000155148	0.0015735	UDP glucuronosyltransferase 1 family, polypeptide A8 [Source:MGI Symbol;Acc:MGI:3576090]
ENSMUSG00000089960	Ugt1a1	Ybx1_KD	Ybx1_Ctrl	0.809976	0.000155148	0.0015735	UDP glucuronosyltransferase 1 family, polypeptide A1 [Source:MGI Symbol;Acc:MGI:98898]
ENSMUSG00000090165	Ugt1a10	Ybx1_KD	Ybx1_Ctrl	0.809976	0.000155148	0.0015735	UDP glycosyltransferase 1 family, polypeptide A10 [Source:MGI Symbol;Acc:MGI:3580642]
ENSMUSG00000090175	Ugt1a9	Ybx1_KD	Ybx1_Ctrl	0.809976	0.000155148	0.0015735	UDP glucuronosyltransferase 1 family, polypeptide A9 [Source:MGI Symbol;Acc:MGI:3576092]
ENSMUSG00000089943	Ugt1a5	Ybx1_KD	Ybx1_Ctrl	0.795209	0.000156703	0.00158466	UDP glucuronosyltransferase 1 family, polypeptide A5 [Source:MGI Symbol;Acc:MGI:3032634]
ENSMUSG00000040312	Cchcr1	Ybx1_KD	Ybx1_Ctrl	0.655855	0.000157442	0.00159121	coiled-coil alpha-helical rod protein 1 [Source:MGI Symbol;Acc:MGI:2385321]
ENSMUSG00000032123	Dpagt1	Ybx1_KD	Ybx1_Ctrl	-0.385433	0.000157739	0.0015933	dolichyl-phosphate (UDP-N-acetylglucosamine) acetylglucosaminephosphotransferase 1 (GlcNAc-1-P transferase) [Source:MGI Symbol;Acc:MGI:1196396]
ENSMUSG00000086328	2700033N17Rik	Ybx1_KD	Ybx1_Ctrl	0.662653	0.000162348	0.00163417	RIKEN cDNA 2700033N17 gene [Source:MGI Symbol;Acc:MGI:1919853]
ENSMUSG00000021112	Mpp5	Ybx1_KD	Ybx1_Ctrl	0.374361	0.000164851	0.0016576	membrane protein, palmitoylated 5 (MAGUK p55 subfamily member 5) [Source:MGI Symbol;Acc:MGI:1927339]
ENSMUSG00000034118	Tpst1	Ybx1_KD	Ybx1_Ctrl	0.294651	0.000164867	0.0016576	protein-tyrosine sulfotransferase 1 [Source:MGI Symbol;Acc:MGI:1298231]
ENSMUSG00000028517	Plpp3	Ybx1_KD	Ybx1_Ctrl	0.387301	0.000165592	0.00166225	phospholipid phosphatase 3 [Source:MGI Symbol;Acc:MGI:1915166]
ENSMUSG00000028654	Mycl	Ybx1_KD	Ybx1_Ctrl	0.34308	0.000165615	0.00166225	v-myc avian myelocytomatosis viral oncogene lung carcinoma derived [Source:MGI Symbol;Acc:MGI:96799]
ENSMUSG00000022945	Chaf1b	Ybx1_KD	Ybx1_Ctrl	0.47101	0.0001659	0.00166416	chromatin assembly factor 1, subunit B (p60) [Source:MGI Symbol;Acc:MGI:1314881]
ENSMUSG00000021676	Iqgap2	Ybx1_KD	Ybx1_Ctrl	0.502464	0.000166938	0.001673	IQ motif containing GTPase activating protein 2 [Source:MGI Symbol;Acc:MGI:2449975]
ENSMUSG00000070304	Scn2b	Ybx1_KD	Ybx1_Ctrl	-0.542994	0.000166974	0.001673	sodium channel, voltage-gated, type II, beta [Source:MGI Symbol;Acc:MGI:106921]
ENSMUSG00000033066	Gas7	Ybx1_KD	Ybx1_Ctrl	0.362513	0.000168486	0.00168525	growth arrest specific 7 [Source:MGI Symbol;Acc:MGI:1202388]
ENSMUSG00000039154	Shd	Ybx1_KD	Ybx1_Ctrl	-0.362827	0.000170166	0.0017001	src homology 2 domain-containing transforming protein D [Source:MGI Symbol;Acc:MGI:1099461]
ENSMUSG00000030785	Cox6a2	Ybx1_KD	Ybx1_Ctrl	-1.66087	0.000170882	0.00170628	cytochrome c oxidase subunit 6A2 [Source:MGI Symbol;Acc:MGI:104649]
ENSMUSG00000034891	Sncb	Ybx1_KD	Ybx1_Ctrl	-0.295435	0.000171643	0.00171289	synuclein, beta [Source:MGI Symbol;Acc:MGI:1889011]
ENSMUSG00000018589	Glra2	Ybx1_KD	Ybx1_Ctrl	-0.320839	0.000172864	0.00172409	glycine receptor, alpha 2 subunit [Source:MGI Symbol;Acc:MGI:95748]
ENSMUSG00000087381	Gm16008	Ybx1_KD	Ybx1_Ctrl	-0.690185	0.000173189	0.00172634	predicted gene 16008 [Source:MGI Symbol;Acc:MGI:3802048]
ENSMUSG00000022512	Cldn1	Ybx1_KD	Ybx1_Ctrl	0.712218	0.000173579	0.00172924	claudin 1 [Source:MGI Symbol;Acc:MGI:1276109]
ENSMUSG00000064343	mt-Tq	Ybx1_KD	Ybx1_Ctrl	0.568643	0.000176805	0.00175938	mitochondrially encoded tRNA glutamine [Source:MGI Symbol;Acc:MGI:102477]
ENSMUSG00000030757	Zkscan2	Ybx1_KD	Ybx1_Ctrl	-0.271987	0.000177333	0.00176362	zinc finger with KRAB and SCAN domains 2 [Source:MGI Symbol;Acc:MGI:2444060]
ENSMUSG00000074415	Mir100hg	Ybx1_KD	Ybx1_Ctrl	0.362661	0.000178678	0.00177497	Mir100 Mirlet7a-2 Mir125b-1 cluster host gene [Source:MGI Symbol;Acc:MGI:1920394]
ENSMUSG00000038766	Gabpb2	Ybx1_KD	Ybx1_Ctrl	0.443464	0.000179207	0.00177922	GA repeat binding protein, beta 2 [Source:MGI Symbol;Acc:MGI:95612]
ENSMUSG00000092885	Gm22123	Ybx1_KD	Ybx1_Ctrl	-0.768964	0.000180592	0.00179194	predicted gene, 22123 [Source:MGI Symbol;Acc:MGI:5451900]
ENSMUSG00000020083	Fam241b	Ybx1_KD	Ybx1_Ctrl	-0.282546	0.000182706	0.00181188	family with sequence similarity 241, member B [Source:MGI Symbol;Acc:MGI:1917144]
ENSMUSG00000097321	1700028E10Rik	Ybx1_KD	Ybx1_Ctrl	-0.7403	0.000182918	0.00181296	RIKEN cDNA 1700028E10 gene [Source:MGI Symbol;Acc:MGI:1916713]
ENSMUSG00000038949	Cnst	Ybx1_KD	Ybx1_Ctrl	0.325444	0.000183841	0.00182107	consortin, connexin sorting protein [Source:MGI Symbol;Acc:MGI:2445141]
ENSMUSG00000024620	Pdgfrb	Ybx1_KD	Ybx1_Ctrl	0.764108	0.000184211	0.0018237	platelet derived growth factor receptor, beta polypeptide [Source:MGI Symbol;Acc:MGI:97531]
ENSMUSG00000063632	Sox11	Ybx1_KD	Ybx1_Ctrl	0.342842	0.00018555	0.00183591	SRY (sex determining region Y)-box 11 [Source:MGI Symbol;Acc:MGI:98359]
ENSMUSG00000020547	Bzw2	Ybx1_KD	Ybx1_Ctrl	-0.264787	0.000186124	0.00184055	basic leucine zipper and W2 domains 2 [Source:MGI Symbol;Acc:MGI:1914162]
ENSMUSG00000028347	Tmeff1	Ybx1_KD	Ybx1_Ctrl	-0.273178	0.000187343	0.00185051	transmembrane protein with EGF-like and two follistatin-like domains 1 [Source:MGI Symbol;Acc:MGI:1926810]
ENSMUSG00000006958	Chrd	Ybx1_KD	Ybx1_Ctrl	0.436423	0.000190881	0.00188439	chordin [Source:MGI Symbol;Acc:MGI:1313268]
ENSMUSG00000074467	Gm10702	Ybx1_KD	Ybx1_Ctrl	-0.984286	0.00019214	0.00189467	predicted gene 10702 [Source:MGI Symbol;Acc:MGI:3708679]
ENSMUSG00000041261	Car8	Ybx1_KD	Ybx1_Ctrl	-0.572239	0.000192631	0.00189843	carbonic anhydrase 8 [Source:MGI Symbol;Acc:MGI:88253]
ENSMUSG00000000028	Cdc45	Ybx1_KD	Ybx1_Ctrl	0.582918	0.000192805	0.00189907	cell division cycle 45 [Source:MGI Symbol;Acc:MGI:1338073]
ENSMUSG00000035212	Leprot	Ybx1_KD	Ybx1_Ctrl	-0.322064	0.000194435	0.00191296	leptin receptor overlapping transcript [Source:MGI Symbol;Acc:MGI:2687005]
ENSMUSG00000074934	Grem1	Ybx1_KD	Ybx1_Ctrl	0.940582	0.000198121	0.00194704	gremlin 1, DAN family BMP antagonist [Source:MGI Symbol;Acc:MGI:1344337]
ENSMUSG00000046711	Hmga1	Ybx1_KD	Ybx1_Ctrl	-0.30875	0.000198958	0.00195306	high mobility group AT-hook 1 [Source:MGI Symbol;Acc:MGI:96160]
ENSMUSG00000044505	Lingo4	Ybx1_KD	Ybx1_Ctrl	0.967654	0.000199624	0.0019585	leucine rich repeat and Ig domain containing 4 [Source:MGI Symbol;Acc:MGI:2444651]
ENSMUSG00000103341	1700051O22Rik	Ybx1_KD	Ybx1_Ctrl	-0.47011	0.000200755	0.00196738	RIKEN cDNA 1700051O22 Gene [Source:MGI Symbol;Acc:MGI:3704315]
ENSMUSG00000087047	1700110K17Rik	Ybx1_KD	Ybx1_Ctrl	0.588091	0.000202072	0.00197917	RIKEN cDNA 1700110K17 gene [Source:MGI Symbol;Acc:MGI:1920808]
ENSMUSG00000021709	Erbin	Ybx1_KD	Ybx1_Ctrl	0.35503	0.000202974	0.00198689	Erbb2 interacting protein [Source:MGI Symbol;Acc:MGI:1890169]
ENSMUSG00000038936	Sccpdh	Ybx1_KD	Ybx1_Ctrl	-0.317206	0.000206544	0.00201957	saccharopine dehydrogenase (putative) [Source:MGI Symbol;Acc:MGI:1924486]
ENSMUSG00000022122	Ednrb	Ybx1_KD	Ybx1_Ctrl	-0.365596	0.00021025	0.0020512	endothelin receptor type B [Source:MGI Symbol;Acc:MGI:102720]
ENSMUSG00000032555	Topbp1	Ybx1_KD	Ybx1_Ctrl	0.2948	0.000212361	0.00206833	topoisomerase (DNA) II binding protein 1 [Source:MGI Symbol;Acc:MGI:1920018]
ENSMUSG00000074994	Qser1	Ybx1_KD	Ybx1_Ctrl	0.302313	0.000212636	0.00206985	glutamine and serine rich 1 [Source:MGI Symbol;Acc:MGI:2138986]
ENSMUSG00000039323	Igfbp2	Ybx1_KD	Ybx1_Ctrl	-0.281381	0.000213531	0.0020774	insulin-like growth factor binding protein 2 [Source:MGI Symbol;Acc:MGI:96437]
ENSMUSG00000074505	Fat3	Ybx1_KD	Ybx1_Ctrl	0.377988	0.000213902	0.00207888	FAT atypical cadherin 3 [Source:MGI Symbol;Acc:MGI:2444314]
ENSMUSG00000026701	Prdx6	Ybx1_KD	Ybx1_Ctrl	0.283328	0.000213922	0.00207888	peroxiredoxin 6 [Source:MGI Symbol;Acc:MGI:894320]
ENSMUSG00000019470	Xab2	Ybx1_KD	Ybx1_Ctrl	0.288599	0.000216225	0.00210009	XPA binding protein 2 [Source:MGI Symbol;Acc:MGI:1914689]
ENSMUSG00000028980	H6pd	Ybx1_KD	Ybx1_Ctrl	-0.436724	0.000216508	0.00210167	hexose-6-phosphate dehydrogenase (glucose 1-dehydrogenase) [Source:MGI Symbol;Acc:MGI:2140356]
ENSMUSG00000030527	Crtc3	Ybx1_KD	Ybx1_Ctrl	0.334401	0.000216659	0.00210197	CREB regulated transcription coactivator 3 [Source:MGI Symbol;Acc:MGI:1917711]
ENSMUSG00000032033	Barx2	Ybx1_KD	Ybx1_Ctrl	-1.07299	0.00021743	0.00210827	BarH-like homeobox 2 [Source:MGI Symbol;Acc:MGI:109617]
ENSMUSG00000028800	Hdac1	Ybx1_KD	Ybx1_Ctrl	0.31861	0.000218063	0.00211089	histone deacetylase 1 [Source:MGI Symbol;Acc:MGI:108086]
ENSMUSG00000106464	C130083M11Rik	Ybx1_KD	Ybx1_Ctrl	-0.744462	0.000218063	0.00211089	RIKEN cDNA C130083M11 gene [Source:MGI Symbol;Acc:MGI:3041216]
ENSMUSG00000115667	Gm10389	Ybx1_KD	Ybx1_Ctrl	0.862797	0.000220194	0.00212797	predicted gene 10389 [Source:MGI Symbol;Acc:MGI:3641773]
ENSMUSG00000033909	Usp36	Ybx1_KD	Ybx1_Ctrl	-0.283724	0.000223233	0.00215615	ubiquitin specific peptidase 36 [Source:MGI Symbol;Acc:MGI:1919594]
ENSMUSG00000111873	Gm39463	Ybx1_KD	Ybx1_Ctrl	-0.983754	0.000225329	0.00217466	predicted gene, 39463 [Source:MGI Symbol;Acc:MGI:5622348]
ENSMUSG00000086720	Plxna4os3	Ybx1_KD	Ybx1_Ctrl	0.792988	0.000225819	0.0021775	plexin A4, opposite strand 3 [Source:MGI Symbol;Acc:MGI:3651753]
ENSMUSG00000093910	Zfp853	Ybx1_KD	Ybx1_Ctrl	-0.532986	0.000226012	0.00217816	zinc finger protein 853 [Source:MGI Symbol;Acc:MGI:2685638]
ENSMUSG00000025086	Trub1	Ybx1_KD	Ybx1_Ctrl	-0.275468	0.000226339	0.0021801	TruB pseudouridine (psi) synthase family member 1 [Source:MGI Symbol;Acc:MGI:1919383]
ENSMUSG00000047238	Mageh1	Ybx1_KD	Ybx1_Ctrl	-0.312545	0.000226468	0.00218015	MAGE family member H1 [Source:MGI Symbol;Acc:MGI:1922875]
ENSMUSG00000039041	Adrm1	Ybx1_KD	Ybx1_Ctrl	-0.294509	0.000228745	0.00220085	adhesion regulating molecule 1 [Source:MGI Symbol;Acc:MGI:1929289]
ENSMUSG00000032280	Tle3	Ybx1_KD	Ybx1_Ctrl	0.313634	0.000232158	0.00222999	transducin-like enhancer of split 3 [Source:MGI Symbol;Acc:MGI:104634]
ENSMUSG00000038312	Edem2	Ybx1_KD	Ybx1_Ctrl	-0.347522	0.000232491	0.00223196	ER degradation enhancer, mannosidase alpha-like 2 [Source:MGI Symbol;Acc:MGI:1915540]
ENSMUSG00000039057	Myo16	Ybx1_KD	Ybx1_Ctrl	-0.284132	0.000234649	0.00224897	myosin XVI [Source:MGI Symbol;Acc:MGI:2685951]
ENSMUSG00000027203	Dut	Ybx1_KD	Ybx1_Ctrl	0.281927	0.000235064	0.00225123	deoxyuridine triphosphatase [Source:MGI Symbol;Acc:MGI:1346051]
ENSMUSG00000000305	Cdh4	Ybx1_KD	Ybx1_Ctrl	0.507078	0.000236339	0.00226019	cadherin 4 [Source:MGI Symbol;Acc:MGI:99218]
ENSMUSG00000025574	Tk1	Ybx1_KD	Ybx1_Ctrl	0.525855	0.000237196	0.00226714	thymidine kinase 1 [Source:MGI Symbol;Acc:MGI:98763]
ENSMUSG00000075254	Heg1	Ybx1_KD	Ybx1_Ctrl	0.461651	0.00023852	0.00227855	heart development protein with EGF-like domains 1 [Source:MGI Symbol;Acc:MGI:1924696]
ENSMUSG00000114860	Gm49291	Ybx1_KD	Ybx1_Ctrl	0.614558	0.000238682	0.00227885	predicted gene, 49291 [Source:MGI Symbol;Acc:MGI:6118781]
ENSMUSG00000012443	Kif11	Ybx1_KD	Ybx1_Ctrl	0.516293	0.000239126	0.00228184	kinesin family member 11 [Source:MGI Symbol;Acc:MGI:1098231]
ENSMUSG00000046961	Gpr156	Ybx1_KD	Ybx1_Ctrl	-0.664126	0.000240208	0.0022894	G protein-coupled receptor 156 [Source:MGI Symbol;Acc:MGI:2653880]
ENSMUSG00000027326	Knl1	Ybx1_KD	Ybx1_Ctrl	0.645271	0.000240384	0.0022894	kinetochore scaffold 1 [Source:MGI Symbol;Acc:MGI:1923714]
ENSMUSG00000029710	Ephb4	Ybx1_KD	Ybx1_Ctrl	0.742244	0.000240443	0.0022894	Eph receptor B4 [Source:MGI Symbol;Acc:MGI:104757]
ENSMUSG00000100927	Gm28536	Ybx1_KD	Ybx1_Ctrl	0.405156	0.000240965	0.00229312	predicted gene 28536 [Source:MGI Symbol;Acc:MGI:5579242]
ENSMUSG00000042428	Mgat3	Ybx1_KD	Ybx1_Ctrl	-0.270666	0.000241592	0.00229783	mannoside acetylglucosaminyltransferase 3 [Source:MGI Symbol;Acc:MGI:104532]
ENSMUSG00000013878	Rnf170	Ybx1_KD	Ybx1_Ctrl	0.35521	0.000243487	0.00231411	ring finger protein 170 [Source:MGI Symbol;Acc:MGI:1924983]
ENSMUSG00000058704	Memo1	Ybx1_KD	Ybx1_Ctrl	0.265878	0.000243569	0.00231411	mediator of cell motility 1 [Source:MGI Symbol;Acc:MGI:1924140]
ENSMUSG00000079442	St6galnac4	Ybx1_KD	Ybx1_Ctrl	-0.37121	0.000245117	0.00232755	ST6 (alpha-N-acetyl-neuraminyl-2,3-beta-galactosyl-1,3)-N-acetylgalactosaminide alpha-2,6-sialyltransferase 4 [Source:MGI Symbol;Acc:MGI:1341894]
ENSMUSG00000022012	Enox1	Ybx1_KD	Ybx1_Ctrl	0.277402	0.000249766	0.00236803	ecto-NOX disulfide-thiol exchanger 1 [Source:MGI Symbol;Acc:MGI:2444896]
ENSMUSG00000081671	Gm13167	Ybx1_KD	Ybx1_Ctrl	0.938723	0.000249788	0.00236803	predicted gene 13167 [Source:MGI Symbol;Acc:MGI:3650208]
ENSMUSG00000020232	Hmg20b	Ybx1_KD	Ybx1_Ctrl	0.40078	0.000250338	0.00237196	high mobility group 20B [Source:MGI Symbol;Acc:MGI:1341190]
ENSMUSG00000048249	Crebrf	Ybx1_KD	Ybx1_Ctrl	0.448063	0.000252452	0.00238933	CREB3 regulatory factor [Source:MGI Symbol;Acc:MGI:1924378]
ENSMUSG00000003380	Rabac1	Ybx1_KD	Ybx1_Ctrl	-0.265194	0.000252583	0.00238933	Rab acceptor 1 (prenylated) [Source:MGI Symbol;Acc:MGI:1201692]
ENSMUSG00000030610	Det1	Ybx1_KD	Ybx1_Ctrl	0.593282	0.000254177	0.0024018	de-etiolated homolog 1 (Arabidopsis) [Source:MGI Symbol;Acc:MGI:1923625]
ENSMUSG00000074194	Zfp791	Ybx1_KD	Ybx1_Ctrl	-0.473355	0.000257243	0.00242946	zinc finger protein 791 [Source:MGI Symbol;Acc:MGI:3648473]
ENSMUSG00000057789	Bak1	Ybx1_KD	Ybx1_Ctrl	-0.306346	0.00025771	0.00243255	BCL2-antagonist/killer 1 [Source:MGI Symbol;Acc:MGI:1097161]
ENSMUSG00000096014	Sox1	Ybx1_KD	Ybx1_Ctrl	0.436099	0.000258917	0.00244262	SRY (sex determining region Y)-box 1 [Source:MGI Symbol;Acc:MGI:98357]
ENSMUSG00000034793	G6pc3	Ybx1_KD	Ybx1_Ctrl	0.439337	0.000260103	0.00245115	glucose 6 phosphatase, catalytic, 3 [Source:MGI Symbol;Acc:MGI:1915651]
ENSMUSG00000027164	Traf6	Ybx1_KD	Ybx1_Ctrl	0.345774	0.000261953	0.00246592	TNF receptor-associated factor 6 [Source:MGI Symbol;Acc:MGI:108072]
ENSMUSG00000089922	Gm43517	Ybx1_KD	Ybx1_Ctrl	0.306934	0.000264432	0.00248792	predicted gene 43517 [Source:MGI Symbol;Acc:MGI:5663654]
ENSMUSG00000005958	Ephb3	Ybx1_KD	Ybx1_Ctrl	0.416135	0.000265471	0.002495	Eph receptor B3 [Source:MGI Symbol;Acc:MGI:104770]
ENSMUSG00000090171	Ugt1a2	Ybx1_KD	Ybx1_Ctrl	0.789018	0.000265959	0.00249824	UDP glucuronosyltransferase 1 family, polypeptide A2 [Source:MGI Symbol;Acc:MGI:3576049]
ENSMUSG00000054517	Trim65	Ybx1_KD	Ybx1_Ctrl	0.743378	0.000267025	0.00250555	tripartite motif-containing 65 [Source:MGI Symbol;Acc:MGI:2442815]
ENSMUSG00000078907	Fam186b	Ybx1_KD	Ybx1_Ctrl	-0.867327	0.000267914	0.00251254	family with sequence similarity 186, member B [Source:MGI Symbol;Acc:MGI:3647604]
ENSMUSG00000002578	Ikzf4	Ybx1_KD	Ybx1_Ctrl	-0.384235	0.000268796	0.00251946	IKAROS family zinc finger 4 [Source:MGI Symbol;Acc:MGI:1343139]
ENSMUSG00000000142	Axin2	Ybx1_KD	Ybx1_Ctrl	0.319237	0.000269074	0.00252071	axin 2 [Source:MGI Symbol;Acc:MGI:1270862]
ENSMUSG00000032502	Stac	Ybx1_KD	Ybx1_Ctrl	-0.566047	0.000271482	0.00253955	src homology three (SH3) and cysteine rich domain [Source:MGI Symbol;Acc:MGI:1201400]
ENSMUSG00000042389	Tsen2	Ybx1_KD	Ybx1_Ctrl	0.32353	0.000271523	0.00253955	tRNA splicing endonuclease subunit 2 [Source:MGI Symbol;Acc:MGI:2141599]
ENSMUSG00000040084	Bub1b	Ybx1_KD	Ybx1_Ctrl	0.611737	0.000273735	0.00255887	BUB1B, mitotic checkpoint serine/threonine kinase [Source:MGI Symbol;Acc:MGI:1333889]
ENSMUSG00000062991	Nrg1	Ybx1_KD	Ybx1_Ctrl	0.38081	0.000274146	0.00256134	neuregulin 1 [Source:MGI Symbol;Acc:MGI:96083]
ENSMUSG00000041408	Wapl	Ybx1_KD	Ybx1_Ctrl	0.29542	0.00027458	0.00256318	WAPL cohesin release factor [Source:MGI Symbol;Acc:MGI:2675859]
ENSMUSG00000027883	Gpsm2	Ybx1_KD	Ybx1_Ctrl	0.44104	0.000274637	0.00256318	G-protein signalling modulator 2 (AGS3-like, C. elegans) [Source:MGI Symbol;Acc:MGI:1923373]
ENSMUSG00000090086	AI480526	Ybx1_KD	Ybx1_Ctrl	0.290062	0.000275528	0.00257012	expressed sequence AI480526 [Source:MGI Symbol;Acc:MGI:2140910]
ENSMUSG00000052539	Magi3	Ybx1_KD	Ybx1_Ctrl	0.296764	0.000276212	0.00257513	membrane associated guanylate kinase, WW and PDZ domain containing 3 [Source:MGI Symbol;Acc:MGI:1923484]
ENSMUSG00000020857	Nme2	Ybx1_KD	Ybx1_Ctrl	-0.362417	0.000276403	0.00257553	NME/NM23 nucleoside diphosphate kinase 2 [Source:MGI Symbol;Acc:MGI:97356]
ENSMUSG00000022223	Sdr39u1	Ybx1_KD	Ybx1_Ctrl	-0.29197	0.000279797	0.00260436	short chain dehydrogenase/reductase family 39U, member 1 [Source:MGI Symbol;Acc:MGI:1916876]
ENSMUSG00000100417	Gm28578	Ybx1_KD	Ybx1_Ctrl	-1.03507	0.000280232	0.00260702	predicted gene 28578 [Source:MGI Symbol;Acc:MGI:5579284]
ENSMUSG00000021775	Nr1d2	Ybx1_KD	Ybx1_Ctrl	0.373702	0.000282011	0.00262078	nuclear receptor subfamily 1, group D, member 2 [Source:MGI Symbol;Acc:MGI:2449205]
ENSMUSG00000027387	Zc3h8	Ybx1_KD	Ybx1_Ctrl	-0.429902	0.000282448	0.00262344	zinc finger CCCH type containing 8 [Source:MGI Symbol;Acc:MGI:1930128]
ENSMUSG00000023852	Chd1	Ybx1_KD	Ybx1_Ctrl	0.26946	0.000283685	0.00263353	chromodomain helicase DNA binding protein 1 [Source:MGI Symbol;Acc:MGI:88393]
ENSMUSG00000070972	Dnajc25	Ybx1_KD	Ybx1_Ctrl	-0.517378	0.000284714	0.00264167	DnaJ heat shock protein family (Hsp40) member C25 [Source:MGI Symbol;Acc:MGI:1919679]
ENSMUSG00000115289	Gm49164	Ybx1_KD	Ybx1_Ctrl	0.377865	0.000286054	0.00265228	predicted gene, 49164 [Source:MGI Symbol;Acc:MGI:6118590]
ENSMUSG00000101840	Gm28294	Ybx1_KD	Ybx1_Ctrl	-0.523457	0.000286162	0.00265228	predicted gene 28294 [Source:MGI Symbol;Acc:MGI:5579000]
ENSMUSG00000058441	Panx2	Ybx1_KD	Ybx1_Ctrl	-0.366816	0.000288362	0.00267126	pannexin 2 [Source:MGI Symbol;Acc:MGI:1890615]
ENSMUSG00000044288	Cnr1	Ybx1_KD	Ybx1_Ctrl	0.496273	0.000289092	0.00267517	cannabinoid receptor 1 (brain) [Source:MGI Symbol;Acc:MGI:104615]
ENSMUSG00000008855	Hdac5	Ybx1_KD	Ybx1_Ctrl	-0.273416	0.000289941	0.00268019	histone deacetylase 5 [Source:MGI Symbol;Acc:MGI:1333784]
ENSMUSG00000049630	C1ql3	Ybx1_KD	Ybx1_Ctrl	0.563308	0.000290203	0.00268119	C1q-like 3 [Source:MGI Symbol;Acc:MGI:2387350]
ENSMUSG00000079022	Col22a1	Ybx1_KD	Ybx1_Ctrl	0.910667	0.000293881	0.00271229	collagen, type XXII, alpha 1 [Source:MGI Symbol;Acc:MGI:1916950]
ENSMUSG00000028039	Efna3	Ybx1_KD	Ybx1_Ctrl	-0.337957	0.000294535	0.00271629	ephrin A3 [Source:MGI Symbol;Acc:MGI:106644]
ENSMUSG00000074034	Gm5921	Ybx1_KD	Ybx1_Ctrl	-0.57527	0.000294932	0.00271767	predicted gene 5921 [Source:MGI Symbol;Acc:MGI:3648968]
ENSMUSG00000041891	Lman1	Ybx1_KD	Ybx1_Ctrl	-0.2726	0.000295963	0.00272286	lectin, mannose-binding, 1 [Source:MGI Symbol;Acc:MGI:1917611]
ENSMUSG00000078746	Fam205a4	Ybx1_KD	Ybx1_Ctrl	-0.555346	0.000298075	0.0027394	family with sequence similarity 205, member A4 [Source:MGI Symbol;Acc:MGI:5434294]
ENSMUSG00000074671	Tspyl3	Ybx1_KD	Ybx1_Ctrl	-0.402293	0.000299529	0.00275086	TSPY-like 3 [Source:MGI Symbol;Acc:MGI:2139328]
ENSMUSG00000028901	Gmeb1	Ybx1_KD	Ybx1_Ctrl	0.286567	0.000299637	0.00275086	glucocorticoid modulatory element binding protein 1 [Source:MGI Symbol;Acc:MGI:2135604]
ENSMUSG00000022434	Fam118a	Ybx1_KD	Ybx1_Ctrl	0.34217	0.000300373	0.00275616	family with sequence similarity 118, member A [Source:MGI Symbol;Acc:MGI:1920475]
ENSMUSG00000041837	Pdcd7	Ybx1_KD	Ybx1_Ctrl	-0.433596	0.000301899	0.00276738	programmed cell death 7 [Source:MGI Symbol;Acc:MGI:1859170]
ENSMUSG00000068876	Cgn	Ybx1_KD	Ybx1_Ctrl	-0.400797	0.000301913	0.00276738	cingulin [Source:MGI Symbol;Acc:MGI:1927237]
ENSMUSG00000026211	Obsl1	Ybx1_KD	Ybx1_Ctrl	-0.263499	0.000305152	0.0027956	obscurin-like 1 [Source:MGI Symbol;Acc:MGI:2138628]
ENSMUSG00000063142	Kcnma1	Ybx1_KD	Ybx1_Ctrl	-0.278034	0.000305643	0.00279862	potassium large conductance calcium-activated channel, subfamily M, alpha member 1 [Source:MGI Symbol;Acc:MGI:99923]
ENSMUSG00000035459	Stab2	Ybx1_KD	Ybx1_Ctrl	0.938609	0.000306547	0.00280543	stabilin 2 [Source:MGI Symbol;Acc:MGI:2178743]
ENSMUSG00000095597	Rps7-ps3	Ybx1_KD	Ybx1_Ctrl	-0.393272	0.000308007	0.00281731	ribosomal protein S7, pseudogene 3 [Source:MGI Symbol;Acc:MGI:3648396]
ENSMUSG00000055963	Triqk	Ybx1_KD	Ybx1_Ctrl	-0.61456	0.00030866	0.00282071	triple QxxK/R motif containing [Source:MGI Symbol;Acc:MGI:3650048]
ENSMUSG00000029098	Acox3	Ybx1_KD	Ybx1_Ctrl	0.318768	0.000308703	0.00282071	acyl-Coenzyme A oxidase 3, pristanoyl [Source:MGI Symbol;Acc:MGI:1933156]
ENSMUSG00000114638	Gm31834	Ybx1_KD	Ybx1_Ctrl	-0.413095	0.000310105	0.00283205	predicted gene, 31834 [Source:MGI Symbol;Acc:MGI:5590993]
ENSMUSG00000047139	Cd24a	Ybx1_KD	Ybx1_Ctrl	0.378911	0.000312695	0.00284973	CD24a antigen [Source:MGI Symbol;Acc:MGI:88323]
ENSMUSG00000058603	Rpl28-ps1	Ybx1_KD	Ybx1_Ctrl	-0.495996	0.000313084	0.00285178	ribosomal protein L28, pseudogene 1 [Source:MGI Symbol;Acc:MGI:3705349]
ENSMUSG00000028233	Tgs1	Ybx1_KD	Ybx1_Ctrl	0.285851	0.000314143	0.00285844	trimethylguanosine synthase 1 [Source:MGI Symbol;Acc:MGI:2151797]
ENSMUSG00000087017	4930417H01Rik	Ybx1_KD	Ybx1_Ctrl	0.715522	0.000316143	0.00287364	RIKEN cDNA 4930417H01 gene [Source:MGI Symbol;Acc:MGI:3041209]
ENSMUSG00000014786	Slc9a5	Ybx1_KD	Ybx1_Ctrl	-0.283366	0.000318649	0.00289104	solute carrier family 9 (sodium/hydrogen exchanger), member 5 [Source:MGI Symbol;Acc:MGI:2685542]
ENSMUSG00000106734	Gm20559	Ybx1_KD	Ybx1_Ctrl	1.24465	0.000319084	0.00289283	predicted gene, 20559 [Source:MGI Symbol;Acc:MGI:5295666]
ENSMUSG00000079235	Ccdc13	Ybx1_KD	Ybx1_Ctrl	-0.697628	0.000319483	0.00289388	coiled-coil domain containing 13 [Source:MGI Symbol;Acc:MGI:1920144]
ENSMUSG00000041945	Mfsd9	Ybx1_KD	Ybx1_Ctrl	-0.412304	0.000319757	0.00289388	major facilitator superfamily domain containing 9 [Source:MGI Symbol;Acc:MGI:2443548]
ENSMUSG00000097622	A330033J07Rik	Ybx1_KD	Ybx1_Ctrl	0.583554	0.000319864	0.00289388	RIKEN cDNA A330033J07 gene [Source:MGI Symbol;Acc:MGI:2444369]
ENSMUSG00000006585	Cdt1	Ybx1_KD	Ybx1_Ctrl	0.499903	0.000324835	0.00293581	chromatin licensing and DNA replication factor 1 [Source:MGI Symbol;Acc:MGI:1914427]
ENSMUSG00000042870	Tom1	Ybx1_KD	Ybx1_Ctrl	-0.373805	0.000325049	0.00293622	target of myb1 trafficking protein [Source:MGI Symbol;Acc:MGI:1338026]
ENSMUSG00000031902	Nfatc3	Ybx1_KD	Ybx1_Ctrl	0.368427	0.000326284	0.00294584	nuclear factor of activated T cells, cytoplasmic, calcineurin dependent 3 [Source:MGI Symbol;Acc:MGI:103296]
ENSMUSG00000079383	Gm3298	Ybx1_KD	Ybx1_Ctrl	0.980844	0.000328267	0.00296069	predicted gene 3298 [Source:MGI Symbol;Acc:MGI:3781476]
ENSMUSG00000050373	Snx21	Ybx1_KD	Ybx1_Ctrl	-0.267395	0.00032916	0.0029659	sorting nexin family member 21 [Source:MGI Symbol;Acc:MGI:1917729]
ENSMUSG00000057886	Cbx3-ps6	Ybx1_KD	Ybx1_Ctrl	0.356188	0.000333475	0.00300144	chromobox 3, pseudogene 6 [Source:MGI Symbol;Acc:MGI:3646710]
ENSMUSG00000048022	Tmem229a	Ybx1_KD	Ybx1_Ctrl	-0.486072	0.000341518	0.00307065	transmembrane protein 229A [Source:MGI Symbol;Acc:MGI:2442812]
ENSMUSG00000038582	Pptc7	Ybx1_KD	Ybx1_Ctrl	0.381261	0.000341854	0.00307065	PTC7 protein phosphatase homolog [Source:MGI Symbol;Acc:MGI:2444593]
ENSMUSG00000029775	Klhdc10	Ybx1_KD	Ybx1_Ctrl	0.278531	0.000343667	0.00308363	kelch domain containing 10 [Source:MGI Symbol;Acc:MGI:1924038]
ENSMUSG00000073415	Gm10501	Ybx1_KD	Ybx1_Ctrl	-0.52943	0.000344929	0.00309336	predicted gene 10501 [Source:MGI Symbol;Acc:MGI:3704476]
ENSMUSG00000028221	Pip4p2	Ybx1_KD	Ybx1_Ctrl	-0.270845	0.000345562	0.00309744	phosphatidylinositol-4,5-bisphosphate 4-phosphatase 2 [Source:MGI Symbol;Acc:MGI:1919769]
ENSMUSG00000062846	Gm14176	Ybx1_KD	Ybx1_Ctrl	0.345419	0.000346318	0.00310263	predicted gene 14176 [Source:MGI Symbol;Acc:MGI:3650021]
ENSMUSG00000059439	Bcas3	Ybx1_KD	Ybx1_Ctrl	0.31908	0.000346799	0.00310534	breast carcinoma amplified sequence 3 [Source:MGI Symbol;Acc:MGI:2385848]
ENSMUSG00000057963	Itpk1	Ybx1_KD	Ybx1_Ctrl	0.319659	0.000347908	0.00311367	inositol 1,3,4-triphosphate 5/6 kinase [Source:MGI Symbol;Acc:MGI:2446159]
ENSMUSG00000028266	Lmo4	Ybx1_KD	Ybx1_Ctrl	0.333744	0.000352365	0.00315033	LIM domain only 4 [Source:MGI Symbol;Acc:MGI:109360]
ENSMUSG00000060143	Gm10076	Ybx1_KD	Ybx1_Ctrl	-0.32185	0.00035495	0.00317181	predicted gene 10076 [Source:MGI Symbol;Acc:MGI:3704451]
ENSMUSG00000018287	Spag7	Ybx1_KD	Ybx1_Ctrl	0.288782	0.000355383	0.00317405	sperm associated antigen 7 [Source:MGI Symbol;Acc:MGI:107380]
ENSMUSG00000024867	Pip5k1b	Ybx1_KD	Ybx1_Ctrl	0.752668	0.000357099	0.00318611	phosphatidylinositol-4-phosphate 5-kinase, type 1 beta [Source:MGI Symbol;Acc:MGI:107930]
ENSMUSG00000003309	Ap1m2	Ybx1_KD	Ybx1_Ctrl	-1.06091	0.000357906	0.00319168	adaptor protein complex AP-1, mu 2 subunit [Source:MGI Symbol;Acc:MGI:1336974]
ENSMUSG00000064337	mt-Rnr1	Ybx1_KD	Ybx1_Ctrl	0.285165	0.00035847	0.00319508	mitochondrially encoded 12S rRNA [Source:MGI Symbol;Acc:MGI:102493]
ENSMUSG00000025001	Hells	Ybx1_KD	Ybx1_Ctrl	0.487963	0.000360337	0.00320679	helicase, lymphoid specific [Source:MGI Symbol;Acc:MGI:106209]
ENSMUSG00000010095	Slc3a2	Ybx1_KD	Ybx1_Ctrl	-0.333196	0.000361098	0.00320893	solute carrier family 3 (activators of dibasic and neutral amino acid transport), member 2 [Source:MGI Symbol;Acc:MGI:96955]
ENSMUSG00000042672	Dcst1	Ybx1_KD	Ybx1_Ctrl	-0.596013	0.000361308	0.00320893	DC-STAMP domain containing 1 [Source:MGI Symbol;Acc:MGI:1925022]
ENSMUSG00000059406	Tmprss9	Ybx1_KD	Ybx1_Ctrl	-0.963316	0.000361313	0.00320893	transmembrane protease, serine 9 [Source:MGI Symbol;Acc:MGI:3612246]
ENSMUSG00000030888	Rrp8	Ybx1_KD	Ybx1_Ctrl	-0.296489	0.000362478	0.00321764	ribosomal RNA processing 8 [Source:MGI Symbol;Acc:MGI:1914251]
ENSMUSG00000034875	Nudt19	Ybx1_KD	Ybx1_Ctrl	-0.294782	0.000363061	0.00322107	nudix (nucleoside diphosphate linked moiety X)-type motif 19 [Source:MGI Symbol;Acc:MGI:94203]
ENSMUSG00000011831	Evi5	Ybx1_KD	Ybx1_Ctrl	0.265774	0.000363419	0.00322107	ecotropic viral integration site 5 [Source:MGI Symbol;Acc:MGI:104736]
ENSMUSG00000093996	Fam205a3	Ybx1_KD	Ybx1_Ctrl	-0.541244	0.000363784	0.00322266	family with sequence similarity 205, member A3 [Source:MGI Symbol;Acc:MGI:5434953]
ENSMUSG00000073755	5730409E04Rik	Ybx1_KD	Ybx1_Ctrl	-0.404165	0.000365061	0.00323234	RIKEN cDNA 5730409E04Rik gene [Source:MGI Symbol;Acc:MGI:3609248]
ENSMUSG00000060380	C030014I23Rik	Ybx1_KD	Ybx1_Ctrl	-0.487059	0.00036757	0.00324883	RIKEN cDNA C030014I23 gene [Source:MGI Symbol;Acc:MGI:1924631]
ENSMUSG00000029608	Rph3a	Ybx1_KD	Ybx1_Ctrl	-0.290732	0.000367669	0.00324883	rabphilin 3A [Source:MGI Symbol;Acc:MGI:102788]
ENSMUSG00000034906	Ncaph	Ybx1_KD	Ybx1_Ctrl	0.579068	0.00036848	0.00325435	non-SMC condensin I complex, subunit H [Source:MGI Symbol;Acc:MGI:2444777]
ENSMUSG00000028528	Dnajc6	Ybx1_KD	Ybx1_Ctrl	-0.271073	0.000369497	0.00326168	DnaJ heat shock protein family (Hsp40) member C6 [Source:MGI Symbol;Acc:MGI:1919935]
ENSMUSG00000028958	Tmub1	Ybx1_KD	Ybx1_Ctrl	-0.340541	0.000369966	0.00326416	transmembrane and ubiquitin-like domain containing 1 [Source:MGI Symbol;Acc:MGI:1923764]
ENSMUSG00000049047	Armcx3	Ybx1_KD	Ybx1_Ctrl	-0.266862	0.000370934	0.00327105	armadillo repeat containing, X-linked 3 [Source:MGI Symbol;Acc:MGI:1918953]
ENSMUSG00000090216	Gm16549	Ybx1_KD	Ybx1_Ctrl	0.704645	0.000374472	0.00329891	predicted gene 16549 [Source:MGI Symbol;Acc:MGI:4414969]
ENSMUSG00000000184	Ccnd2	Ybx1_KD	Ybx1_Ctrl	-0.35205	0.000374687	0.00329914	cyclin D2 [Source:MGI Symbol;Acc:MGI:88314]
ENSMUSG00000037544	Dlgap5	Ybx1_KD	Ybx1_Ctrl	0.589742	0.000374985	0.0033001	DLG associated protein 5 [Source:MGI Symbol;Acc:MGI:2183453]
ENSMUSG00000042228	Lyn	Ybx1_KD	Ybx1_Ctrl	-0.87629	0.000376552	0.00331221	LYN proto-oncogene, Src family tyrosine kinase [Source:MGI Symbol;Acc:MGI:96892]
ENSMUSG00000000869	Il4	Ybx1_KD	Ybx1_Ctrl	-0.375167	0.000377163	0.00331591	interleukin 4 [Source:MGI Symbol;Acc:MGI:96556]
ENSMUSG00000031392	Irak1	Ybx1_KD	Ybx1_Ctrl	0.296968	0.0003783	0.00332424	interleukin-1 receptor-associated kinase 1 [Source:MGI Symbol;Acc:MGI:107420]
ENSMUSG00000021072	Tmx1	Ybx1_KD	Ybx1_Ctrl	-0.315339	0.000379211	0.00333056	thioredoxin-related transmembrane protein 1 [Source:MGI Symbol;Acc:MGI:1919986]
ENSMUSG00000030613	Ccdc90b	Ybx1_KD	Ybx1_Ctrl	0.359142	0.000383999	0.00336922	coiled-coil domain containing 90B [Source:MGI Symbol;Acc:MGI:1913615]
ENSMUSG00000023232	Serinc2	Ybx1_KD	Ybx1_Ctrl	0.390877	0.000389697	0.00341406	serine incorporator 2 [Source:MGI Symbol;Acc:MGI:1919132]
ENSMUSG00000034317	Trim59	Ybx1_KD	Ybx1_Ctrl	0.476008	0.000392876	0.00343708	tripartite motif-containing 59 [Source:MGI Symbol;Acc:MGI:1914199]
ENSMUSG00000115684	Gm6087	Ybx1_KD	Ybx1_Ctrl	0.900399	0.000394127	0.00344422	predicted gene 6087 [Source:MGI Symbol;Acc:MGI:3644467]
ENSMUSG00000054863	Tafa5	Ybx1_KD	Ybx1_Ctrl	0.333077	0.000398008	0.0034729	TAFA chemokine like family member 5 [Source:MGI Symbol;Acc:MGI:2146182]
ENSMUSG00000109776	Gm30400	Ybx1_KD	Ybx1_Ctrl	-1.03287	0.000401232	0.00349754	predicted gene, 30400 [Source:MGI Symbol;Acc:MGI:5589559]
ENSMUSG00000107176	Gm9794	Ybx1_KD	Ybx1_Ctrl	-0.594052	0.00040151	0.00349822	predicted pseudogene 9794 [Source:MGI Symbol;Acc:MGI:3642653]
ENSMUSG00000019828	Grm1	Ybx1_KD	Ybx1_Ctrl	0.485948	0.000402667	0.00350654	glutamate receptor, metabotropic 1 [Source:MGI Symbol;Acc:MGI:1351338]
ENSMUSG00000045467	Ttll13	Ybx1_KD	Ybx1_Ctrl	-1.05037	0.000403735	0.00351409	tubulin tyrosine ligase-like family, member 13 [Source:MGI Symbol;Acc:MGI:1920845]
ENSMUSG00000051413	Plagl2	Ybx1_KD	Ybx1_Ctrl	0.333045	0.000404189	0.00351628	pleiomorphic adenoma gene-like 2 [Source:MGI Symbol;Acc:MGI:1933165]
ENSMUSG00000041544	Disp3	Ybx1_KD	Ybx1_Ctrl	0.38476	0.000406114	0.00353126	dispatched RND transporter family member 3 [Source:MGI Symbol;Acc:MGI:2444403]
ENSMUSG00000055733	Nap1l3	Ybx1_KD	Ybx1_Ctrl	-0.373028	0.000406801	0.00353548	nucleosome assembly protein 1-like 3 [Source:MGI Symbol;Acc:MGI:1859565]
ENSMUSG00000084947	Gm15594	Ybx1_KD	Ybx1_Ctrl	0.549496	0.000410205	0.00356329	predicted gene 15594 [Source:MGI Symbol;Acc:MGI:3783041]
ENSMUSG00000046378	Asphd1	Ybx1_KD	Ybx1_Ctrl	-0.474924	0.000413602	0.00358973	aspartate beta-hydroxylase domain containing 1 [Source:MGI Symbol;Acc:MGI:2685014]
ENSMUSG00000104448	Gm37256	Ybx1_KD	Ybx1_Ctrl	0.768974	0.000414165	0.00359232	predicted gene, 37256 [Source:MGI Symbol;Acc:MGI:5610484]
ENSMUSG00000094066	Fam205a2	Ybx1_KD	Ybx1_Ctrl	-0.566395	0.0004153	0.00359858	family with sequence similarity 205, member A2 [Source:MGI Symbol;Acc:MGI:3701946]
ENSMUSG00000021379	Id4	Ybx1_KD	Ybx1_Ctrl	0.596876	0.00041721	0.00361333	inhibitor of DNA binding 4 [Source:MGI Symbol;Acc:MGI:99414]
ENSMUSG00000020453	Patz1	Ybx1_KD	Ybx1_Ctrl	0.286342	0.000418134	0.00361954	POZ (BTB) and AT hook containing zinc finger 1 [Source:MGI Symbol;Acc:MGI:1891832]
ENSMUSG00000022370	Mrpl13	Ybx1_KD	Ybx1_Ctrl	0.314248	0.000419117	0.00362624	mitochondrial ribosomal protein L13 [Source:MGI Symbol;Acc:MGI:2137218]
ENSMUSG00000038301	Snx10	Ybx1_KD	Ybx1_Ctrl	-0.363001	0.000419393	0.00362663	sorting nexin 10 [Source:MGI Symbol;Acc:MGI:1919232]
ENSMUSG00000022673	Mcm4	Ybx1_KD	Ybx1_Ctrl	0.342643	0.000419577	0.00362663	minichromosome maintenance complex component 4 [Source:MGI Symbol;Acc:MGI:103199]
ENSMUSG00000031027	Stk33	Ybx1_KD	Ybx1_Ctrl	-0.808148	0.000420873	0.00363602	serine/threonine kinase 33 [Source:MGI Symbol;Acc:MGI:2152419]
ENSMUSG00000090053	Pakap	Ybx1_KD	Ybx1_Ctrl	-0.398882	0.000421429	0.00363902	paralemmin A kinase anchor protein [Source:MGI Symbol;Acc:MGI:5141924]
ENSMUSG00000111348	Gm19531	Ybx1_KD	Ybx1_Ctrl	-0.453323	0.000422644	0.00364771	predicted gene, 19531 [Source:MGI Symbol;Acc:MGI:5011716]
ENSMUSG00000036781	Rps27l	Ybx1_KD	Ybx1_Ctrl	-0.46793	0.000423216	0.00364982	ribosomal protein S27-like [Source:MGI Symbol;Acc:MGI:1915191]
ENSMUSG00000057506	Bloc1s2	Ybx1_KD	Ybx1_Ctrl	-0.326449	0.000423307	0.00364982	biogenesis of lysosomal organelles complex-1, subunit 2 [Source:MGI Symbol;Acc:MGI:1920939]
ENSMUSG00000026820	Ptges2	Ybx1_KD	Ybx1_Ctrl	-0.332544	0.000425433	0.00366452	prostaglandin E synthase 2 [Source:MGI Symbol;Acc:MGI:1917592]
ENSMUSG00000049556	Lingo1	Ybx1_KD	Ybx1_Ctrl	-0.394297	0.000426283	0.00367003	leucine rich repeat and Ig domain containing 1 [Source:MGI Symbol;Acc:MGI:1915522]
ENSMUSG00000031568	Rwdd4a	Ybx1_KD	Ybx1_Ctrl	0.334795	0.000427122	0.00367289	RWD domain containing 4A [Source:MGI Symbol;Acc:MGI:2681000]
ENSMUSG00000034210	Efcab14	Ybx1_KD	Ybx1_Ctrl	0.370489	0.000427247	0.00367289	EF-hand calcium binding domain 14 [Source:MGI Symbol;Acc:MGI:2442397]
ENSMUSG00000036109	Mbnl3	Ybx1_KD	Ybx1_Ctrl	1.29518	0.000428034	0.00367784	muscleblind like splicing factor 3 [Source:MGI Symbol;Acc:MGI:2444912]
ENSMUSG00000028631	Kcnq4	Ybx1_KD	Ybx1_Ctrl	-0.518881	0.000434808	0.00372979	potassium voltage-gated channel, subfamily Q, member 4 [Source:MGI Symbol;Acc:MGI:1926803]
ENSMUSG00000005043	Sgsh	Ybx1_KD	Ybx1_Ctrl	0.624203	0.000434858	0.00372979	N-sulfoglucosamine sulfohydrolase (sulfamidase) [Source:MGI Symbol;Acc:MGI:1350341]
ENSMUSG00000001995	Sipa1l2	Ybx1_KD	Ybx1_Ctrl	0.380882	0.000434935	0.00372979	signal-induced proliferation-associated 1 like 2 [Source:MGI Symbol;Acc:MGI:2676970]
ENSMUSG00000024968	Rcor2	Ybx1_KD	Ybx1_Ctrl	0.483801	0.000437699	0.0037498	REST corepressor 2 [Source:MGI Symbol;Acc:MGI:1859854]
ENSMUSG00000103916	Gm38071	Ybx1_KD	Ybx1_Ctrl	0.926652	0.000438156	0.00375187	predicted gene, 38071 [Source:MGI Symbol;Acc:MGI:5611299]
ENSMUSG00000032397	Tipin	Ybx1_KD	Ybx1_Ctrl	0.379922	0.000438609	0.00375391	timeless interacting protein [Source:MGI Symbol;Acc:MGI:1921571]
ENSMUSG00000018411	Mapt	Ybx1_KD	Ybx1_Ctrl	-0.280865	0.0004395	0.00375969	microtubule-associated protein tau [Source:MGI Symbol;Acc:MGI:97180]
ENSMUSG00000002803	Btbd6	Ybx1_KD	Ybx1_Ctrl	-0.396096	0.000443141	0.00378526	BTB (POZ) domain containing 6 [Source:MGI Symbol;Acc:MGI:3026623]
ENSMUSG00000114184	Gm7143	Ybx1_KD	Ybx1_Ctrl	-0.49172	0.000443984	0.00379061	predicted gene 7143 [Source:MGI Symbol;Acc:MGI:3646528]
ENSMUSG00000028048	Gba	Ybx1_KD	Ybx1_Ctrl	-0.297482	0.000445715	0.00380353	glucosidase, beta, acid [Source:MGI Symbol;Acc:MGI:95665]
ENSMUSG00000074607	Tox2	Ybx1_KD	Ybx1_Ctrl	-0.864978	0.000449567	0.00383451	TOX high mobility group box family member 2 [Source:MGI Symbol;Acc:MGI:3611233]
ENSMUSG00000030629	Zfand6	Ybx1_KD	Ybx1_Ctrl	0.264018	0.000451783	0.00384965	zinc finger, AN1-type domain 6 [Source:MGI Symbol;Acc:MGI:1929510]
ENSMUSG00000034445	Cyb561a3	Ybx1_KD	Ybx1_Ctrl	-0.371286	0.000452309	0.00385225	cytochrome b561 family, member A3 [Source:MGI Symbol;Acc:MGI:2686925]
ENSMUSG00000019891	Dcbld1	Ybx1_KD	Ybx1_Ctrl	0.440099	0.000452681	0.00385353	discoidin, CUB and LCCL domain containing 1 [Source:MGI Symbol;Acc:MGI:1913936]
ENSMUSG00000027227	Sord	Ybx1_KD	Ybx1_Ctrl	-0.33961	0.000455644	0.00387308	sorbitol dehydrogenase [Source:MGI Symbol;Acc:MGI:98266]
ENSMUSG00000081434	Gm14165	Ybx1_KD	Ybx1_Ctrl	-1.30108	0.000460479	0.00390847	predicted gene 14165 [Source:MGI Symbol;Acc:MGI:3650537]
ENSMUSG00000027253	Lrp4	Ybx1_KD	Ybx1_Ctrl	0.717506	0.000460782	0.00390913	low density lipoprotein receptor-related protein 4 [Source:MGI Symbol;Acc:MGI:2442252]
ENSMUSG00000025880	Smad7	Ybx1_KD	Ybx1_Ctrl	0.458504	0.000467149	0.0039593	SMAD family member 7 [Source:MGI Symbol;Acc:MGI:1100518]
ENSMUSG00000019880	Rspo3	Ybx1_KD	Ybx1_Ctrl	0.639586	0.000467815	0.00396302	R-spondin 3 [Source:MGI Symbol;Acc:MGI:1920030]
ENSMUSG00000037624	Kcnk2	Ybx1_KD	Ybx1_Ctrl	0.26621	0.000468104	0.00396353	potassium channel, subfamily K, member 2 [Source:MGI Symbol;Acc:MGI:109366]
ENSMUSG00000095234	Gm21586	Ybx1_KD	Ybx1_Ctrl	-0.548789	0.000468732	0.00396693	predicted gene, 21586 [Source:MGI Symbol;Acc:MGI:5434941]
ENSMUSG00000052584	Serp2	Ybx1_KD	Ybx1_Ctrl	-0.277584	0.000469766	0.00397375	stress-associated endoplasmic reticulum protein family member 2 [Source:MGI Symbol;Acc:MGI:1919911]
ENSMUSG00000047992	Dipk1c	Ybx1_KD	Ybx1_Ctrl	0.549623	0.000471217	0.0039841	divergent protein kinase domain 1C [Source:MGI Symbol;Acc:MGI:3041188]
ENSMUSG00000018983	E2f2	Ybx1_KD	Ybx1_Ctrl	0.617726	0.000471993	0.00398872	E2F transcription factor 2 [Source:MGI Symbol;Acc:MGI:1096341]
ENSMUSG00000069132	Nxph2	Ybx1_KD	Ybx1_Ctrl	-0.921023	0.000473019	0.00399523	neurexophilin 2 [Source:MGI Symbol;Acc:MGI:107491]
ENSMUSG00000045275	Lca5l	Ybx1_KD	Ybx1_Ctrl	-0.527978	0.000473222	0.00399523	Leber congenital amaurosis 5-like [Source:MGI Symbol;Acc:MGI:3041157]
ENSMUSG00000021906	Oxnad1	Ybx1_KD	Ybx1_Ctrl	-0.365052	0.000475376	0.00400954	oxidoreductase NAD-binding domain containing 1 [Source:MGI Symbol;Acc:MGI:1916953]
ENSMUSG00000059734	Ndufs8	Ybx1_KD	Ybx1_Ctrl	-0.35282	0.000477309	0.00402389	NADH:ubiquinone oxidoreductase core subunit S8 [Source:MGI Symbol;Acc:MGI:2385079]
ENSMUSG00000006641	Slc5a6	Ybx1_KD	Ybx1_Ctrl	-0.285583	0.000478912	0.00403263	solute carrier family 5 (sodium-dependent vitamin transporter), member 6 [Source:MGI Symbol;Acc:MGI:2660847]
ENSMUSG00000028141	Oaz3	Ybx1_KD	Ybx1_Ctrl	0.32668	0.000479795	0.00403704	ornithine decarboxylase antizyme 3 [Source:MGI Symbol;Acc:MGI:1858170]
ENSMUSG00000078765	U2af1l4	Ybx1_KD	Ybx1_Ctrl	0.316346	0.000483283	0.00406113	U2 small nuclear RNA auxiliary factor 1-like 4 [Source:MGI Symbol;Acc:MGI:2678374]
ENSMUSG00000091655	Gm8741	Ybx1_KD	Ybx1_Ctrl	0.497693	0.000483477	0.00406113	predicted gene 8741 [Source:MGI Symbol;Acc:MGI:3644779]
ENSMUSG00000110611	Gm20163	Ybx1_KD	Ybx1_Ctrl	-0.442911	0.000484693	0.00406844	predicted gene, 20163 [Source:MGI Symbol;Acc:MGI:5012348]
ENSMUSG00000028995	Fam126a	Ybx1_KD	Ybx1_Ctrl	0.329187	0.000490255	0.00411314	family with sequence similarity 126, member A [Source:MGI Symbol;Acc:MGI:2149839]
ENSMUSG00000051316	Taf7	Ybx1_KD	Ybx1_Ctrl	-0.318206	0.000491284	0.00411979	TATA-box binding protein associated factor 7 [Source:MGI Symbol;Acc:MGI:1346348]
ENSMUSG00000047789	Slc38a9	Ybx1_KD	Ybx1_Ctrl	0.299516	0.000493082	0.0041309	solute carrier family 38, member 9 [Source:MGI Symbol;Acc:MGI:1918839]
ENSMUSG00000058446	Znrf2	Ybx1_KD	Ybx1_Ctrl	0.307654	0.000494002	0.00413662	zinc and ring finger 2 [Source:MGI Symbol;Acc:MGI:1196246]
ENSMUSG00000026473	Glul	Ybx1_KD	Ybx1_Ctrl	-0.282272	0.000494744	0.00414084	glutamate-ammonia ligase (glutamine synthetase) [Source:MGI Symbol;Acc:MGI:95739]
ENSMUSG00000021665	Hexb	Ybx1_KD	Ybx1_Ctrl	-0.388254	0.000498936	0.00417191	hexosaminidase B [Source:MGI Symbol;Acc:MGI:96074]
ENSMUSG00000049764	Zfp280b	Ybx1_KD	Ybx1_Ctrl	0.329739	0.000499306	0.00417301	zinc finger protein 280B [Source:MGI Symbol;Acc:MGI:1927865]
ENSMUSG00000051048	P4ha3	Ybx1_KD	Ybx1_Ctrl	0.430353	0.000505995	0.00422689	procollagen-proline, 2-oxoglutarate 4-dioxygenase (proline 4-hydroxylase), alpha polypeptide III [Source:MGI Symbol;Acc:MGI:2444049]
ENSMUSG00000050105	Grrp1	Ybx1_KD	Ybx1_Ctrl	-0.533642	0.000507226	0.00423514	glycine/arginine rich protein 1 [Source:MGI Symbol;Acc:MGI:1919940]
ENSMUSG00000087088	Gm16638	Ybx1_KD	Ybx1_Ctrl	-0.554507	0.000509733	0.00425404	predicted gene, 16638 [Source:MGI Symbol;Acc:MGI:4439562]
ENSMUSG00000106767	Gm42727	Ybx1_KD	Ybx1_Ctrl	0.413382	0.000512463	0.00426864	predicted gene 42727 [Source:MGI Symbol;Acc:MGI:5662864]
ENSMUSG00000035505	Cox18	Ybx1_KD	Ybx1_Ctrl	-0.399674	0.000517837	0.0043096	cytochrome c oxidase assembly protein 18 [Source:MGI Symbol;Acc:MGI:2448532]
ENSMUSG00000073821	8030451A03Rik	Ybx1_KD	Ybx1_Ctrl	0.461921	0.000517873	0.0043096	RIKEN cDNA 8030451A03 gene [Source:MGI Symbol;Acc:MGI:1915353]
ENSMUSG00000029414	Kntc1	Ybx1_KD	Ybx1_Ctrl	0.477214	0.000520911	0.0043328	kinetochore associated 1 [Source:MGI Symbol;Acc:MGI:2673709]
ENSMUSG00000052056	Zfp217	Ybx1_KD	Ybx1_Ctrl	0.596401	0.000523803	0.00434857	zinc finger protein 217 [Source:MGI Symbol;Acc:MGI:2685408]
ENSMUSG00000063445	Nmral1	Ybx1_KD	Ybx1_Ctrl	0.391947	0.000525263	0.00435447	NmrA-like family domain containing 1 [Source:MGI Symbol;Acc:MGI:1915074]
ENSMUSG00000038593	Tctn1	Ybx1_KD	Ybx1_Ctrl	-0.289323	0.000528024	0.00437111	tectonic family member 1 [Source:MGI Symbol;Acc:MGI:3603820]
ENSMUSG00000052253	Zfp622	Ybx1_KD	Ybx1_Ctrl	-0.341098	0.000529548	0.00438165	zinc finger protein 622 [Source:MGI Symbol;Acc:MGI:1289282]
ENSMUSG00000053024	Cntn2	Ybx1_KD	Ybx1_Ctrl	0.431465	0.00053045	0.00438703	contactin 2 [Source:MGI Symbol;Acc:MGI:104518]
ENSMUSG00000020218	Wif1	Ybx1_KD	Ybx1_Ctrl	-1.25833	0.000530846	0.00438823	Wnt inhibitory factor 1 [Source:MGI Symbol;Acc:MGI:1344332]
ENSMUSG00000034854	Mfsd12	Ybx1_KD	Ybx1_Ctrl	-0.303539	0.00053195	0.00439527	major facilitator superfamily domain containing 12 [Source:MGI Symbol;Acc:MGI:3604804]
ENSMUSG00000044461	Shisa2	Ybx1_KD	Ybx1_Ctrl	0.725168	0.000532362	0.00439659	shisa family member 2 [Source:MGI Symbol;Acc:MGI:2444716]
ENSMUSG00000021933	Gucy1b2	Ybx1_KD	Ybx1_Ctrl	0.970149	0.00053501	0.00441428	guanylate cyclase 1, soluble, beta 2 [Source:MGI Symbol;Acc:MGI:2660873]
ENSMUSG00000042165	Gm9774	Ybx1_KD	Ybx1_Ctrl	-0.487937	0.000535943	0.00441989	predicted pseudogene 9774 [Source:MGI Symbol;Acc:MGI:3642386]
ENSMUSG00000026950	Neb	Ybx1_KD	Ybx1_Ctrl	-0.828246	0.000536471	0.00442215	nebulin [Source:MGI Symbol;Acc:MGI:97292]
ENSMUSG00000103581	Gm37833	Ybx1_KD	Ybx1_Ctrl	-0.841179	0.000537306	0.00442555	predicted gene, 37833 [Source:MGI Symbol;Acc:MGI:5611061]
ENSMUSG00000020176	Grb10	Ybx1_KD	Ybx1_Ctrl	0.403635	0.000538494	0.00443253	growth factor receptor bound protein 10 [Source:MGI Symbol;Acc:MGI:103232]
ENSMUSG00000026110	Mgat4a	Ybx1_KD	Ybx1_Ctrl	0.278598	0.000539194	0.0044362	mannoside acetylglucosaminyltransferase 4, isoenzyme A [Source:MGI Symbol;Acc:MGI:2662992]
ENSMUSG00000056536	Pign	Ybx1_KD	Ybx1_Ctrl	-0.325439	0.000539601	0.00443745	phosphatidylinositol glycan anchor biosynthesis, class N [Source:MGI Symbol;Acc:MGI:1351629]
ENSMUSG00000007050	Lsm2	Ybx1_KD	Ybx1_Ctrl	0.351827	0.000540522	0.00444294	LSM2 homolog, U6 small nuclear RNA and mRNA degradation associated [Source:MGI Symbol;Acc:MGI:90676]
ENSMUSG00000029449	Rhof	Ybx1_KD	Ybx1_Ctrl	-0.318258	0.000543113	0.00446213	ras homolog family member F (in filopodia) [Source:MGI Symbol;Acc:MGI:1345629]
ENSMUSG00000054469	Lclat1	Ybx1_KD	Ybx1_Ctrl	-0.354932	0.000544387	0.00446838	lysocardiolipin acyltransferase 1 [Source:MGI Symbol;Acc:MGI:2684937]
ENSMUSG00000060419	Rps16-ps2	Ybx1_KD	Ybx1_Ctrl	-0.332382	0.000545179	0.00447277	ribosomal protein S16, pseudogene 2 [Source:MGI Symbol;Acc:MGI:3704259]
ENSMUSG00000118608	Gm4988	Ybx1_KD	Ybx1_Ctrl	-1.09559	0.000545467	0.00447303	predicted gene 4988 [Source:MGI Symbol;Acc:MGI:3647289]
ENSMUSG00000020003	Pex7	Ybx1_KD	Ybx1_Ctrl	0.394657	0.000546747	0.00448143	peroxisomal biogenesis factor 7 [Source:MGI Symbol;Acc:MGI:1321392]
ENSMUSG00000107802	1700126G02Rik	Ybx1_KD	Ybx1_Ctrl	0.29431	0.00054904	0.0044981	RIKEN cDNA 1700126G02 gene [Source:MGI Symbol;Acc:MGI:1923898]
ENSMUSG00000032802	Srxn1	Ybx1_KD	Ybx1_Ctrl	-0.394035	0.000549308	0.00449819	sulfiredoxin 1 homolog (S. cerevisiae) [Source:MGI Symbol;Acc:MGI:104971]
ENSMUSG00000047261	Gap43	Ybx1_KD	Ybx1_Ctrl	-0.266034	0.000551894	0.00451512	growth associated protein 43 [Source:MGI Symbol;Acc:MGI:95639]
ENSMUSG00000067071	Hes6	Ybx1_KD	Ybx1_Ctrl	0.272787	0.000553381	0.00451933	hairy and enhancer of split 6 [Source:MGI Symbol;Acc:MGI:1859852]
ENSMUSG00000037664	Cdkn1c	Ybx1_KD	Ybx1_Ctrl	-0.390151	0.000553445	0.00451933	cyclin-dependent kinase inhibitor 1C (P57) [Source:MGI Symbol;Acc:MGI:104564]
ENSMUSG00000041308	Sntb2	Ybx1_KD	Ybx1_Ctrl	0.339597	0.000556012	0.00453601	syntrophin, basic 2 [Source:MGI Symbol;Acc:MGI:101771]
ENSMUSG00000051851	Rtl8c	Ybx1_KD	Ybx1_Ctrl	-0.329583	0.000556269	0.00453601	retrotransposon Gag like 8C [Source:MGI Symbol;Acc:MGI:1920115]
ENSMUSG00000000266	Mid2	Ybx1_KD	Ybx1_Ctrl	-0.360394	0.000557355	0.00454274	midline 2 [Source:MGI Symbol;Acc:MGI:1344333]
ENSMUSG00000073652	Apol7d	Ybx1_KD	Ybx1_Ctrl	0.671959	0.000562916	0.00458177	apolipoprotein L 7d [Source:MGI Symbol;Acc:MGI:3723449]
ENSMUSG00000028864	Hgf	Ybx1_KD	Ybx1_Ctrl	0.885332	0.000562965	0.00458177	hepatocyte growth factor [Source:MGI Symbol;Acc:MGI:96079]
ENSMUSG00000068206	Pick1	Ybx1_KD	Ybx1_Ctrl	-0.272208	0.000565681	0.00459557	protein interacting with C kinase 1 [Source:MGI Symbol;Acc:MGI:894645]
ENSMUSG00000026683	Nuf2	Ybx1_KD	Ybx1_Ctrl	0.498637	0.000567216	0.00460589	NUF2, NDC80 kinetochore complex component [Source:MGI Symbol;Acc:MGI:1914227]
ENSMUSG00000004415	Col26a1	Ybx1_KD	Ybx1_Ctrl	-0.618632	0.000572173	0.00464182	collagen, type XXVI, alpha 1 [Source:MGI Symbol;Acc:MGI:2155345]
ENSMUSG00000025747	Tyms	Ybx1_KD	Ybx1_Ctrl	0.575205	0.000572693	0.00464387	thymidylate synthase [Source:MGI Symbol;Acc:MGI:98878]
ENSMUSG00000020183	Cpm	Ybx1_KD	Ybx1_Ctrl	-0.600795	0.000573102	0.00464503	carboxypeptidase M [Source:MGI Symbol;Acc:MGI:1917824]
ENSMUSG00000115311	Gm35823	Ybx1_KD	Ybx1_Ctrl	-0.766273	0.000573809	0.0046486	predicted gene, 35823 [Source:MGI Symbol;Acc:MGI:5594982]
ENSMUSG00000044068	Zrsr1	Ybx1_KD	Ybx1_Ctrl	-0.281722	0.000574501	0.00465204	zinc finger (CCCH type), RNA binding motif and serine/arginine rich 1 [Source:MGI Symbol;Acc:MGI:98885]
ENSMUSG00000031245	Hmgn5	Ybx1_KD	Ybx1_Ctrl	0.445043	0.000577358	0.00467084	high-mobility group nucleosome binding domain 5 [Source:MGI Symbol;Acc:MGI:1355295]
ENSMUSG00000098889	Gm27206	Ybx1_KD	Ybx1_Ctrl	0.366974	0.000584528	0.00472446	predicted gene 27206 [Source:MGI Symbol;Acc:MGI:5521049]
ENSMUSG00000022604	Cep97	Ybx1_KD	Ybx1_Ctrl	0.321114	0.000588214	0.00474985	centrosomal protein 97 [Source:MGI Symbol;Acc:MGI:1921451]
ENSMUSG00000036299	BC031181	Ybx1_KD	Ybx1_Ctrl	-0.285894	0.000589547	0.00475643	cDNA sequence BC031181 [Source:MGI Symbol;Acc:MGI:3039614]
ENSMUSG00000048550	Thnsl1	Ybx1_KD	Ybx1_Ctrl	-0.325657	0.000589575	0.00475643	threonine synthase-like 1 (bacterial) [Source:MGI Symbol;Acc:MGI:2139347]
ENSMUSG00000041313	Slc7a1	Ybx1_KD	Ybx1_Ctrl	-0.362907	0.000591584	0.00477044	solute carrier family 7 (cationic amino acid transporter, y+ system), member 1 [Source:MGI Symbol;Acc:MGI:88117]
ENSMUSG00000098488	Pla2g4b	Ybx1_KD	Ybx1_Ctrl	0.367995	0.000593288	0.00478196	phospholipase A2, group IVB (cytosolic) [Source:MGI Symbol;Acc:MGI:2384819]
ENSMUSG00000037419	Endod1	Ybx1_KD	Ybx1_Ctrl	-0.269362	0.000594956	0.00479319	endonuclease domain containing 1 [Source:MGI Symbol;Acc:MGI:1919196]
ENSMUSG00000092090	Gm3294	Ybx1_KD	Ybx1_Ctrl	-1.18013	0.000595962	0.00479908	predicted gene 3294 [Source:MGI Symbol;Acc:MGI:3781472]
ENSMUSG00000005986	Ankrd13d	Ybx1_KD	Ybx1_Ctrl	-0.362441	0.000597247	0.00480721	ankyrin repeat domain 13 family, member D [Source:MGI Symbol;Acc:MGI:1915673]
ENSMUSG00000093315	Mir5114	Ybx1_KD	Ybx1_Ctrl	0.264893	0.000597837	0.00480973	microRNA 5114 [Source:MGI Symbol;Acc:MGI:4950434]
ENSMUSG00000022265	Ank	Ybx1_KD	Ybx1_Ctrl	-0.511543	0.000598593	0.00481359	progressive ankylosis [Source:MGI Symbol;Acc:MGI:3045421]
ENSMUSG00000029364	Wsb2	Ybx1_KD	Ybx1_Ctrl	-0.272066	0.000600698	0.00482607	WD repeat and SOCS box-containing 2 [Source:MGI Symbol;Acc:MGI:2144041]
ENSMUSG00000070583	Fv1	Ybx1_KD	Ybx1_Ctrl	-0.521149	0.000601113	0.00482718	Friend virus susceptibility 1 [Source:MGI Symbol;Acc:MGI:95595]
ENSMUSG00000114133	Gm20075	Ybx1_KD	Ybx1_Ctrl	0.298473	0.000605832	0.0048613	predicted gene, 20075 [Source:MGI Symbol;Acc:MGI:5012260]
ENSMUSG00000021952	Xpo4	Ybx1_KD	Ybx1_Ctrl	0.300649	0.000606533	0.00486174	exportin 4 [Source:MGI Symbol;Acc:MGI:1888526]
ENSMUSG00000054693	Adam10	Ybx1_KD	Ybx1_Ctrl	-0.276916	0.000607739	0.00486917	a disintegrin and metallopeptidase domain 10 [Source:MGI Symbol;Acc:MGI:109548]
ENSMUSG00000029361	Nos1	Ybx1_KD	Ybx1_Ctrl	0.58002	0.000609553	0.00488146	nitric oxide synthase 1, neuronal [Source:MGI Symbol;Acc:MGI:97360]
ENSMUSG00000007033	Hspa1l	Ybx1_KD	Ybx1_Ctrl	-0.513805	0.000610647	0.00488798	heat shock protein 1-like [Source:MGI Symbol;Acc:MGI:96231]
ENSMUSG00000096472	Cdkn2d	Ybx1_KD	Ybx1_Ctrl	-0.332299	0.000611089	0.00488927	cyclin dependent kinase inhibitor 2D [Source:MGI Symbol;Acc:MGI:105387]
ENSMUSG00000032411	Tfdp2	Ybx1_KD	Ybx1_Ctrl	0.384587	0.000613265	0.00490218	transcription factor Dp 2 [Source:MGI Symbol;Acc:MGI:107167]
ENSMUSG00000019982	Myb	Ybx1_KD	Ybx1_Ctrl	0.626323	0.000615985	0.00492097	myeloblastosis oncogene [Source:MGI Symbol;Acc:MGI:97249]
ENSMUSG00000046761	Fam83h	Ybx1_KD	Ybx1_Ctrl	-0.495761	0.000616333	0.00492097	family with sequence similarity 83, member H [Source:MGI Symbol;Acc:MGI:2145900]
ENSMUSG00000064350	mt-Ty	Ybx1_KD	Ybx1_Ctrl	0.325097	0.000616462	0.00492097	mitochondrially encoded tRNA tyrosine [Source:MGI Symbol;Acc:MGI:102470]
ENSMUSG00000047344	Lancl3	Ybx1_KD	Ybx1_Ctrl	-0.40249	0.000616989	0.00492292	LanC lantibiotic synthetase component C-like 3 (bacterial) [Source:MGI Symbol;Acc:MGI:2443335]
ENSMUSG00000035683	Melk	Ybx1_KD	Ybx1_Ctrl	0.667983	0.00061838	0.00492951	maternal embryonic leucine zipper kinase [Source:MGI Symbol;Acc:MGI:106924]
ENSMUSG00000060032	H2aj	Ybx1_KD	Ybx1_Ctrl	-0.272398	0.000619148	0.00493113	H2J.A histone [Source:MGI Symbol;Acc:MGI:3606192]
ENSMUSG00000098702	1500015A07Rik	Ybx1_KD	Ybx1_Ctrl	-0.492101	0.000620373	0.00493817	RIKEN cDNA 1500015A07 gene [Source:MGI Symbol;Acc:MGI:1916232]
ENSMUSG00000067928	Zfp760	Ybx1_KD	Ybx1_Ctrl	0.305539	0.000623696	0.0049583	zinc finger protein 760 [Source:MGI Symbol;Acc:MGI:2679257]
ENSMUSG00000018666	Cbx1	Ybx1_KD	Ybx1_Ctrl	0.270396	0.000623698	0.0049583	chromobox 1 [Source:MGI Symbol;Acc:MGI:105369]
ENSMUSG00000048834	Vstm2a	Ybx1_KD	Ybx1_Ctrl	-0.417631	0.00062487	0.00496535	V-set and transmembrane domain containing 2A [Source:MGI Symbol;Acc:MGI:2384826]
ENSMUSG00000040373	Cacng5	Ybx1_KD	Ybx1_Ctrl	0.497467	0.000625198	0.0049657	calcium channel, voltage-dependent, gamma subunit 5 [Source:MGI Symbol;Acc:MGI:2157946]
ENSMUSG00000113061	Rps18-ps5	Ybx1_KD	Ybx1_Ctrl	-0.664463	0.000626676	0.00497291	ribosomal protein S18, pseudogene 5 [Source:MGI Symbol;Acc:MGI:3649931]
ENSMUSG00000055633	Zfp580	Ybx1_KD	Ybx1_Ctrl	-0.287801	0.000629094	0.00498755	zinc finger protein 580 [Source:MGI Symbol;Acc:MGI:1916242]
ENSMUSG00000031770	Herpud1	Ybx1_KD	Ybx1_Ctrl	-0.281718	0.000631242	0.00500231	homocysteine-inducible, endoplasmic reticulum stress-inducible, ubiquitin-like domain member 1 [Source:MGI Symbol;Acc:MGI:1927406]
ENSMUSG00000034424	Gcsh	Ybx1_KD	Ybx1_Ctrl	-0.309065	0.000632513	0.0050101	glycine cleavage system protein H (aminomethyl carrier) [Source:MGI Symbol;Acc:MGI:1915383]
ENSMUSG00000086938	4930481A15Rik	Ybx1_KD	Ybx1_Ctrl	-0.498971	0.000640596	0.00507182	RIKEN cDNA 4930481A15 gene [Source:MGI Symbol;Acc:MGI:1922181]
ENSMUSG00000014554	Dguok	Ybx1_KD	Ybx1_Ctrl	0.29341	0.000644722	0.00510031	deoxyguanosine kinase [Source:MGI Symbol;Acc:MGI:1351602]
ENSMUSG00000025532	Crcp	Ybx1_KD	Ybx1_Ctrl	-0.351961	0.00064478	0.00510031	calcitonin gene-related peptide-receptor component protein [Source:MGI Symbol;Acc:MGI:1100818]
ENSMUSG00000039106	Htr5a	Ybx1_KD	Ybx1_Ctrl	-0.55474	0.000645332	0.00510237	5-hydroxytryptamine (serotonin) receptor 5A [Source:MGI Symbol;Acc:MGI:96283]
ENSMUSG00000062151	Unc13c	Ybx1_KD	Ybx1_Ctrl	0.686022	0.000647187	0.0051124	unc-13 homolog C [Source:MGI Symbol;Acc:MGI:2149021]
ENSMUSG00000033819	Ppp1r16a	Ybx1_KD	Ybx1_Ctrl	-0.271605	0.000649085	0.00512275	protein phosphatase 1, regulatory subunit 16A [Source:MGI Symbol;Acc:MGI:1920312]
ENSMUSG00000026492	Tfb2m	Ybx1_KD	Ybx1_Ctrl	-0.30365	0.000651332	0.00513668	transcription factor B2, mitochondrial [Source:MGI Symbol;Acc:MGI:107937]
ENSMUSG00000002249	Tead3	Ybx1_KD	Ybx1_Ctrl	0.559015	0.000651854	0.00513668	TEA domain family member 3 [Source:MGI Symbol;Acc:MGI:109241]
ENSMUSG00000004843	Chmp2b	Ybx1_KD	Ybx1_Ctrl	-0.339815	0.000652029	0.00513668	charged multivesicular body protein 2B [Source:MGI Symbol;Acc:MGI:1916192]
ENSMUSG00000087221	BC037032	Ybx1_KD	Ybx1_Ctrl	-0.397578	0.000653342	0.00514238	cDNA Sequence BC037032 [Source:MGI Symbol;Acc:MGI:3040924]
ENSMUSG00000001157	Gmcl1	Ybx1_KD	Ybx1_Ctrl	0.265889	0.000654423	0.00514856	germ cell-less, spermatogenesis associated 1 [Source:MGI Symbol;Acc:MGI:1345156]
ENSMUSG00000078126	Rpl23a-ps3	Ybx1_KD	Ybx1_Ctrl	-0.270897	0.000657152	0.00516304	ribosomal protein L23A, pseudogene 3 [Source:MGI Symbol;Acc:MGI:3781353]
ENSMUSG00000001300	Efnb2	Ybx1_KD	Ybx1_Ctrl	0.271066	0.000661487	0.0051919	ephrin B2 [Source:MGI Symbol;Acc:MGI:105097]
ENSMUSG00000041133	Smc1a	Ybx1_KD	Ybx1_Ctrl	0.272106	0.000661719	0.0051919	structural maintenance of chromosomes 1A [Source:MGI Symbol;Acc:MGI:1344345]
ENSMUSG00000064368	mt-Nd6	Ybx1_KD	Ybx1_Ctrl	0.2716	0.000664421	0.00521048	mitochondrially encoded NADH dehydrogenase 6 [Source:MGI Symbol;Acc:MGI:102495]
ENSMUSG00000030317	Timp4	Ybx1_KD	Ybx1_Ctrl	0.296202	0.00066995	0.00524469	tissue inhibitor of metalloproteinase 4 [Source:MGI Symbol;Acc:MGI:109125]
ENSMUSG00000026249	Serpine2	Ybx1_KD	Ybx1_Ctrl	-0.444059	0.000672241	0.00526025	serine (or cysteine) peptidase inhibitor, clade E, member 2 [Source:MGI Symbol;Acc:MGI:101780]
ENSMUSG00000018451	6330403K07Rik	Ybx1_KD	Ybx1_Ctrl	-0.331722	0.000676166	0.00528622	RIKEN cDNA 6330403K07 gene [Source:MGI Symbol;Acc:MGI:1918001]
ENSMUSG00000038725	Pkhd1l1	Ybx1_KD	Ybx1_Ctrl	-1.20201	0.000677363	0.00529231	polycystic kidney and hepatic disease 1-like 1 [Source:MGI Symbol;Acc:MGI:2183153]
ENSMUSG00000038155	Gstp2	Ybx1_KD	Ybx1_Ctrl	-0.516441	0.000678592	0.00529569	glutathione S-transferase, pi 2 [Source:MGI Symbol;Acc:MGI:95864]
ENSMUSG00000034042	Gpbp1l1	Ybx1_KD	Ybx1_Ctrl	0.328362	0.000682765	0.00531747	GC-rich promoter binding protein 1-like 1 [Source:MGI Symbol;Acc:MGI:1924360]
ENSMUSG00000064267	Hvcn1	Ybx1_KD	Ybx1_Ctrl	-0.377284	0.000686732	0.00533534	hydrogen voltage-gated channel 1 [Source:MGI Symbol;Acc:MGI:1921346]
ENSMUSG00000043999	Gpr75	Ybx1_KD	Ybx1_Ctrl	-0.471835	0.000687482	0.00533878	G protein-coupled receptor 75 [Source:MGI Symbol;Acc:MGI:2441843]
ENSMUSG00000043079	Synpo	Ybx1_KD	Ybx1_Ctrl	-0.44846	0.000688538	0.0053446	synaptopodin [Source:MGI Symbol;Acc:MGI:1099446]
ENSMUSG00000066487	Gm5786	Ybx1_KD	Ybx1_Ctrl	-0.685877	0.000688861	0.00534472	predicted pseudogene 5786 [Source:MGI Symbol;Acc:MGI:3645003]
ENSMUSG00000060992	Copz1	Ybx1_KD	Ybx1_Ctrl	-0.265041	0.000690926	0.00535598	coatomer protein complex, subunit zeta 1 [Source:MGI Symbol;Acc:MGI:1929063]
ENSMUSG00000052125	F730043M19Rik	Ybx1_KD	Ybx1_Ctrl	0.697229	0.000692951	0.00536929	RIKEN cDNA F730043M19 gene [Source:MGI Symbol;Acc:MGI:2443237]
ENSMUSG00000020649	Rrm2	Ybx1_KD	Ybx1_Ctrl	0.392612	0.000693668	0.00537246	ribonucleotide reductase M2 [Source:MGI Symbol;Acc:MGI:98181]
ENSMUSG00000022708	Zbtb20	Ybx1_KD	Ybx1_Ctrl	0.413245	0.000694054	0.00537306	zinc finger and BTB domain containing 20 [Source:MGI Symbol;Acc:MGI:1929213]
ENSMUSG00000051169	Rpusd3	Ybx1_KD	Ybx1_Ctrl	0.577765	0.000697222	0.00539377	RNA pseudouridylate synthase domain containing 3 [Source:MGI Symbol;Acc:MGI:2141440]
ENSMUSG00000036585	Fgf1	Ybx1_KD	Ybx1_Ctrl	-0.903173	0.000697427	0.00539377	fibroblast growth factor 1 [Source:MGI Symbol;Acc:MGI:95515]
ENSMUSG00000073422	H2-Ke6	Ybx1_KD	Ybx1_Ctrl	0.376607	0.00070019	0.00540616	H2-K region expressed gene 6 [Source:MGI Symbol;Acc:MGI:95911]
ENSMUSG00000098206	Mir181a-1hg	Ybx1_KD	Ybx1_Ctrl	0.776217	0.000709206	0.00547335	Mir181a-1 and Mir181b-1 host gene [Source:MGI Symbol;Acc:MGI:2443823]
ENSMUSG00000022361	Zhx1	Ybx1_KD	Ybx1_Ctrl	0.264853	0.000713844	0.0055067	zinc fingers and homeoboxes 1 [Source:MGI Symbol;Acc:MGI:109271]
ENSMUSG00000028082	Sh3d19	Ybx1_KD	Ybx1_Ctrl	-0.420517	0.000723341	0.00557011	SH3 domain protein D19 [Source:MGI Symbol;Acc:MGI:1350923]
ENSMUSG00000108381	Gm9299	Ybx1_KD	Ybx1_Ctrl	-0.323251	0.00073047	0.00562005	predicted gene 9299 [Source:MGI Symbol;Acc:MGI:3648098]
ENSMUSG00000045664	Cdc42ep2	Ybx1_KD	Ybx1_Ctrl	-0.386531	0.000736854	0.00566416	CDC42 effector protein (Rho GTPase binding) 2 [Source:MGI Symbol;Acc:MGI:1929744]
ENSMUSG00000090145	Ugt1a6b	Ybx1_KD	Ybx1_Ctrl	0.747175	0.000738784	0.00567649	UDP glucuronosyltransferase 1 family, polypeptide A6B [Source:MGI Symbol;Acc:MGI:3580629]
[truncated: 1,836 more rows]
