# Supplementary material for: The m5C reader Ybx1 regulates embryonic cortical neurogenesis by promoting progenitor cell cycle progression
Source: PLoS Biol. 2025 May 28;23(5):e3003175. doi: 10.1371/journal.pbio.3003175 (PMC12148234; doi:10.1371/journal.pbio.3003175)
Supplement: S4 Table — (XLSX) [file pbio.3003175.s013.xlsx]

## Sheet: Ybx1-RIPseq
Overlap_Gene	Overlap_Symbol	PeakStart	PeakEnd	RPM_Input_1	RPM_Input_2	RPM_RIP_1	RPM_RIP_2	Log2FC(RIP1/Input1)	Log2FC(RIP2/Input2)	Overlap_Begin	Overlap_Center	Overlap_End	Overlap_GO
ENSMUSG00000036678	Aaas	102246852	102247334	0.929	1.44781	3.73296	7.73925	2.00657	2.41832	Intron12	Exon14	LastExon	GO:0000922::spindle pole;GO:0001578::microtubule bundle formation;GO:0003674::molecular_function;GO:0005515::protein binding;GO:0005634::nucleus;GO:0005635::nuclear envelope;GO:0005643::nuclear pore;GO:0005654::nucleoplasm;GO:0005737::cytoplasm;GO:0005813::centrosome;GO:0005829::cytosol;GO:0005856::cytoskeleton;GO:0006913::nucleocytoplasmic transport;GO:0007612::learning;GO:0009566::fertilization…
ENSMUSG00000024130	Abca3	24628307	24629167	6.1314	3.10245	16.459	19.4847	1.42459	2.65086	LastExon	LastExon	UTR3	GO:0000166::nucleotide binding;GO:0005319::lipid transporter activity;GO:0005524::ATP binding;GO:0005764::lysosome;GO:0005765::lysosomal membrane;GO:0005768::endosome;GO:0005770::late endosome;GO:0005886::plasma membrane;GO:0006855::drug transmembrane transport;GO:0006869::lipid transport;GO:0008559::xenobiotic-transporting ATPase activity;GO:0010875::positive regulation of cholesterol efflux;GO:…
ENSMUSG00000040396	Abhd13	10037466	10038916	8.9184	11.1688	20.9838	27.0419	1.23442	1.27572	LastExon	LastExon	UTR3	GO:0002084::protein depalmitoylation;GO:0005737::cytoplasm;GO:0008474::palmitoyl-(protein) hydrolase activity;GO:0016020::membrane;GO:0016021::integral component of membrane;GO:0016787::hydrolase activity;GO:0018215::protein phosphopantetheinylation;GO:0032839::dendrite cytoplasm
ENSMUSG00000007036	Abhd16a	35321114	35321909	2.9728	6.61856	8.71024	20.031	1.55089	1.59765	Intron16	LastIntron	UTR3	GO:0004620::phospholipase activity;GO:0006629::lipid metabolic process;GO:0006660::phosphatidylserine catabolic process;GO:0008474::palmitoyl-(protein) hydrolase activity;GO:0016020::membrane;GO:0016021::integral component of membrane;GO:0016787::hydrolase activity;GO:0018215::protein phosphopantetheinylation;GO:0047372::acylglycerol lipase activity;GO:0052651::monoacylglycerol catabolic process;…
ENSMUSG00000003346	Abhd17a	80422391	80422865	6.1314	3.30928	12.2735	34.7811	1.00126	3.39371	Intron1	Exon2	Exon2	GO:0002084::protein depalmitoylation;GO:0005768::endosome;GO:0005886::plasma membrane;GO:0008474::palmitoyl-(protein) hydrolase activity;GO:0010008::endosome membrane;GO:0014069::postsynaptic density;GO:0016020::membrane;GO:0016607::nuclear speck;GO:0016787::hydrolase activity;GO:0018215::protein phosphopantetheinylation;GO:0030054::cell junction;GO:0042995::cell projection;GO:0043197::dendritic …
ENSMUSG00000003346	Abhd17a	80419500	80420159	9.8474	11.3757	29.0153	63.0977	1.559	2.47163	LastIntron	UTR3	UTR3	GO:0002084::protein depalmitoylation;GO:0005768::endosome;GO:0005886::plasma membrane;GO:0008474::palmitoyl-(protein) hydrolase activity;GO:0010008::endosome membrane;GO:0014069::postsynaptic density;GO:0016020::membrane;GO:0016607::nuclear speck;GO:0016787::hydrolase activity;GO:0018215::protein phosphopantetheinylation;GO:0030054::cell junction;GO:0042995::cell projection;GO:0043197::dendritic …
ENSMUSG00000039202	Abhd2	79009881	79012465	37.9032	29.163	80.089	86.4065	1.07928	1.567	LastExon	LastExon	UTR3	GO:0001669::acrosomal vesicle;GO:0002080::acrosomal membrane;GO:0003707::steroid hormone receptor activity;GO:0004806::triglyceride lipase activity;GO:0005886::plasma membrane;GO:0006629::lipid metabolic process;GO:0007340::acrosome reaction;GO:0008126::acetylesterase activity;GO:0009611::response to wounding;GO:0016020::membrane;GO:0016021::integral component of membrane;GO:0016042::lipid catabo…
ENSMUSG00000039202	Abhd2	79012805	79014640	28.2416	19.0284	60.293	47.8923	1.09417	1.33164	UTR3	UTR3	UTR3	GO:0001669::acrosomal vesicle;GO:0002080::acrosomal membrane;GO:0003707::steroid hormone receptor activity;GO:0004806::triglyceride lipase activity;GO:0005886::plasma membrane;GO:0006629::lipid metabolic process;GO:0007340::acrosome reaction;GO:0008126::acetylesterase activity;GO:0009611::response to wounding;GO:0016020::membrane;GO:0016021::integral component of membrane;GO:0016042::lipid catabo…
ENSMUSG00000040997	Abhd4	54505353	54505749	0.929	0.41366	6.95688	7.19295	2.90469	4.12007	UTR3	UTR3	UTR3	GO:0004622::lysophospholipase activity;GO:0005739::mitochondrion;GO:0005811::lipid particle;GO:0006629::lipid metabolic process;GO:0006654::phosphatidic acid biosynthetic process;GO:0016042::lipid catabolic process;GO:0016787::hydrolase activity;GO:0042171::lysophosphatidic acid acyltransferase activity;GO:0052689::carboxylic ester hydrolase activity;GO:0055088::lipid homeostasis;GO:0070291::N-ac…
ENSMUSG00000026782	Abi2	60509822	60510078	1.3006	1.86147	5.31664	4.5525	2.03134	1.29022	Intron7	Exon8	LastIntron	GO:0005515::protein binding;GO:0005654::nucleoplasm;GO:0005737::cytoplasm;GO:0005829::cytosol;GO:0005856::cytoskeleton;GO:0005884::actin filament;GO:0005912::adherens junction;GO:0007399::nervous system development;GO:0007611::learning or memory;GO:0008154::actin polymerization or depolymerization;GO:0010592::positive regulation of lamellipodium assembly;GO:0016358::dendrite development;GO:001647…
ENSMUSG00000032735	Ablim3	61932524	61933616	3.9018	2.0683	15.8934	16.9353	2.02622	3.03352	UTR3	UTR3	UTR3	GO:0001725::stress fiber;GO:0003779::actin binding;GO:0005737::cytoplasm;GO:0006351::transcription, DNA-templated;GO:0007010::cytoskeleton organization;GO:0015629::actin cytoskeleton;GO:0030027::lamellipodium;GO:0030032::lamellipodium assembly;GO:0030036::actin cytoskeleton organization;GO:0045202::synapse;GO:0045944::positive regulation of transcription from RNA polymerase II promoter;GO:0046872…
ENSMUSG00000017631	Abr	76342678	76342934	0.929	0.82732	6.44784	6.9198	2.79507	3.06421	Intron15	Exon16	Intron16	GO:0002692::negative regulation of cellular extravasation;GO:0004674::protein serine/threonine kinase activity;GO:0005085::guanyl-nucleotide exchange factor activity;GO:0005096::GTPase activator activity;GO:0005829::cytosol;GO:0005886::plasma membrane;GO:0006468::protein phosphorylation;GO:0007165::signal transduction;GO:0007420::brain development;GO:0016020::membrane;GO:0030036::actin cytoskelet…
ENSMUSG00000017631	Abr	76358996	76359339	3.5302	2.68879	8.93648	16.0248	1.33996	2.57528	Intron6	Intron6	Intron6	GO:0002692::negative regulation of cellular extravasation;GO:0004674::protein serine/threonine kinase activity;GO:0005085::guanyl-nucleotide exchange factor activity;GO:0005096::GTPase activator activity;GO:0005829::cytosol;GO:0005886::plasma membrane;GO:0006468::protein phosphorylation;GO:0007165::signal transduction;GO:0007420::brain development;GO:0016020::membrane;GO:0030036::actin cytoskelet…
ENSMUSG00000017631	Abr	76342995	76343254	0.929	1.24098	2.94112	5.0988	1.66262	2.03868	Exon15	Intron15	Intron15	GO:0002692::negative regulation of cellular extravasation;GO:0004674::protein serine/threonine kinase activity;GO:0005085::guanyl-nucleotide exchange factor activity;GO:0005096::GTPase activator activity;GO:0005829::cytosol;GO:0005886::plasma membrane;GO:0006468::protein phosphorylation;GO:0007165::signal transduction;GO:0007420::brain development;GO:0016020::membrane;GO:0030036::actin cytoskelet…
ENSMUSG00000017631	Abr	76307606	76309978	68.1886	59.567	165.834	211.145	1.28214	1.82565	LastExon	UTR3	UTR3	GO:0002692::negative regulation of cellular extravasation;GO:0004674::protein serine/threonine kinase activity;GO:0005085::guanyl-nucleotide exchange factor activity;GO:0005096::GTPase activator activity;GO:0005829::cytosol;GO:0005886::plasma membrane;GO:0006468::protein phosphorylation;GO:0007165::signal transduction;GO:0007420::brain development;GO:0016020::membrane;GO:0030036::actin cytoskelet…
ENSMUSG00000023832	Acat2	13161932	13162851	14.1208	10.7552	30.9949	46.6176	1.13421	2.11584	LastExon	UTR3	UTR3	GO:0003985::acetyl-CoA C-acetyltransferase activity;GO:0005737::cytoplasm;GO:0005739::mitochondrion;GO:0005829::cytosol;GO:0006631::fatty acid metabolic process;GO:0006635::fatty acid beta-oxidation;GO:0016740::transferase activity;GO:0016746::transferase activity, transferring acyl groups;GO:0016747::transferase activity, transferring acyl groups other than amino-acyl groups;GO:0045797::positive…
ENSMUSG00000044337	Ackr3	90141514	90143387	24.7114	18.8215	60.1233	89.5932	1.28275	2.25101	LastIntron	UTR5	UTR3	GO:0001525::angiogenesis;GO:0001570::vasculogenesis;GO:0004930::G-protein coupled receptor activity;GO:0005044::scavenger receptor activity;GO:0005634::nucleus;GO:0005737::cytoplasm;GO:0005768::endosome;GO:0005769::early endosome;GO:0005886::plasma membrane;GO:0005905::coated pit;GO:0006935::chemotaxis;GO:0006955::immune response;GO:0007155::cell adhesion;GO:0007165::signal transduction;GO:000718…
ENSMUSG00000020917	Acly	100372354	100373122	3.5302	2.89562	8.71024	15.8427	1.30296	2.45187	Exon23	Intron23	Intron24	GO:0000166::nucleotide binding;GO:0003824::catalytic activity;GO:0003878::ATP citrate synthase activity;GO:0005515::protein binding;GO:0005524::ATP binding;GO:0005654::nucleoplasm;GO:0005737::cytoplasm;GO:0005739::mitochondrion;GO:0005829::cytosol;GO:0005886::plasma membrane;GO:0006084::acetyl-CoA metabolic process;GO:0006085::acetyl-CoA biosynthetic process;GO:0006101::citrate metabolic process;…
ENSMUSG00000020917	Acly	100367229	100368165	16.1646	22.5445	43.4381	47.9834	1.42612	1.08976	LastIntron	UTR3	UTR3	GO:0000166::nucleotide binding;GO:0003824::catalytic activity;GO:0003878::ATP citrate synthase activity;GO:0005515::protein binding;GO:0005524::ATP binding;GO:0005654::nucleoplasm;GO:0005737::cytoplasm;GO:0005739::mitochondrion;GO:0005829::cytosol;GO:0005886::plasma membrane;GO:0006084::acetyl-CoA metabolic process;GO:0006085::acetyl-CoA biosynthetic process;GO:0006101::citrate metabolic process;…
ENSMUSG00000028405	Aco1	40197622	40198287	4.645	3.51611	11.0292	11.1081	1.24758	1.65956	LastExon	LastExon	UTR3	GO:0003723::RNA binding;GO:0003994::aconitate hydratase activity;GO:0005737::cytoplasm;GO:0005739::mitochondrion;GO:0005783::endoplasmic reticulum;GO:0005794::Golgi apparatus;GO:0005829::cytosol;GO:0006099::tricarboxylic acid cycle;GO:0006101::citrate metabolic process;GO:0006417::regulation of translation;GO:0006879::cellular iron ion homeostasis;GO:0009791::post-embryonic development;GO:0010040…
ENSMUSG00000022477	Aco2	81779364	81779628	0.7432	2.68879	3.56328	11.0171	2.26138	2.03472	Intron2	Exon3	Exon3	GO:0001889::liver development;GO:0003994::aconitate hydratase activity;GO:0005506::iron ion binding;GO:0005739::mitochondrion;GO:0005829::cytosol;GO:0006099::tricarboxylic acid cycle;GO:0006101::citrate metabolic process;GO:0006102::isocitrate metabolic process;GO:0016829::lyase activity;GO:0035900::response to isolation stress;GO:0043209::myelin sheath;GO:0046872::metal ion binding;GO:0047780::c…
ENSMUSG00000022477	Aco2	81798437	81799323	6.6888	15.0986	19.5698	42.7025	1.54881	1.49991	Intron16	LastExon	UTR3	GO:0001889::liver development;GO:0003994::aconitate hydratase activity;GO:0005506::iron ion binding;GO:0005739::mitochondrion;GO:0005829::cytosol;GO:0006099::tricarboxylic acid cycle;GO:0006101::citrate metabolic process;GO:0006102::isocitrate metabolic process;GO:0016829::lyase activity;GO:0035900::response to isolation stress;GO:0043209::myelin sheath;GO:0046872::metal ion binding;GO:0047780::c…
ENSMUSG00000072949	Acot1	84063724	84064298	3.1586	4.96392	9.50208	12.2918	1.58896	1.30814	LastExon	LastExon	LastExon	GO:0001676::long-chain fatty acid metabolic process;GO:0005737::cytoplasm;GO:0005739::mitochondrion;GO:0005829::cytosol;GO:0006629::lipid metabolic process;GO:0006631::fatty acid metabolic process;GO:0006637::acyl-CoA metabolic process;GO:0010667::negative regulation of cardiac muscle cell apoptotic process;GO:0016290::palmitoyl-CoA hydrolase activity;GO:0016787::hydrolase activity;GO:0016790::th…
ENSMUSG00000028937	Acot7	152355929	152356263	3.9018	4.34343	11.5382	18.119	1.56421	2.0606	LastIntron	LastExon	UTR3	GO:0000062::fatty-acyl-CoA binding;GO:0005654::nucleoplasm;GO:0005737::cytoplasm;GO:0005829::cytosol;GO:0006629::lipid metabolic process;GO:0006631::fatty acid metabolic process;GO:0006637::acyl-CoA metabolic process;GO:0009062::fatty acid catabolic process;GO:0015937::coenzyme A biosynthetic process;GO:0016290::palmitoyl-CoA hydrolase activity;GO:0016787::hydrolase activity;GO:0016790::thioleste…
ENSMUSG00000002103	Acp2	91042464	91043240	5.574	2.68879	12.6129	9.105	1.17812	1.7597	UTR3	UTR3	UTR3	GO:0001501::skeletal system development;GO:0001784::phosphotyrosine binding;GO:0003993::acid phosphatase activity;GO:0004721::phosphoprotein phosphatase activity;GO:0005764::lysosome;GO:0005765::lysosomal membrane;GO:0006470::protein dephosphorylation;GO:0007040::lysosome organization;GO:0010033::response to organic substance;GO:0016020::membrane;GO:0016021::integral component of membrane;GO:0016…
ENSMUSG00000030935	Acsm3	119384643	119385479	3.716	2.89562	11.9907	14.9322	1.69009	2.36648	LastIntron	LastIntron	LastIntron	GO:0000166::nucleotide binding;GO:0004321::fatty-acyl-CoA synthase activity;GO:0005524::ATP binding;GO:0005739::mitochondrion;GO:0005759::mitochondrial matrix;GO:0006629::lipid metabolic process;GO:0006631::fatty acid metabolic process;GO:0006633::fatty acid biosynthetic process;GO:0006637::acyl-CoA metabolic process;GO:0015645::fatty acid ligase activity;GO:0016874::ligase activity;GO:0018729::p…
ENSMUSG00000029580	Actb	142890975	142891449	402.071	626.074	1313.72	3405.27	1.70814	2.44336	Intron1	Exon3	Intron3	GO:0000079::regulation of cyclin-dependent protein serine/threonine kinase activity;GO:0000166::nucleotide binding;GO:0001725::stress fiber;GO:0001738::morphogenesis of a polarized epithelium;GO:0002102::podosome;GO:0005515::protein binding;GO:0005524::ATP binding;GO:0005634::nucleus;GO:0005737::cytoplasm;GO:0005829::cytosol;GO:0005856::cytoskeleton;GO:0005884::actin filament;GO:0005886::plasma m…
ENSMUSG00000029580	Actb	142888872	142890540	1118.33	1476.15	3270.19	7282.73	1.54803	2.30264	Intron3	LastIntron	UTR3	GO:0000079::regulation of cyclin-dependent protein serine/threonine kinase activity;GO:0000166::nucleotide binding;GO:0001725::stress fiber;GO:0001738::morphogenesis of a polarized epithelium;GO:0002102::podosome;GO:0005515::protein binding;GO:0005524::ATP binding;GO:0005634::nucleus;GO:0005737::cytoplasm;GO:0005829::cytosol;GO:0005856::cytoskeleton;GO:0005884::actin filament;GO:0005886::plasma m…
ENSMUSG00000062825	Actg1	120236520	120237903	148.826	244.68	382.176	1006.56	1.36061	2.04047	Exon4	UTR3	UTR3	GO:0000166::nucleotide binding;GO:0001525::angiogenesis;GO:0001738::morphogenesis of a polarized epithelium;GO:0005200::structural constituent of cytoskeleton;GO:0005515::protein binding;GO:0005522::profilin binding;GO:0005524::ATP binding;GO:0005737::cytoplasm;GO:0005829::cytosol;GO:0005856::cytoskeleton;GO:0005884::actin filament;GO:0005886::plasma membrane;GO:0005911::cell-cell junction;GO:000…
ENSMUSG00000029712	Actl6b	137551840	137552099	2.0438	1.65464	5.59944	7.92135	1.45403	2.25923	LastExon	LastExon	LastExon	GO:0003682::chromatin binding;GO:0005515::protein binding;GO:0005634::nucleus;GO:0006325::chromatin organization;GO:0006333::chromatin assembly or disassembly;GO:0006338::chromatin remodeling;GO:0006357::regulation of transcription from RNA polymerase II promoter;GO:0007399::nervous system development;GO:0016358::dendrite development;GO:0016514::SWI/SNF complex;GO:0021510::spinal cord development…
ENSMUSG00000029712	Actl6b	137552323	137553358	7.8036	6.61856	21.3231	23.7641	1.45021	1.84419	LastExon	LastExon	LastExon	GO:0003682::chromatin binding;GO:0005515::protein binding;GO:0005634::nucleus;GO:0006325::chromatin organization;GO:0006333::chromatin assembly or disassembly;GO:0006338::chromatin remodeling;GO:0006357::regulation of transcription from RNA polymerase II promoter;GO:0007399::nervous system development;GO:0016358::dendrite development;GO:0016514::SWI/SNF complex;GO:0021510::spinal cord development…
ENSMUSG00000025228	Actr1a	46365263	46366909	53.3246	61.4285	158.198	268.689	1.56886	2.12896	LastIntron	UTR3	UTR3	GO:0000166::nucleotide binding;GO:0002177::manchette;GO:0005524::ATP binding;GO:0005737::cytoplasm;GO:0005813::centrosome;GO:0005814::centriole;GO:0005815::microtubule organizing center;GO:0005856::cytoskeleton;GO:0005938::cell cortex;GO:0007283::spermatogenesis;GO:0015630::microtubule cytoskeleton;GO:0030137::COPI-coated vesicle;GO:0043209::myelin sheath;GO:0099738::NA
ENSMUSG00000026836	Acvr1	58336833	58337153	2.0438	1.86147	6.10848	4.3704	1.57956	1.23132	UTR3	UTR3	UTR3	GO:0000082::G1/S transition of mitotic cell cycle;GO:0000166::nucleotide binding;GO:0001525::angiogenesis;GO:0001569::patterning of blood vessels;GO:0001655::urogenital system development;GO:0001701::in utero embryonic development;GO:0001702::gastrulation with mouth forming second;GO:0001707::mesoderm formation;GO:0001755::neural crest cell migration;GO:0002526::acute inflammatory response;GO:000…
ENSMUSG00000043635	Adamts3	89837413	89837705	1.4864	3.92977	3.6764	8.7408	1.30647	1.15332	Intron18	Intron18	Intron18	GO:0001701::in utero embryonic development;GO:0004175::endopeptidase activity;GO:0004222::metalloendopeptidase activity;GO:0005576::extracellular region;GO:0005615::extracellular space;GO:0006508::proteolysis;GO:0008233::peptidase activity;GO:0008237::metallopeptidase activity;GO:0010573::vascular endothelial growth factor production;GO:0016485::protein processing;GO:0016787::hydrolase activity;G…
ENSMUSG00000046169	Adamts6	104567436	104567832	42.1766	42.1933	111.593	280.98	1.40373	2.73538	Intron18	Intron18	Intron18	GO:0001822::kidney development;GO:0003279::cardiac septum development;GO:0004222::metalloendopeptidase activity;GO:0005576::extracellular region;GO:0006508::proteolysis;GO:0007507::heart development;GO:0008233::peptidase activity;GO:0008237::metallopeptidase activity;GO:0016787::hydrolase activity;GO:0030198::extracellular matrix organization;GO:0031012::extracellular matrix;GO:0035904::aorta dev…
ENSMUSG00000029778	Adcyap1r1	55474706	55475883	12.8202	7.44588	30.1465	25.0388	1.23357	1.74965	UTR3	UTR3	UTR3	GO:0004888::transmembrane signaling receptor activity;GO:0004930::G-protein coupled receptor activity;GO:0004999::vasoactive intestinal polypeptide receptor activity;GO:0005515::protein binding;GO:0005737::cytoplasm;GO:0005768::endosome;GO:0005791::rough endoplasmic reticulum;GO:0005886::plasma membrane;GO:0005901::caveola;GO:0005923::tight junction;GO:0007165::signal transduction;GO:0007166::cel…
ENSMUSG00000029778	Adcyap1r1	55476370	55476999	5.9456	5.37758	15.6106	11.3813	1.39263	1.08164	UTR3	UTR3	UTR3	GO:0004888::transmembrane signaling receptor activity;GO:0004930::G-protein coupled receptor activity;GO:0004999::vasoactive intestinal polypeptide receptor activity;GO:0005515::protein binding;GO:0005737::cytoplasm;GO:0005768::endosome;GO:0005791::rough endoplasmic reticulum;GO:0005886::plasma membrane;GO:0005901::caveola;GO:0005923::tight junction;GO:0007165::signal transduction;GO:0007166::cel…
ENSMUSG00000029106	Add1	34773905	34774161	2.6012	2.68879	6.44784	6.46455	1.30964	1.26559	Intron10	Exon11	Intron11	GO:0000902::cell morphogenesis;GO:0001701::in utero embryonic development;GO:0003779::actin binding;GO:0005200::structural constituent of cytoskeleton;GO:0005516::calmodulin binding;GO:0005634::nucleus;GO:0005654::nucleoplasm;GO:0005737::cytoplasm;GO:0005856::cytoskeleton;GO:0005886::plasma membrane;GO:0005912::adherens junction;GO:0006884::cell volume homeostasis;GO:0008134::transcription factor…
ENSMUSG00000029090	Adgra3	50117334	50118856	13.935	21.924	52.2614	66.3755	1.90703	1.59814	LastExon	UTR3	UTR3	GO:0004888::transmembrane signaling receptor activity;GO:0004930::G-protein coupled receptor activity;GO:0005515::protein binding;GO:0005886::plasma membrane;GO:0007165::signal transduction;GO:0007166::cell surface receptor signaling pathway;GO:0007186::G-protein coupled receptor signaling pathway;GO:0009897::external side of plasma membrane;GO:0016020::membrane;GO:0016021::integral component of …
ENSMUSG00000034730	Adgrb1	74460172	74461312	8.7326	10.5483	25.961	40.6994	1.57186	1.948	Exon30	LastExon	UTR3	GO:0001530::lipopolysaccharide binding;GO:0001786::phosphatidylserine binding;GO:0001891::phagocytic cup;GO:0002376::immune system process;GO:0004888::transmembrane signaling receptor activity;GO:0004930::G-protein coupled receptor activity;GO:0005515::protein binding;GO:0005576::extracellular region;GO:0005615::extracellular space;GO:0005886::plasma membrane;GO:0005887::integral component of pla…
ENSMUSG00000044017	Adgrd1	129205072	129205635	194.904	321	409.042	918.239	1.06949	1.5163	Intron6	Intron6	Intron6	GO:0004888::transmembrane signaling receptor activity;GO:0004930::G-protein coupled receptor activity;GO:0005654::nucleoplasm;GO:0005886::plasma membrane;GO:0005887::integral component of plasma membrane;GO:0007166::cell surface receptor signaling pathway;GO:0007186::G-protein coupled receptor signaling pathway;GO:0007189::adenylate cyclase-activating G-protein coupled receptor signaling pathway;…
ENSMUSG00000031785	Adgrg1	95738172	95738431	2.787	3.51611	8.31432	24.8567	1.57689	2.82158	Intron12	Exon13	Exon13	GO:0001525::angiogenesis;GO:0004888::transmembrane signaling receptor activity;GO:0004930::G-protein coupled receptor activity;GO:0005518::collagen binding;GO:0005576::extracellular region;GO:0005886::plasma membrane;GO:0005887::integral component of plasma membrane;GO:0007155::cell adhesion;GO:0007165::signal transduction;GO:0007166::cell surface receptor signaling pathway;GO:0007186::G-protein …
ENSMUSG00000031785	Adgrg1	95732270	95732529	3.1586	3.10245	6.67408	15.6606	1.07928	2.33566	Intron4	Exon5	Intron5	GO:0001525::angiogenesis;GO:0004888::transmembrane signaling receptor activity;GO:0004930::G-protein coupled receptor activity;GO:0005518::collagen binding;GO:0005576::extracellular region;GO:0005886::plasma membrane;GO:0005887::integral component of plasma membrane;GO:0007155::cell adhesion;GO:0007165::signal transduction;GO:0007166::cell surface receptor signaling pathway;GO:0007186::G-protein …
ENSMUSG00000031785	Adgrg1	95739482	95740817	39.2038	42.8138	85.0662	162.706	1.11759	1.92612	LastIntron	LastExon	UTR3	GO:0001525::angiogenesis;GO:0004888::transmembrane signaling receptor activity;GO:0004930::G-protein coupled receptor activity;GO:0005518::collagen binding;GO:0005576::extracellular region;GO:0005886::plasma membrane;GO:0005887::integral component of plasma membrane;GO:0007155::cell adhesion;GO:0007165::signal transduction;GO:0007166::cell surface receptor signaling pathway;GO:0007186::G-protein …
ENSMUSG00000013033	Adgrl1	84659061	84659409	6.6888	1.86147	13.8006	16.389	1.04491	3.13821	Intron9	Exon10	Intron10	GO:0004888::transmembrane signaling receptor activity;GO:0004930::G-protein coupled receptor activity;GO:0005886::plasma membrane;GO:0005887::integral component of plasma membrane;GO:0007157::heterophilic cell-cell adhesion via plasma membrane cell adhesion molecules;GO:0007165::signal transduction;GO:0007166::cell surface receptor signaling pathway;GO:0007186::G-protein coupled receptor signalin…
ENSMUSG00000013033	Adgrl1	84627160	84627620	4.645	1.86147	11.1989	15.6606	1.26961	3.07263	UTR5	UTR5	Intron1	GO:0004888::transmembrane signaling receptor activity;GO:0004930::G-protein coupled receptor activity;GO:0005886::plasma membrane;GO:0005887::integral component of plasma membrane;GO:0007157::heterophilic cell-cell adhesion via plasma membrane cell adhesion molecules;GO:0007165::signal transduction;GO:0007166::cell surface receptor signaling pathway;GO:0007186::G-protein coupled receptor signalin…
ENSMUSG00000013033	Adgrl1	84658527	84658784	4.0876	5.17075	14.14	12.2918	1.79046	1.24925	Intron7	Exon8	Intron8	GO:0004888::transmembrane signaling receptor activity;GO:0004930::G-protein coupled receptor activity;GO:0005886::plasma membrane;GO:0005887::integral component of plasma membrane;GO:0007157::heterophilic cell-cell adhesion via plasma membrane cell adhesion molecules;GO:0007165::signal transduction;GO:0007166::cell surface receptor signaling pathway;GO:0007186::G-protein coupled receptor signalin…
ENSMUSG00000013033	Adgrl1	84665027	84668486	118.355	73.4246	245.584	149.049	1.0531	1.02145	LastExon	LastExon	UTR3	GO:0004888::transmembrane signaling receptor activity;GO:0004930::G-protein coupled receptor activity;GO:0005886::plasma membrane;GO:0005887::integral component of plasma membrane;GO:0007157::heterophilic cell-cell adhesion via plasma membrane cell adhesion molecules;GO:0007165::signal transduction;GO:0007166::cell surface receptor signaling pathway;GO:0007186::G-protein coupled receptor signalin…
ENSMUSG00000026457	Adipor1	134355751	134356078	3.1586	1.03415	6.33472	16.2069	1.004	3.97009	Intron5	Exon6	Intron6	GO:0005515::protein binding;GO:0005886::plasma membrane;GO:0006629::lipid metabolic process;GO:0006631::fatty acid metabolic process;GO:0009755::hormone-mediated signaling pathway;GO:0010633::negative regulation of epithelial cell migration;GO:0010719::negative regulation of epithelial to mesenchymal transition;GO:0010906::regulation of glucose metabolic process;GO:0016020::membrane;GO:0016021::i…
ENSMUSG00000026457	Adipor1	134353574	134353904	0.929	1.86147	2.5452	14.0217	1.45403	2.91315	Intron4	Exon5	Intron5	GO:0005515::protein binding;GO:0005886::plasma membrane;GO:0006629::lipid metabolic process;GO:0006631::fatty acid metabolic process;GO:0009755::hormone-mediated signaling pathway;GO:0010633::negative regulation of epithelial cell migration;GO:0010719::negative regulation of epithelial to mesenchymal transition;GO:0010906::regulation of glucose metabolic process;GO:0016020::membrane;GO:0016021::i…
ENSMUSG00000026457	Adipor1	134352486	134352745	1.6722	1.03415	4.58136	7.1019	1.45403	2.77976	Intron3	Exon4	Intron4	GO:0005515::protein binding;GO:0005886::plasma membrane;GO:0006629::lipid metabolic process;GO:0006631::fatty acid metabolic process;GO:0009755::hormone-mediated signaling pathway;GO:0010633::negative regulation of epithelial cell migration;GO:0010719::negative regulation of epithelial to mesenchymal transition;GO:0010906::regulation of glucose metabolic process;GO:0016020::membrane;GO:0016021::i…
ENSMUSG00000026457	Adipor1	134350635	134350917	1.3006	3.10245	6.05192	14.2949	2.21822	2.20402	Intron1	UTR5	Intron2	GO:0005515::protein binding;GO:0005886::plasma membrane;GO:0006629::lipid metabolic process;GO:0006631::fatty acid metabolic process;GO:0009755::hormone-mediated signaling pathway;GO:0010633::negative regulation of epithelial cell migration;GO:0010719::negative regulation of epithelial to mesenchymal transition;GO:0010906::regulation of glucose metabolic process;GO:0016020::membrane;GO:0016021::i…
ENSMUSG00000026457	Adipor1	134343391	134343718	0.7432	1.44781	1.92304	6.5556	1.37157	2.17886	UTR5	UTR5	UTR5	GO:0005515::protein binding;GO:0005886::plasma membrane;GO:0006629::lipid metabolic process;GO:0006631::fatty acid metabolic process;GO:0009755::hormone-mediated signaling pathway;GO:0010633::negative regulation of epithelial cell migration;GO:0010719::negative regulation of epithelial to mesenchymal transition;GO:0010906::regulation of glucose metabolic process;GO:0016020::membrane;GO:0016021::i…
ENSMUSG00000026457	Adipor1	134358803	134360212	15.0498	21.3035	45.757	84.3123	1.60425	1.98465	Exon7	LastExon	UTR3	GO:0005515::protein binding;GO:0005886::plasma membrane;GO:0006629::lipid metabolic process;GO:0006631::fatty acid metabolic process;GO:0009755::hormone-mediated signaling pathway;GO:0010633::negative regulation of epithelial cell migration;GO:0010719::negative regulation of epithelial to mesenchymal transition;GO:0010906::regulation of glucose metabolic process;GO:0016020::membrane;GO:0016021::i…
ENSMUSG00000031189	Aff2	68911543	68912353	6.6888	4.34343	14.4228	12.2918	1.10853	1.50079	UTR3	Intergenic	Intergenic	GO:0002151::G-quadruplex RNA binding;GO:0003723::RNA binding;GO:0005634::nucleus;GO:0006397::mRNA processing;GO:0007611::learning or memory;GO:0008380::RNA splicing;GO:0010468::regulation of gene expression;GO:0010629::negative regulation of gene expression;GO:0016607::nuclear speck;GO:0035063::nuclear speck organization;GO:0043484::regulation of RNA splicing
ENSMUSG00000025422	Agap2	126916269	126916560	3.1586	3.10245	6.61752	7.6482	1.06701	1.30171	Exon1	Exon1	Exon1	GO:0000166::nucleotide binding;GO:0003924::GTPase activity;GO:0005096::GTPase activator activity;GO:0005515::protein binding;GO:0005524::ATP binding;GO:0005525::GTP binding;GO:0005634::nucleus;GO:0005654::nucleoplasm;GO:0005737::cytoplasm;GO:0005768::endosome;GO:0005829::cytosol;GO:0014068::positive regulation of phosphatidylinositol 3-kinase signaling;GO:0016197::endosomal transport;GO:0019901::…
ENSMUSG00000023353	Agap3	24682735	24683126	0.929	2.68879	5.88224	11.9276	2.66262	2.14927	Intron5	Intron6	Exon7	GO:0000166::nucleotide binding;GO:0003924::GTPase activity;GO:0005096::GTPase activator activity;GO:0005515::protein binding;GO:0005525::GTP binding;GO:0007165::signal transduction;GO:0016020::membrane;GO:0043547::positive regulation of GTPase activity;GO:0046872::metal ion binding
ENSMUSG00000023353	Agap3	24706004	24707001	7.9894	11.3757	25.1692	45.6161	1.6555	2.00359	Intron16	LastExon	UTR3	GO:0000166::nucleotide binding;GO:0003924::GTPase activity;GO:0005096::GTPase activator activity;GO:0005515::protein binding;GO:0005525::GTP binding;GO:0007165::signal transduction;GO:0016020::membrane;GO:0043547::positive regulation of GTPase activity;GO:0046872::metal ion binding
ENSMUSG00000023353	Agap3	24681887	24682208	0.5574	2.68879	3.90264	10.4708	2.80767	1.96134	Intron3	Intron4	Exon5	GO:0000166::nucleotide binding;GO:0003924::GTPase activity;GO:0005096::GTPase activator activity;GO:0005515::protein binding;GO:0005525::GTP binding;GO:0007165::signal transduction;GO:0016020::membrane;GO:0043547::positive regulation of GTPase activity;GO:0046872::metal ion binding
ENSMUSG00000023353	Agap3	24704734	24705343	3.716	3.92977	8.82336	15.1143	1.24758	1.9434	Exon14	Intron15	Exon16	GO:0000166::nucleotide binding;GO:0003924::GTPase activity;GO:0005096::GTPase activator activity;GO:0005515::protein binding;GO:0005525::GTP binding;GO:0007165::signal transduction;GO:0016020::membrane;GO:0043547::positive regulation of GTPase activity;GO:0046872::metal ion binding
ENSMUSG00000023353	Agap3	24681460	24681719	0.929	1.65464	2.60176	5.0988	1.48574	1.62364	Intron2	Intron2	Intron3	GO:0000166::nucleotide binding;GO:0003924::GTPase activity;GO:0005096::GTPase activator activity;GO:0005515::protein binding;GO:0005525::GTP binding;GO:0007165::signal transduction;GO:0016020::membrane;GO:0043547::positive regulation of GTPase activity;GO:0046872::metal ion binding
ENSMUSG00000029165	Agbl5	31047460	31048198	3.1586	2.0683	11.4817	17.2995	1.86198	3.06421	Intron1	Intron2	Intron3	GO:0004180::carboxypeptidase activity;GO:0004181::metallocarboxypeptidase activity;GO:0005634::nucleus;GO:0005737::cytoplasm;GO:0005819::spindle;GO:0005829::cytosol;GO:0005856::cytoskeleton;GO:0006508::proteolysis;GO:0008233::peptidase activity;GO:0008237::metallopeptidase activity;GO:0008270::zinc ion binding;GO:0015630::microtubule cytoskeleton;GO:0015631::tubulin binding;GO:0016787::hydrolase …
ENSMUSG00000029165	Agbl5	31050384	31050746	2.4154	6.82539	8.03152	15.0233	1.73341	1.13822	Exon7	Exon7	Exon7	GO:0004180::carboxypeptidase activity;GO:0004181::metallocarboxypeptidase activity;GO:0005634::nucleus;GO:0005737::cytoplasm;GO:0005819::spindle;GO:0005829::cytosol;GO:0005856::cytoskeleton;GO:0006508::proteolysis;GO:0008233::peptidase activity;GO:0008237::metallopeptidase activity;GO:0008270::zinc ion binding;GO:0015630::microtubule cytoskeleton;GO:0015631::tubulin binding;GO:0016787::hydrolase …
ENSMUSG00000041530	Ago1	126347349	126348212	3.9018	6.82539	18.6082	24.6745	2.25373	1.85404	Exon9	Intron9	Intron11	GO:0000932::cytoplasmic mRNA processing body;GO:0000956::nuclear-transcribed mRNA catabolic process;GO:0000976::transcription regulatory region sequence-specific DNA binding;GO:0000978::RNA polymerase II core promoter proximal region sequence-specific DNA binding;GO:0000993::RNA polymerase II core binding;GO:0001046::core promoter sequence-specific DNA binding;GO:0003676::nucleic acid binding;GO:…
ENSMUSG00000041530	Ago1	126328878	126331605	79.1508	59.9807	176.354	174.543	1.1558	1.54101	UTR3	UTR3	UTR3	GO:0000932::cytoplasmic mRNA processing body;GO:0000956::nuclear-transcribed mRNA catabolic process;GO:0000976::transcription regulatory region sequence-specific DNA binding;GO:0000978::RNA polymerase II core promoter proximal region sequence-specific DNA binding;GO:0000993::RNA polymerase II core binding;GO:0001046::core promoter sequence-specific DNA binding;GO:0003676::nucleic acid binding;GO:…
ENSMUSG00000041530	Ago1	126331740	126333407	57.598	59.567	144.511	141.31	1.32709	1.24628	LastIntron	UTR3	UTR3	GO:0000932::cytoplasmic mRNA processing body;GO:0000956::nuclear-transcribed mRNA catabolic process;GO:0000976::transcription regulatory region sequence-specific DNA binding;GO:0000978::RNA polymerase II core promoter proximal region sequence-specific DNA binding;GO:0000993::RNA polymerase II core binding;GO:0001046::core promoter sequence-specific DNA binding;GO:0003676::nucleic acid binding;GO:…
ENSMUSG00000036698	Ago2	72977324	72977743	4.8308	1.65464	11.5948	8.10345	1.26314	2.29202	UTR3	UTR3	UTR3	GO:0000340::RNA 7-methylguanosine cap binding;GO:0000932::cytoplasmic mRNA processing body;GO:0000993::RNA polymerase II core binding;GO:0001046::core promoter sequence-specific DNA binding;GO:0003676::nucleic acid binding;GO:0003723::RNA binding;GO:0003725::double-stranded RNA binding;GO:0003727::single-stranded RNA binding;GO:0003729::mRNA binding;GO:0004518::nuclease activity;GO:0004519::endon…
ENSMUSG00000036698	Ago2	72977986	72978807	7.2462	5.99807	28.1669	12.5649	1.9587	1.06683	LastExon	UTR3	UTR3	GO:0000340::RNA 7-methylguanosine cap binding;GO:0000932::cytoplasmic mRNA processing body;GO:0000993::RNA polymerase II core binding;GO:0001046::core promoter sequence-specific DNA binding;GO:0003676::nucleic acid binding;GO:0003723::RNA binding;GO:0003725::double-stranded RNA binding;GO:0003727::single-stranded RNA binding;GO:0003729::mRNA binding;GO:0004518::nuclease activity;GO:0004519::endon…
ENSMUSG00000034254	Agpat1	34824892	34825149	2.4154	0.62049	8.42744	6.10035	1.80283	3.29741	UTR5	UTR5	Intron1	GO:0001819::positive regulation of cytokine production;GO:0003841::1-acylglycerol-3-phosphate O-acyltransferase activity;GO:0005783::endoplasmic reticulum;GO:0006629::lipid metabolic process;GO:0006654::phosphatidic acid biosynthetic process;GO:0008654::phospholipid biosynthetic process;GO:0016020::membrane;GO:0016021::integral component of membrane;GO:0016740::transferase activity;GO:0016746::tr…
ENSMUSG00000034254	Agpat1	34831199	34832391	32.1434	42.1933	98.1882	191.751	1.61103	2.18415	LastIntron	LastExon	UTR3	GO:0001819::positive regulation of cytokine production;GO:0003841::1-acylglycerol-3-phosphate O-acyltransferase activity;GO:0005783::endoplasmic reticulum;GO:0006629::lipid metabolic process;GO:0006654::phosphatidic acid biosynthetic process;GO:0008654::phospholipid biosynthetic process;GO:0016020::membrane;GO:0016021::integral component of membrane;GO:0016740::transferase activity;GO:0016746::tr…
ENSMUSG00000001211	Agpat3	78107522	78109617	33.8156	24.8196	100.96	121.552	1.57802	2.29202	LastIntron	UTR3	UTR3	GO:0003841::1-acylglycerol-3-phosphate O-acyltransferase activity;GO:0005634::nucleus;GO:0005635::nuclear envelope;GO:0005783::endoplasmic reticulum;GO:0005789::endoplasmic reticulum membrane;GO:0006629::lipid metabolic process;GO:0008654::phospholipid biosynthetic process;GO:0012505::endomembrane system;GO:0016020::membrane;GO:0016021::integral component of membrane;GO:0016024::CDP-diacylglycero…
ENSMUSG00000001211	Agpat3	78105643	78105950	2.4154	2.89562	14.3662	9.8334	2.57234	1.76382	UTR3	UTR3	UTR3	GO:0003841::1-acylglycerol-3-phosphate O-acyltransferase activity;GO:0005634::nucleus;GO:0005635::nuclear envelope;GO:0005783::endoplasmic reticulum;GO:0005789::endoplasmic reticulum membrane;GO:0006629::lipid metabolic process;GO:0008654::phospholipid biosynthetic process;GO:0012505::endomembrane system;GO:0016020::membrane;GO:0016021::integral component of membrane;GO:0016024::CDP-diacylglycero…
ENSMUSG00000021557	Agtpbp1	59597394	59598129	6.1314	2.68879	19.5132	14.1128	1.67016	2.39198	LastIntron	UTR3	UTR3	GO:0001754::eye photoreceptor cell differentiation;GO:0004180::carboxypeptidase activity;GO:0004181::metallocarboxypeptidase activity;GO:0005515::protein binding;GO:0005634::nucleus;GO:0005730::nucleolus;GO:0005737::cytoplasm;GO:0005739::mitochondrion;GO:0005829::cytosol;GO:0006508::proteolysis;GO:0007005::mitochondrion organization;GO:0007628::adult walking behavior;GO:0008233::peptidase activit…
ENSMUSG00000021557	Agtpbp1	59647826	59648507	11.3338	5.17075	22.7937	26.4956	1.008	2.35731	Exon14	Exon14	Intron14	GO:0001754::eye photoreceptor cell differentiation;GO:0004180::carboxypeptidase activity;GO:0004181::metallocarboxypeptidase activity;GO:0005515::protein binding;GO:0005634::nucleus;GO:0005730::nucleolus;GO:0005737::cytoplasm;GO:0005739::mitochondrion;GO:0005829::cytosol;GO:0006508::proteolysis;GO:0007005::mitochondrion organization;GO:0007628::adult walking behavior;GO:0008233::peptidase activit…
ENSMUSG00000027893	Ahcyl1	107570493	107572403	47.0074	33.2996	95.5298	106.073	1.02306	1.67148	UTR3	UTR3	UTR3	GO:0003723::RNA binding;GO:0004013::adenosylhomocysteinase activity;GO:0005515::protein binding;GO:0005737::cytoplasm;GO:0005783::endoplasmic reticulum;GO:0005829::cytosol;GO:0005886::plasma membrane;GO:0006378::mRNA polyadenylation;GO:0006611::protein export from nucleus;GO:0006730::one-carbon metabolic process;GO:0006915::apoptotic process;GO:0010765::positive regulation of sodium ion transport…
ENSMUSG00000056145	AI504432	106957267	106958227	13.935	8.48003	28.2234	19.8489	1.01818	1.22692	LastExon	LastExon	LastExon	.
ENSMUSG00000056145	AI504432	106958378	106959030	12.6344	7.85954	26.6963	15.7517	1.07928	1.00299	LastExon	LastExon	LastExon	.
ENSMUSG00000001864	Aif1l	31862372	31862699	2.9728	2.0683	6.95688	5.18985	1.22662	1.32725	UTR3	UTR3	UTR3	GO:0003779::actin binding;GO:0005509::calcium ion binding;GO:0005737::cytoplasm;GO:0005856::cytoskeleton;GO:0005884::actin filament;GO:0005886::plasma membrane;GO:0005925::focal adhesion;GO:0015629::actin cytoskeleton;GO:0016020::membrane;GO:0032587::ruffle membrane;GO:0032991::macromolecular complex;GO:0042995::cell projection;GO:0046872::metal ion binding;GO:0051015::actin filament binding;GO:0…
ENSMUSG00000037860	Aim2	173194943	173195232	4.0876	1.65464	8.54056	6.46455	1.06308	1.96603	Intron1	Intron1	Intron1	GO:0002218::activation of innate immune response;GO:0002230::positive regulation of defense response to virus by host;GO:0002376::immune system process;GO:0003677::DNA binding;GO:0003690::double-stranded DNA binding;GO:0005515::protein binding;GO:0005634::nucleus;GO:0005654::nucleoplasm;GO:0005737::cytoplasm;GO:0005739::mitochondrion;GO:0005829::cytosol;GO:0006915::apoptotic process;GO:0006954::i…
ENSMUSG00000078139	AK157302	21679410	21679920	7.0604	16.5464	24.8298	39.6068	1.81425	1.25923	UTR5	UTR5	UTR3	GO:0005198::structural molecule activity;GO:0005737::cytoplasm;GO:0005739::mitochondrion;GO:0016226::iron-sulfur cluster assembly;GO:0051536::iron-sulfur cluster binding;GO:0051537::2 iron, 2 sulfur cluster binding;GO:0097428::protein maturation by iron-sulfur cluster transfer
ENSMUSG00000024782	Ak3	28998246	29000304	25.083	15.5123	51.413	45.0698	1.03542	1.53875	LastExon	UTR3	UTR3	GO:0000166::nucleotide binding;GO:0004017::adenylate kinase activity;GO:0005524::ATP binding;GO:0005525::GTP binding;GO:0005737::cytoplasm;GO:0005739::mitochondrion;GO:0005758::mitochondrial intermembrane space;GO:0005759::mitochondrial matrix;GO:0006139::nucleobase-containing compound metabolic process;GO:0006172::ADP biosynthetic process;GO:0006756::AMP phosphorylation;GO:0009142::nucleoside tr…
ENSMUSG00000061603	Akap6	53186929	53187395	3.716	2.27513	8.65368	8.0124	1.21956	1.81629	Exon13	Exon13	Exon13	GO:0001934::positive regulation of protein phosphorylation;GO:0005515::protein binding;GO:0005634::nucleus;GO:0005635::nuclear envelope;GO:0005737::cytoplasm;GO:0005901::caveola;GO:0007194::negative regulation of adenylate cyclase activity;GO:0008179::adenylate cyclase binding;GO:0010738::regulation of protein kinase A signaling;GO:0014701::junctional sarcoplasmic reticulum membrane;GO:0014704::i…
ENSMUSG00000061603	Akap6	53188771	53189109	1.858	1.65464	6.05192	5.463	1.70364	1.72318	Exon13	Exon13	Exon13	GO:0001934::positive regulation of protein phosphorylation;GO:0005515::protein binding;GO:0005634::nucleus;GO:0005635::nuclear envelope;GO:0005737::cytoplasm;GO:0005901::caveola;GO:0007194::negative regulation of adenylate cyclase activity;GO:0008179::adenylate cyclase binding;GO:0010738::regulation of protein kinase A signaling;GO:0014701::junctional sarcoplasmic reticulum membrane;GO:0014704::i…
ENSMUSG00000028692	Akr1a1	116493611	116493867	3.9018	2.68879	7.97496	6.10035	1.03134	1.18193	LastExon	LastExon	Intergenic	GO:0004032::alditol:NADP+ 1-oxidoreductase activity;GO:0005737::cytoplasm;GO:0005829::cytosol;GO:0005886::plasma membrane;GO:0008106::alcohol dehydrogenase (NADP+) activity;GO:0016020::membrane;GO:0016324::apical plasma membrane;GO:0016491::oxidoreductase activity;GO:0019726::mevaldate reductase (NADPH) activity;GO:0019853::L-ascorbic acid biosynthetic process;GO:0042840::D-glucuronate catabolic …
ENSMUSG00000001729	Akt1	112625562	112626095	5.7598	5.58441	22.6806	38.6962	1.97737	2.79272	Exon4	Intron4	Intron5	GO:0000166::nucleotide binding;GO:0001649::osteoblast differentiation;GO:0001893::maternal placenta development;GO:0001934::positive regulation of protein phosphorylation;GO:0001938::positive regulation of endothelial cell proliferation;GO:0002042::cell migration involved in sprouting angiogenesis;GO:0002931::response to ischemia;GO:0003376::sphingosine-1-phosphate signaling pathway;GO:0004672::p…
ENSMUSG00000001729	Akt1	112623103	112623960	30.2854	31.8518	61.311	106.437	1.01752	1.74055	Intron8	Exon10	Intron11	GO:0000166::nucleotide binding;GO:0001649::osteoblast differentiation;GO:0001893::maternal placenta development;GO:0001934::positive regulation of protein phosphorylation;GO:0001938::positive regulation of endothelial cell proliferation;GO:0002042::cell migration involved in sprouting angiogenesis;GO:0002931::response to ischemia;GO:0003376::sphingosine-1-phosphate signaling pathway;GO:0004672::p…
ENSMUSG00000011096	Akt1s1	44503273	44503532	1.858	1.44781	4.8076	10.926	1.37157	2.91582	Exon3	Exon3	Exon3	GO:0005634::nucleus;GO:0005737::cytoplasm;GO:0005829::cytosol;GO:0006469::negative regulation of protein kinase activity;GO:0007219::Notch signaling pathway;GO:0031931::TORC1 complex;GO:0032007::negative regulation of TOR signaling;GO:0032991::macromolecular complex;GO:0042981::regulation of apoptotic process;GO:0043523::regulation of neuron apoptotic process;GO:0045792::negative regulation of ce…
ENSMUSG00000019699	Akt3	176924407	176924790	2.0438	1.86147	8.484	11.6544	2.05349	2.64636	Intron5	Exon6	Intron6	GO:0000002::mitochondrial genome maintenance;GO:0000166::nucleotide binding;GO:0001938::positive regulation of endothelial cell proliferation;GO:0004672::protein kinase activity;GO:0004674::protein serine/threonine kinase activity;GO:0005080::protein kinase C binding;GO:0005515::protein binding;GO:0005524::ATP binding;GO:0005634::nucleus;GO:0005737::cytoplasm;GO:0005886::plasma membrane;GO:000646…
ENSMUSG00000019699	Akt3	176859061	176859320	1.3006	1.44781	4.18544	5.73615	1.6862	1.98621	Intron12	LastIntron	LastIntron	GO:0000002::mitochondrial genome maintenance;GO:0000166::nucleotide binding;GO:0001938::positive regulation of endothelial cell proliferation;GO:0004672::protein kinase activity;GO:0004674::protein serine/threonine kinase activity;GO:0005080::protein kinase C binding;GO:0005515::protein binding;GO:0005524::ATP binding;GO:0005634::nucleus;GO:0005737::cytoplasm;GO:0005886::plasma membrane;GO:000646…
ENSMUSG00000019699	Akt3	176849474	176853008	234.48	180.149	487.887	445.963	1.05708	1.30773	LastExon	UTR3	Intergenic	GO:0000002::mitochondrial genome maintenance;GO:0000166::nucleotide binding;GO:0001938::positive regulation of endothelial cell proliferation;GO:0004672::protein kinase activity;GO:0004674::protein serine/threonine kinase activity;GO:0005080::protein kinase C binding;GO:0005515::protein binding;GO:0005524::ATP binding;GO:0005634::nucleus;GO:0005737::cytoplasm;GO:0005886::plasma membrane;GO:000646…
ENSMUSG00000019699	Akt3	176877541	176877911	9.8474	9.10052	20.9838	18.4832	1.09146	1.02219	Intron10	Exon11	Intron11	GO:0000002::mitochondrial genome maintenance;GO:0000166::nucleotide binding;GO:0001938::positive regulation of endothelial cell proliferation;GO:0004672::protein kinase activity;GO:0004674::protein serine/threonine kinase activity;GO:0005080::protein kinase C binding;GO:0005515::protein binding;GO:0005524::ATP binding;GO:0005634::nucleus;GO:0005737::cytoplasm;GO:0005886::plasma membrane;GO:000646…
ENSMUSG00000025270	Alas2	149353322	149353601	2.2296	2.68879	9.6152	14.7501	2.10853	2.4557	LastIntron	LastExon	UTR3	GO:0001666::response to hypoxia;GO:0003824::catalytic activity;GO:0003870::5-aminolevulinate synthase activity;GO:0005739::mitochondrion;GO:0005743::mitochondrial inner membrane;GO:0005759::mitochondrial matrix;GO:0006778::porphyrin-containing compound metabolic process;GO:0006782::protoporphyrinogen IX biosynthetic process;GO:0006783::heme biosynthetic process;GO:0006879::cellular iron ion homeo…
ENSMUSG00000025270	Alas2	149335084	149335399	1.3006	3.51611	8.08808	11.0171	2.63662	1.64769	Intron1	UTR5	Intron2	GO:0001666::response to hypoxia;GO:0003824::catalytic activity;GO:0003870::5-aminolevulinate synthase activity;GO:0005739::mitochondrion;GO:0005743::mitochondrial inner membrane;GO:0005759::mitochondrial matrix;GO:0006778::porphyrin-containing compound metabolic process;GO:0006782::protoporphyrinogen IX biosynthetic process;GO:0006783::heme biosynthetic process;GO:0006879::cellular iron ion homeo…
ENSMUSG00000030695	Aldoa	126394382	126395251	16.1646	16.1327	68.9466	97.6056	2.09264	2.59698	Exon8	UTR3	Intergenic	GO:0000792::heterochromatin;GO:0001666::response to hypoxia;GO:0002020::protease binding;GO:0003824::catalytic activity;GO:0004332::fructose-bisphosphate aldolase activity;GO:0005615::extracellular space;GO:0005737::cytoplasm;GO:0005739::mitochondrion;GO:0005829::cytosol;GO:0005886::plasma membrane;GO:0006000::fructose metabolic process;GO:0006096::glycolytic process;GO:0006754::ATP biosynthetic …
ENSMUSG00000059343	Aldoart1	72769957	72770416	5.574	3.92977	13.631	28.5897	1.29011	2.86298	LastExon	LastExon	LastExon	GO:0003824::catalytic activity;GO:0004332::fructose-bisphosphate aldolase activity;GO:0005829::cytosol;GO:0006096::glycolytic process;GO:0016829::lyase activity;GO:0030388::fructose 1,6-bisphosphate metabolic process;GO:0035686::sperm fibrous sheath
ENSMUSG00000017390	Aldoc	78215212	78215643	3.3444	1.03415	13.9138	6.28245	2.0567	2.60288	Intron1	Intron2	Intron3	GO:0003824::catalytic activity;GO:0004332::fructose-bisphosphate aldolase activity;GO:0005737::cytoplasm;GO:0005739::mitochondrion;GO:0005829::cytosol;GO:0006096::glycolytic process;GO:0006915::apoptotic process;GO:0007568::aging;GO:0008092::cytoskeletal protein binding;GO:0016829::lyase activity;GO:0030388::fructose 1,6-bisphosphate metabolic process;GO:0030424::axon;GO:0030855::epithelial cell …
ENSMUSG00000017390	Aldoc	78217079	78217563	7.2462	1.44781	17.7033	6.9198	1.28872	2.25686	LastIntron	LastExon	UTR3	GO:0003824::catalytic activity;GO:0004332::fructose-bisphosphate aldolase activity;GO:0005737::cytoplasm;GO:0005739::mitochondrion;GO:0005829::cytosol;GO:0006096::glycolytic process;GO:0006915::apoptotic process;GO:0007568::aging;GO:0008092::cytoskeletal protein binding;GO:0016829::lyase activity;GO:0030388::fructose 1,6-bisphosphate metabolic process;GO:0030424::axon;GO:0030855::epithelial cell …
ENSMUSG00000032059	Alg9	50754101	50754769	2.787	2.27513	11.1989	17.5726	2.00657	2.94931	LastExon	LastExon	UTR3	GO:0000026::alpha-1,2-mannosyltransferase activity;GO:0000030::mannosyltransferase activity;GO:0005783::endoplasmic reticulum;GO:0005789::endoplasmic reticulum membrane;GO:0006486::protein glycosylation;GO:0006487::protein N-linked glycosylation;GO:0016020::membrane;GO:0016021::integral component of membrane;GO:0016740::transferase activity;GO:0016757::transferase activity, transferring glycosyl …
ENSMUSG00000042650	Alkbh5	60445090	60447023	19.1374	23.7855	45.9833	61.0946	1.26472	1.36096	LastExon	LastExon	UTR3	GO:0001666::response to hypoxia;GO:0005634::nucleus;GO:0005654::nucleoplasm;GO:0005794::Golgi apparatus;GO:0005829::cytosol;GO:0006397::mRNA processing;GO:0006406::mRNA export from nucleus;GO:0007283::spermatogenesis;GO:0016491::oxidoreductase activity;GO:0016607::nuclear speck;GO:0016706::oxidoreductase activity, acting on paired donors, with incorporation or reduction of molecular oxygen, 2-oxo…
ENSMUSG00000040506	Ambra1	91747914	91748254	2.787	0.41366	6.39128	6.0093	1.19739	3.86068	LastExon	LastExon	UTR3	GO:0000045::autophagic vacuole assembly;GO:0000422::mitochondrion degradation;GO:0000423::macromitophagy;GO:0005515::protein binding;GO:0005737::cytoplasm;GO:0005739::mitochondrion;GO:0005776::autophagic vacuole;GO:0005829::cytosol;GO:0005930::axoneme;GO:0006914::autophagy;GO:0007275::multicellular organismal development;GO:0007399::nervous system development;GO:0008285::negative regulation of ce…
ENSMUSG00000031751	Amfr	94698600	94699848	28.6132	33.0928	71.209	108.258	1.31538	1.70988	LastExon	UTR3	UTR3	GO:0000151::ubiquitin ligase complex;GO:0000166::nucleotide binding;GO:0000209::protein polyubiquitination;GO:0004842::ubiquitin-protein transferase activity;GO:0005515::protein binding;GO:0005634::nucleus;GO:0005737::cytoplasm;GO:0005783::endoplasmic reticulum;GO:0005789::endoplasmic reticulum membrane;GO:0005794::Golgi apparatus;GO:0005829::cytosol;GO:0005887::integral component of plasma membr…
ENSMUSG00000050947	Amigo1	108095068	108095591	2.4154	3.10245	5.99536	12.747	1.31158	2.03868	LastExon	LastExon	LastExon	GO:0005515::protein binding;GO:0005886::plasma membrane;GO:0005887::integral component of plasma membrane;GO:0007155::cell adhesion;GO:0007156::homophilic cell adhesion via plasma membrane adhesion molecules;GO:0007157::heterophilic cell-cell adhesion via plasma membrane cell adhesion molecules;GO:0007275::multicellular organismal development;GO:0007399::nervous system development;GO:0007409::axo…
ENSMUSG00000050947	Amigo1	108097156	108097507	3.3444	2.27513	7.46592	4.7346	1.15857	1.05729	UTR3	UTR3	UTR3	GO:0005515::protein binding;GO:0005886::plasma membrane;GO:0005887::integral component of plasma membrane;GO:0007155::cell adhesion;GO:0007156::homophilic cell adhesion via plasma membrane adhesion molecules;GO:0007157::heterophilic cell-cell adhesion via plasma membrane cell adhesion molecules;GO:0007275::multicellular organismal development;GO:0007399::nervous system development;GO:0007409::axo…
ENSMUSG00000020610	Amz2	109317072	109317923	11.3338	5.37758	24.038	27.0419	1.08469	2.33017	UTR5	Intron1	Exon2	GO:0005575::cellular_component;GO:0006508::proteolysis;GO:0008233::peptidase activity;GO:0008237::metallopeptidase activity;GO:0016787::hydrolase activity;GO:0046872::metal ion binding
ENSMUSG00000029472	Anapc5	122925704	122926530	13.5634	14.4781	49.2638	92.4158	1.86081	2.67427	Intron14	LastIntron	Intergenic	GO:0005515::protein binding;GO:0005634::nucleus;GO:0005680::anaphase-promoting complex;GO:0005737::cytoplasm;GO:0005819::spindle;GO:0005856::cytoskeleton;GO:0007049::cell cycle;GO:0016567::protein ubiquitination;GO:0019903::protein phosphatase binding;GO:0031145::anaphase-promoting complex-dependent proteasomal ubiquitin-dependent protein catabolic process;GO:0045842::positive regulation of mitot…
ENSMUSG00000029472	Anapc5	122959008	122959381	16.9078	27.9221	39.8748	87.6812	1.23779	1.65086	Intergenic	Exon1	Intron1	GO:0005515::protein binding;GO:0005634::nucleus;GO:0005680::anaphase-promoting complex;GO:0005737::cytoplasm;GO:0005819::spindle;GO:0005856::cytoskeleton;GO:0007049::cell cycle;GO:0016567::protein ubiquitination;GO:0019903::protein phosphatase binding;GO:0031145::anaphase-promoting complex-dependent proteasomal ubiquitin-dependent protein catabolic process;GO:0045842::positive regulation of mitot…
ENSMUSG00000026634	Angel2	190677175	190677734	4.4592	9.92784	16.2893	29.2271	1.86907	1.55775	LastExon	LastExon	UTR3	GO:0000175::3'-5'-exoribonuclease activity;GO:0003730::mRNA 3'-UTR binding;GO:0005737::cytoplasm;GO:0015030::Cajal body;GO:0045930::negative regulation of mitotic cell cycle;GO:0070935::3'-UTR-mediated mRNA stabilization;GO:0090503::RNA phosphodiester bond hydrolysis, exonucleolytic
ENSMUSG00000022265	Ank	27593290	27594525	6.8746	8.89369	23.4724	27.0419	1.77162	1.60434	LastExon	LastExon	UTR3	GO:0005315::inorganic phosphate transmembrane transporter activity;GO:0005886::plasma membrane;GO:0005887::integral component of plasma membrane;GO:0006817::phosphate ion transport;GO:0015114::phosphate ion transmembrane transporter activity;GO:0016020::membrane;GO:0016021::integral component of membrane;GO:0030500::regulation of bone mineralization;GO:0030504::inorganic diphosphate transmembrane…
ENSMUSG00000035569	Ankrd11	123623907	123625372	10.9622	9.30735	26.5266	28.4987	1.2749	1.61445	UTR3	Intron7	Intron7	GO:0001701::in utero embryonic development;GO:0001894::tissue homeostasis;GO:0003674::molecular_function;GO:0005515::protein binding;GO:0005634::nucleus;GO:0005654::nucleoplasm;GO:0005829::cytosol;GO:0009653::anatomical structure morphogenesis;GO:0035264::multicellular organism growth;GO:0042475::odontogenesis of dentin-containing tooth;GO:0048705::skeletal system morphogenesis;GO:0060323::head m…
ENSMUSG00000041870	Ankrd13a	114942304	114943872	21.367	23.3718	47.1145	73.9326	1.14079	1.66144	LastExon	LastExon	UTR3	GO:0002091::negative regulation of receptor internalization;GO:0005515::protein binding;GO:0005737::cytoplasm;GO:0005768::endosome;GO:0005770::late endosome;GO:0005886::plasma membrane;GO:0016020::membrane;GO:0048471::perinuclear region of cytoplasm;GO:0140036::NA;GO:1905667::NA
ENSMUSG00000037907	Ankrd13b	77368244	77368603	3.9018	2.68879	13.9138	20.2131	1.8343	2.91026	Exon2	Intron2	Intron3	GO:0002091::negative regulation of receptor internalization;GO:0005515::protein binding;GO:0005737::cytoplasm;GO:0005768::endosome;GO:0005769::early endosome;GO:0005770::late endosome;GO:0005886::plasma membrane;GO:0016020::membrane;GO:0043231::intracellular membrane-bounded organelle;GO:0048471::perinuclear region of cytoplasm;GO:0140036::NA
ENSMUSG00000037907	Ankrd13b	77363179	77364131	9.1042	12.203	28.6759	74.9342	1.65523	2.61839	Exon10	Exon12	Exon14	GO:0002091::negative regulation of receptor internalization;GO:0005515::protein binding;GO:0005737::cytoplasm;GO:0005768::endosome;GO:0005769::early endosome;GO:0005770::late endosome;GO:0005886::plasma membrane;GO:0016020::membrane;GO:0043231::intracellular membrane-bounded organelle;GO:0048471::perinuclear region of cytoplasm;GO:0140036::NA
ENSMUSG00000037907	Ankrd13b	77367085	77367572	7.432	6.82539	24.0946	39.7889	1.69689	2.54338	Intron4	Exon6	Intron6	GO:0002091::negative regulation of receptor internalization;GO:0005515::protein binding;GO:0005737::cytoplasm;GO:0005768::endosome;GO:0005769::early endosome;GO:0005770::late endosome;GO:0005886::plasma membrane;GO:0016020::membrane;GO:0043231::intracellular membrane-bounded organelle;GO:0048471::perinuclear region of cytoplasm;GO:0140036::NA
ENSMUSG00000055204	Ankrd17	90391142	90391585	3.3444	2.0683	7.23968	7.37505	1.11418	1.83421	Exon29	Exon29	Exon29	GO:0000785::chromatin;GO:0001955::blood vessel maturation;GO:0002376::immune system process;GO:0003676::nucleic acid binding;GO:0003682::chromatin binding;GO:0003723::RNA binding;GO:0005515::protein binding;GO:0005634::nucleus;GO:0005654::nucleoplasm;GO:0005737::cytoplasm;GO:0006275::regulation of DNA replication;GO:0007492::endoderm development;GO:0031965::nuclear membrane;GO:0042742::defense re…
ENSMUSG00000020864	Ankrd40	94225251	94225675	5.7598	3.51611	11.7079	17.6637	1.02339	2.32874	Intron2	Exon3	Exon3	GO:0003674::molecular_function;GO:0005515::protein binding;GO:0005575::cellular_component;GO:0008150::biological_process
ENSMUSG00000020864	Ankrd40	94230401	94231584	8.5468	7.65271	22.2281	20.4863	1.37893	1.42062	LastExon	LastExon	UTR3	GO:0003674::molecular_function;GO:0005515::protein binding;GO:0005575::cellular_component;GO:0008150::biological_process
ENSMUSG00000044864	Ankrd50	38509291	38510257	4.645	3.92977	16.0065	13.1112	1.78491	1.73828	Exon3	Exon3	Exon3	GO:0003674::molecular_function;GO:0005515::protein binding;GO:0032456::endocytic recycling
ENSMUSG00000033055	Ankrd54	78937435	78938057	3.1586	5.17075	6.67408	13.1112	1.07928	1.34235	LastExon	LastExon	LastExon	GO:0005515::protein binding;GO:0005634::nucleus;GO:0005737::cytoplasm;GO:0006913::nucleocytoplasmic transport;GO:0019887::protein kinase regulator activity;GO:0030496::midbody;GO:0044877::NA;GO:0045648::positive regulation of erythrocyte differentiation;GO:0045859::regulation of protein kinase activity;GO:1902531::regulation of intracellular signal transduction
ENSMUSG00000003033	Ap1m1	73006678	73007475	5.574	3.92977	12.1604	21.6699	1.12541	2.46318	Intron6	Exon8	Exon9	GO:0005515::protein binding;GO:0005794::Golgi apparatus;GO:0005802::trans-Golgi network;GO:0006886::intracellular protein transport;GO:0015031::protein transport;GO:0016020::membrane;GO:0016192::vesicle-mediated transport;GO:0030131::clathrin adaptor complex;GO:0030136::clathrin-coated vesicle;GO:0030665::clathrin-coated vesicle membrane;GO:0031410::cytoplasmic vesicle;GO:0032438::melanosome orga…
ENSMUSG00000060279	Ap2a1	44550845	44551125	1.858	1.24098	4.46824	9.92445	1.26596	2.99951	Exon20	Intron20	Exon21	GO:0005515::protein binding;GO:0005886::plasma membrane;GO:0005905::coated pit;GO:0006886::intracellular protein transport;GO:0006897::endocytosis;GO:0006898::receptor-mediated endocytosis;GO:0008022::protein C-terminus binding;GO:0010976::positive regulation of neuron projection development;GO:0015031::protein transport;GO:0016020::membrane;GO:0016192::vesicle-mediated transport;GO:0016323::baso…
ENSMUSG00000060279	Ap2a1	44555137	44555906	4.4592	4.34343	10.3505	17.2995	1.21484	1.99382	Intron8	Exon10	Exon11	GO:0005515::protein binding;GO:0005886::plasma membrane;GO:0005905::coated pit;GO:0006886::intracellular protein transport;GO:0006897::endocytosis;GO:0006898::receptor-mediated endocytosis;GO:0008022::protein C-terminus binding;GO:0010976::positive regulation of neuron projection development;GO:0015031::protein transport;GO:0016020::membrane;GO:0016192::vesicle-mediated transport;GO:0016323::baso…
ENSMUSG00000060279	Ap2a1	44553322	44553895	3.3444	3.92977	6.95688	14.2949	1.05669	1.86298	Intron12	Intron13	Exon15	GO:0005515::protein binding;GO:0005886::plasma membrane;GO:0005905::coated pit;GO:0006886::intracellular protein transport;GO:0006897::endocytosis;GO:0006898::receptor-mediated endocytosis;GO:0008022::protein C-terminus binding;GO:0010976::positive regulation of neuron projection development;GO:0015031::protein transport;GO:0016020::membrane;GO:0016192::vesicle-mediated transport;GO:0016323::baso…
ENSMUSG00000060279	Ap2a1	44549815	44550669	5.2024	9.30735	13.1219	23.1267	1.33473	1.31312	Exon22	LastIntron	UTR3	GO:0005515::protein binding;GO:0005886::plasma membrane;GO:0005905::coated pit;GO:0006886::intracellular protein transport;GO:0006897::endocytosis;GO:0006898::receptor-mediated endocytosis;GO:0008022::protein C-terminus binding;GO:0010976::positive regulation of neuron projection development;GO:0015031::protein transport;GO:0016020::membrane;GO:0016192::vesicle-mediated transport;GO:0016323::baso…
ENSMUSG00000002957	Ap2a2	141200679	141201144	1.4864	3.92977	7.40936	12.8381	2.31753	1.70791	Intron12	Exon13	Exon14	GO:0005515::protein binding;GO:0005886::plasma membrane;GO:0005905::coated pit;GO:0006886::intracellular protein transport;GO:0006897::endocytosis;GO:0006898::receptor-mediated endocytosis;GO:0008021::synaptic vesicle;GO:0008289::lipid binding;GO:0015031::protein transport;GO:0016020::membrane;GO:0016192::vesicle-mediated transport;GO:0019900::kinase binding;GO:0019901::protein kinase binding;GO:…
ENSMUSG00000002957	Ap2a2	141211200	141212888	21.7386	21.3035	48.4719	63.2798	1.15689	1.57065	LastIntron	LastExon	UTR3	GO:0005515::protein binding;GO:0005886::plasma membrane;GO:0005905::coated pit;GO:0006886::intracellular protein transport;GO:0006897::endocytosis;GO:0006898::receptor-mediated endocytosis;GO:0008021::synaptic vesicle;GO:0008289::lipid binding;GO:0015031::protein transport;GO:0016020::membrane;GO:0016192::vesicle-mediated transport;GO:0019900::kinase binding;GO:0019901::protein kinase binding;GO:…
ENSMUSG00000002957	Ap2a2	141142085	141142351	2.787	2.68879	6.95688	5.91825	1.31973	1.13821	Intergenic	UTR5	Intron1	GO:0005515::protein binding;GO:0005886::plasma membrane;GO:0005905::coated pit;GO:0006886::intracellular protein transport;GO:0006897::endocytosis;GO:0006898::receptor-mediated endocytosis;GO:0008021::synaptic vesicle;GO:0008289::lipid binding;GO:0015031::protein transport;GO:0016020::membrane;GO:0016192::vesicle-mediated transport;GO:0019900::kinase binding;GO:0019901::protein kinase binding;GO:…
ENSMUSG00000035152	Ap2b1	83215325	83215584	2.4154	0.20683	5.26008	7.01085	1.12282	5.08307	Intron4	Exon5	Intron5	GO:0001822::kidney development;GO:0003279::cardiac septum development;GO:0003281::ventricular septum development;GO:0005515::protein binding;GO:0005886::plasma membrane;GO:0005905::coated pit;GO:0006886::intracellular protein transport;GO:0006897::endocytosis;GO:0007507::heart development;GO:0015031::protein transport;GO:0016020::membrane;GO:0016192::vesicle-mediated transport;GO:0030117::membran…
ENSMUSG00000035152	Ap2b1	83293407	83295750	53.3246	37.4362	108.482	140.763	1.02458	1.91076	LastExon	LastExon	UTR3	GO:0001822::kidney development;GO:0003279::cardiac septum development;GO:0003281::ventricular septum development;GO:0005515::protein binding;GO:0005886::plasma membrane;GO:0005905::coated pit;GO:0006886::intracellular protein transport;GO:0006897::endocytosis;GO:0007507::heart development;GO:0015031::protein transport;GO:0016020::membrane;GO:0016192::vesicle-mediated transport;GO:0030117::membran…
ENSMUSG00000035152	Ap2b1	83241802	83242061	3.1586	1.86147	7.74872	6.64665	1.29467	1.83619	Intron13	Exon14	Intron14	GO:0001822::kidney development;GO:0003279::cardiac septum development;GO:0003281::ventricular septum development;GO:0005515::protein binding;GO:0005886::plasma membrane;GO:0005905::coated pit;GO:0006886::intracellular protein transport;GO:0006897::endocytosis;GO:0007507::heart development;GO:0015031::protein transport;GO:0016020::membrane;GO:0016192::vesicle-mediated transport;GO:0030117::membran…
ENSMUSG00000022841	Ap2m1	20362263	20362813	13.935	18.8215	49.7728	53.2643	1.83664	1.50079	UTR3	UTR3	UTR3	GO:0002092::positive regulation of receptor internalization;GO:0005048::signal sequence binding;GO:0005515::protein binding;GO:0005739::mitochondrion;GO:0005886::plasma membrane;GO:0005905::coated pit;GO:0006886::intracellular protein transport;GO:0006897::endocytosis;GO:0006900::membrane budding;GO:0008289::lipid binding;GO:0015031::protein transport;GO:0016020::membrane;GO:0016192::vesicle-medi…
ENSMUSG00000081272	Ap2m1-ps	49198098	49199577	126.344	127.821	332.629	688.247	1.39656	2.4288	Intergenic	LastExon	Intergenic	.
ENSMUSG00000021686	Ap3b1	94702187	94702627	2.787	2.68879	7.07	10.4708	1.343	1.96134	LastExon	LastExon	UTR3	GO:0000902::cell morphogenesis;GO:0002224::toll-like receptor signaling pathway;GO:0002244::hematopoietic progenitor cell differentiation;GO:0003016::respiratory system process;GO:0005739::mitochondrion;GO:0005794::Golgi apparatus;GO:0005802::trans-Golgi network;GO:0006464::cellular protein modification process;GO:0006622::protein targeting to lysosome;GO:0006829::zinc ion transport;GO:0006882::c…
ENSMUSG00000020198	Ap3d1	80577728	80578049	3.5302	6.82539	10.9161	16.2069	1.62864	1.24762	UTR5	Exon1	Intron1	GO:0000139::Golgi membrane;GO:0005737::cytoplasm;GO:0005794::Golgi apparatus;GO:0005802::trans-Golgi network;GO:0006623::protein targeting to vacuole;GO:0006829::zinc ion transport;GO:0006886::intracellular protein transport;GO:0006896::Golgi to vacuole transport;GO:0008089::anterograde axon cargo transport;GO:0010008::endosome membrane;GO:0015031::protein transport;GO:0016020::membrane;GO:001618…
ENSMUSG00000063801	Ap3s2	79528004	79530310	35.6736	24.8196	83.935	103.433	1.23442	2.05914	LastExon	UTR3	UTR3	GO:0005794::Golgi apparatus;GO:0005802::trans-Golgi network;GO:0006886::intracellular protein transport;GO:0008089::anterograde axon cargo transport;GO:0015031::protein transport;GO:0016020::membrane;GO:0016192::vesicle-mediated transport;GO:0030117::membrane coat;GO:0030123::AP-3 adaptor complex;GO:0030659::cytoplasmic vesicle membrane;GO:0031410::cytoplasmic vesicle;GO:0043231::intracellular me…
ENSMUSG00000019518	Ap4m1	138176905	138177412	7.432	8.06637	18.6648	19.5758	1.3285	1.27908	UTR3	UTR3	UTR3	GO:0005515::protein binding;GO:0005768::endosome;GO:0005769::early endosome;GO:0005794::Golgi apparatus;GO:0005802::trans-Golgi network;GO:0005829::cytosol;GO:0006605::protein targeting;GO:0006622::protein targeting to lysosome;GO:0006886::intracellular protein transport;GO:0006895::Golgi to endosome transport;GO:0008104::protein localization;GO:0015031::protein transport;GO:0016020::membrane;GO:…
ENSMUSG00000024897	Apba1	23926586	23926898	2.0438	0.82732	6.39128	3.73305	1.64485	2.17384	UTR3	UTR3	UTR3	GO:0001540::beta-amyloid binding;GO:0001701::in utero embryonic development;GO:0005515::protein binding;GO:0005546::phosphatidylinositol-4,5-bisphosphate binding;GO:0005634::nucleus;GO:0005737::cytoplasm;GO:0005794::Golgi apparatus;GO:0005829::cytosol;GO:0005886::plasma membrane;GO:0006886::intracellular protein transport;GO:0007268::synaptic transmission;GO:0007626::locomotory behavior;GO:000802…
ENSMUSG00000024897	Apba1	23870937	23871224	2.0438	1.44781	6.2216	4.82565	1.60603	1.73685	Exon2	Exon2	Exon2	GO:0001540::beta-amyloid binding;GO:0001701::in utero embryonic development;GO:0005515::protein binding;GO:0005546::phosphatidylinositol-4,5-bisphosphate binding;GO:0005634::nucleus;GO:0005737::cytoplasm;GO:0005794::Golgi apparatus;GO:0005829::cytosol;GO:0005886::plasma membrane;GO:0006886::intracellular protein transport;GO:0007268::synaptic transmission;GO:0007626::locomotory behavior;GO:000802…
ENSMUSG00000024897	Apba1	23923667	23925674	14.1208	8.48003	38.0649	23.4909	1.43064	1.46996	UTR3	UTR3	UTR3	GO:0001540::beta-amyloid binding;GO:0001701::in utero embryonic development;GO:0005515::protein binding;GO:0005546::phosphatidylinositol-4,5-bisphosphate binding;GO:0005634::nucleus;GO:0005737::cytoplasm;GO:0005794::Golgi apparatus;GO:0005829::cytosol;GO:0005886::plasma membrane;GO:0006886::intracellular protein transport;GO:0007268::synaptic transmission;GO:0007626::locomotory behavior;GO:000802…
ENSMUSG00000029207	Apbb2	66456254	66459963	34.7446	25.4401	79.8062	101.157	1.19971	1.99142	LastExon	UTR3	UTR3	GO:0001540::beta-amyloid binding;GO:0001764::neuron migration;GO:0005515::protein binding;GO:0005634::nucleus;GO:0005737::cytoplasm;GO:0006355::regulation of transcription, DNA-templated;GO:0007050::cell cycle arrest;GO:0007411::axon guidance;GO:0008134::transcription factor binding;GO:0030048::actin filament-based movement;GO:0030198::extracellular matrix organization;GO:0030308::negative regula…
ENSMUSG00000029207	Apbb2	66608915	66609487	3.5302	4.75709	8.99304	10.2887	1.34906	1.11291	Exon5	Exon5	Exon5	GO:0001540::beta-amyloid binding;GO:0001764::neuron migration;GO:0005515::protein binding;GO:0005634::nucleus;GO:0005737::cytoplasm;GO:0006355::regulation of transcription, DNA-templated;GO:0007050::cell cycle arrest;GO:0007411::axon guidance;GO:0008134::transcription factor binding;GO:0030048::actin filament-based movement;GO:0030198::extracellular matrix organization;GO:0030308::negative regula…
ENSMUSG00000071847	Apcdd1	63069975	63070508	2.2296	5.99807	10.6898	26.0403	2.26138	2.11818	Intron2	Exon3	Exon3	GO:0001942::hair follicle development;GO:0005886::plasma membrane;GO:0005887::integral component of plasma membrane;GO:0016020::membrane;GO:0016021::integral component of membrane;GO:0016055::Wnt signaling pathway;GO:0017147::Wnt-protein binding;GO:0030178::negative regulation of Wnt signaling pathway;GO:0042487::regulation of odontogenesis of dentin-containing tooth;GO:0042802::identical protein…
ENSMUSG00000071847	Apcdd1	63084904	63086841	13.5634	31.645	56.6166	117.91	2.06151	1.89764	LastExon	LastExon	UTR3	GO:0001942::hair follicle development;GO:0005886::plasma membrane;GO:0005887::integral component of plasma membrane;GO:0016020::membrane;GO:0016021::integral component of membrane;GO:0016055::Wnt signaling pathway;GO:0017147::Wnt-protein binding;GO:0030178::negative regulation of Wnt signaling pathway;GO:0042487::regulation of odontogenesis of dentin-containing tooth;GO:0042802::identical protein…
ENSMUSG00000025269	Apex2	149353322	149353601	2.2296	2.68879	9.6152	14.7501	2.10853	2.4557	UTR3	UTR3	UTR3	GO:0001650::fibrillar center;GO:0003677::DNA binding;GO:0003906::DNA-(apurinic or apyrimidinic site) lyase activity;GO:0004518::nuclease activity;GO:0004519::endonuclease activity;GO:0004527::exonuclease activity;GO:0004528::phosphodiesterase I activity;GO:0005634::nucleus;GO:0005654::nucleoplasm;GO:0005737::cytoplasm;GO:0005739::mitochondrion;GO:0005743::mitochondrial inner membrane;GO:0006281::…
ENSMUSG00000015750	Aph1a	95803598	95803959	2.2296	3.51611	4.63792	11.9276	1.05669	1.76225	LastExon	LastExon	UTR3	GO:0001656::metanephros development;GO:0005515::protein binding;GO:0005739::mitochondrion;GO:0005769::early endosome;GO:0005783::endoplasmic reticulum;GO:0005789::endoplasmic reticulum membrane;GO:0005794::Golgi apparatus;GO:0005886::plasma membrane;GO:0005887::integral component of plasma membrane;GO:0006509::membrane protein ectodomain proteolysis;GO:0007219::Notch signaling pathway;GO:0007220:…
ENSMUSG00000032375	Aph1b	66683042	66683594	5.3882	1.86147	11.0292	9.105	1.03345	2.29022	UTR3	UTR3	UTR3	GO:0001963::synaptic transmission, dopaminergic;GO:0005783::endoplasmic reticulum;GO:0005886::plasma membrane;GO:0006509::membrane protein ectodomain proteolysis;GO:0007219::Notch signaling pathway;GO:0007220::Notch receptor processing;GO:0007614::short-term memory;GO:0010950::positive regulation of endopeptidase activity;GO:0016020::membrane;GO:0016021::integral component of membrane;GO:0016485:…
ENSMUSG00000022892	App	84821740	84821999	2.787	1.65464	5.88224	9.19605	1.07765	2.4745	Intron10	Exon11	Intron11	GO:0000122::negative regulation of transcription from RNA polymerase II promoter;GO:0000185::activation of MAPKKK activity;GO:0000187::activation of MAPK activity;GO:0000978::RNA polymerase II core promoter proximal region sequence-specific DNA binding;GO:0001664::G-protein coupled receptor binding;GO:0001774::microglial cell activation;GO:0001878::response to yeast;GO:0001934::positive regulatio…
ENSMUSG00000022892	App	84853156	84853467	1.3006	1.86147	8.82336	7.73925	2.76215	2.05575	Intron5	Exon6	Intron6	GO:0000122::negative regulation of transcription from RNA polymerase II promoter;GO:0000185::activation of MAPKKK activity;GO:0000187::activation of MAPK activity;GO:0000978::RNA polymerase II core promoter proximal region sequence-specific DNA binding;GO:0001664::G-protein coupled receptor binding;GO:0001774::microglial cell activation;GO:0001878::response to yeast;GO:0001934::positive regulatio…
ENSMUSG00000022892	App	84774906	84775210	1.6722	3.10245	7.18312	11.1081	2.10286	1.84013	Intron13	Exon14	Intron14	GO:0000122::negative regulation of transcription from RNA polymerase II promoter;GO:0000185::activation of MAPKKK activity;GO:0000187::activation of MAPK activity;GO:0000978::RNA polymerase II core promoter proximal region sequence-specific DNA binding;GO:0001664::G-protein coupled receptor binding;GO:0001774::microglial cell activation;GO:0001878::response to yeast;GO:0001934::positive regulatio…
ENSMUSG00000022892	App	84876664	84876986	3.3444	2.68879	6.90032	8.64975	1.04492	1.6857	Intron4	Exon5	Intron5	GO:0000122::negative regulation of transcription from RNA polymerase II promoter;GO:0000185::activation of MAPKKK activity;GO:0000187::activation of MAPK activity;GO:0000978::RNA polymerase II core promoter proximal region sequence-specific DNA binding;GO:0001664::G-protein coupled receptor binding;GO:0001774::microglial cell activation;GO:0001878::response to yeast;GO:0001934::positive regulatio…
ENSMUSG00000022892	App	84751348	84752311	15.4214	17.9942	31.7867	37.5126	1.04349	1.05984	LastExon	UTR3	UTR3	GO:0000122::negative regulation of transcription from RNA polymerase II promoter;GO:0000185::activation of MAPKKK activity;GO:0000187::activation of MAPK activity;GO:0000978::RNA polymerase II core promoter proximal region sequence-specific DNA binding;GO:0001664::G-protein coupled receptor binding;GO:0001774::microglial cell activation;GO:0001878::response to yeast;GO:0001934::positive regulatio…
ENSMUSG00000006589	Aprt	123301387	123301768	3.5302	4.75709	8.99304	13.2023	1.34906	1.47264	LastIntron	Intergenic	Intergenic	GO:0002055::adenine binding;GO:0003999::adenine phosphoribosyltransferase activity;GO:0005654::nucleoplasm;GO:0005737::cytoplasm;GO:0005829::cytosol;GO:0006166::purine ribonucleoside salvage;GO:0006168::adenine salvage;GO:0007595::lactation;GO:0007625::grooming behavior;GO:0009116::nucleoside metabolic process;GO:0016208::AMP binding;GO:0016740::transferase activity;GO:0016757::transferase activi…
ENSMUSG00000042350	Arel1	84964963	84967585	26.1978	20.4762	53.9582	58.0899	1.0424	1.50434	Exon19	UTR3	UTR3	GO:0000209::protein polyubiquitination;GO:0004842::ubiquitin-protein transferase activity;GO:0005515::protein binding;GO:0005737::cytoplasm;GO:0005829::cytosol;GO:0006511::ubiquitin-dependent protein catabolic process;GO:0006915::apoptotic process;GO:0016020::membrane;GO:0016021::integral component of membrane;GO:0016567::protein ubiquitination;GO:0016740::transferase activity;GO:0043066::negativ…
ENSMUSG00000067851	Arfgef1	10207847	10209089	7.9894	7.23905	24.2077	31.6854	1.59931	2.12995	LastExon	UTR3	UTR3	GO:0000139::Golgi membrane;GO:0005085::guanyl-nucleotide exchange factor activity;GO:0005634::nucleus;GO:0005654::nucleoplasm;GO:0005730::nucleolus;GO:0005737::cytoplasm;GO:0005794::Golgi apparatus;GO:0005802::trans-Golgi network;GO:0005829::cytosol;GO:0007030::Golgi organization;GO:0010256::endomembrane system organization;GO:0015031::protein transport;GO:0016020::membrane;GO:0016363::nuclear ma…
ENSMUSG00000030881	Arfip2	105284697	105285602	6.503	8.89369	17.5902	30.5928	1.43559	1.78234	LastIntron	LastExon	LastExon	GO:0001726::ruffle;GO:0005515::protein binding;GO:0005543::phospholipid binding;GO:0005737::cytoplasm;GO:0005794::Golgi apparatus;GO:0005938::cell cortex;GO:0006886::intracellular protein transport;GO:0006914::autophagy;GO:0016020::membrane;GO:0019904::protein domain specific binding;GO:0030036::actin cytoskeleton organization;GO:0030742::GTP-dependent protein binding;GO:0032588::trans-Golgi netw…
ENSMUSG00000027247	Arhgap1	91501132	91502604	8.361	10.5483	17.873	30.957	1.09603	1.55326	LastExon	LastExon	UTR3	GO:0001726::ruffle;GO:0005096::GTPase activator activity;GO:0005515::protein binding;GO:0005737::cytoplasm;GO:0005886::plasma membrane;GO:0007165::signal transduction;GO:0007264::small GTPase mediated signal transduction;GO:0010008::endosome membrane;GO:0016197::endosomal transport;GO:0017124::SH3 domain binding;GO:0031252::cell leading edge;GO:0031267::small GTPase binding;GO:0033572::transferri…
ENSMUSG00000036591	Arhgap21	20972138	20972532	3.716	4.55026	11.9342	11.6544	1.68328	1.35685	Intron1	Exon2	Intron2	GO:0005096::GTPase activator activity;GO:0005515::protein binding;GO:0005794::Golgi apparatus;GO:0005886::plasma membrane;GO:0007030::Golgi organization;GO:0007165::signal transduction;GO:0015629::actin cytoskeleton;GO:0030054::cell junction;GO:0043547::positive regulation of GTPase activity;GO:0051683::establishment of Golgi localization;GO:0051684::maintenance of Golgi location;GO:0072384::orga…
ENSMUSG00000036591	Arhgap21	20864691	20864947	1.4864	1.24098	3.9592	2.7315	1.41339	1.13821	Intron17	Exon18	Intron18	GO:0005096::GTPase activator activity;GO:0005515::protein binding;GO:0005794::Golgi apparatus;GO:0005886::plasma membrane;GO:0007030::Golgi organization;GO:0007165::signal transduction;GO:0015629::actin cytoskeleton;GO:0030054::cell junction;GO:0043547::positive regulation of GTPase activity;GO:0051683::establishment of Golgi localization;GO:0051684::maintenance of Golgi location;GO:0072384::orga…
ENSMUSG00000041444	Arhgap32	32171295	32171840	4.8308	4.55026	13.8572	15.6606	1.5203	1.78312	LastExon	LastExon	LastExon	GO:0000139::Golgi membrane;GO:0001650::fibrillar center;GO:0005096::GTPase activator activity;GO:0005515::protein binding;GO:0005654::nucleoplasm;GO:0005737::cytoplasm;GO:0005768::endosome;GO:0005783::endoplasmic reticulum;GO:0005789::endoplasmic reticulum membrane;GO:0005794::Golgi apparatus;GO:0005938::cell cortex;GO:0007165::signal transduction;GO:0007264::small GTPase mediated signal transduc…
ENSMUSG00000036882	Arhgap33	30229205	30230106	10.9622	10.5483	23.5855	42.2472	1.10536	2.00185	Exon8	Intron10	Exon13	GO:0005096::GTPase activator activity;GO:0005515::protein binding;GO:0005737::cytoplasm;GO:0005886::plasma membrane;GO:0007165::signal transduction;GO:0007264::small GTPase mediated signal transduction;GO:0009636::response to toxic substance;GO:0015031::protein transport;GO:0016020::membrane;GO:0019901::protein kinase binding;GO:0032991::macromolecular complex;GO:0035091::phosphatidylinositol bin…
ENSMUSG00000036882	Arhgap33	30231538	30231801	2.4154	4.75709	7.01344	13.5665	1.53786	1.5119	Exon5	Intron5	Exon6	GO:0005096::GTPase activator activity;GO:0005515::protein binding;GO:0005737::cytoplasm;GO:0005886::plasma membrane;GO:0007165::signal transduction;GO:0007264::small GTPase mediated signal transduction;GO:0009636::response to toxic substance;GO:0015031::protein transport;GO:0016020::membrane;GO:0019901::protein kinase binding;GO:0032991::macromolecular complex;GO:0035091::phosphatidylinositol bin…
ENSMUSG00000058230	Arhgap35	16228970	16231866	47.0074	40.125	118.776	112.356	1.33728	1.4855	LastExon	UTR3	UTR3	GO:0000166::nucleotide binding;GO:0001843::neural tube closure;GO:0003677::DNA binding;GO:0003924::GTPase activity;GO:0005096::GTPase activator activity;GO:0005525::GTP binding;GO:0005543::phospholipid binding;GO:0005634::nucleus;GO:0005737::cytoplasm;GO:0005829::cytosol;GO:0005856::cytoskeleton;GO:0005886::plasma membrane;GO:0007165::signal transduction;GO:0007229::integrin-mediated signaling pa…
ENSMUSG00000058230	Arhgap35	16295460	16299147	58.7128	47.1572	143.832	114.723	1.29264	1.2826	UTR5	Exon2	Exon2	GO:0000166::nucleotide binding;GO:0001843::neural tube closure;GO:0003677::DNA binding;GO:0003924::GTPase activity;GO:0005096::GTPase activator activity;GO:0005525::GTP binding;GO:0005543::phospholipid binding;GO:0005634::nucleus;GO:0005737::cytoplasm;GO:0005829::cytosol;GO:0005856::cytoskeleton;GO:0005886::plasma membrane;GO:0007165::signal transduction;GO:0007229::integrin-mediated signaling pa…
ENSMUSG00000025132	Arhgdia	120468939	120470271	75.9922	79.0091	183.481	337.887	1.27171	2.09645	LastIntron	UTR3	UTR3	GO:0001772::immunological synapse;GO:0005094::Rho GDP-dissociation inhibitor activity;GO:0005096::GTPase activator activity;GO:0005504::fatty acid binding;GO:0005515::protein binding;GO:0005615::extracellular space;GO:0005634::nucleus;GO:0005737::cytoplasm;GO:0005829::cytosol;GO:0007266::Rho protein signal transduction;GO:0008360::regulation of cell shape;GO:0016020::membrane;GO:0019901::protein …
ENSMUSG00000025132	Arhgdia	120470788	120471266	20.8096	25.2333	57.0125	75.7536	1.45403	1.58599	Intron1	Exon2	Intron3	GO:0001772::immunological synapse;GO:0005094::Rho GDP-dissociation inhibitor activity;GO:0005096::GTPase activator activity;GO:0005504::fatty acid binding;GO:0005515::protein binding;GO:0005615::extracellular space;GO:0005634::nucleus;GO:0005737::cytoplasm;GO:0005829::cytosol;GO:0007266::Rho protein signal transduction;GO:0008360::regulation of cell shape;GO:0016020::membrane;GO:0019901::protein …
ENSMUSG00000041977	Arhgef11	87524938	87525398	3.716	3.10245	7.69216	6.82875	1.04964	1.13821	UTR5	UTR5	UTR5	GO:0001664::G-protein coupled receptor binding;GO:0005085::guanyl-nucleotide exchange factor activity;GO:0005096::GTPase activator activity;GO:0005515::protein binding;GO:0005737::cytoplasm;GO:0007186::G-protein coupled receptor signaling pathway;GO:0007266::Rho protein signal transduction;GO:0016020::membrane;GO:0035556::intracellular signal transduction;GO:0043547::positive regulation of GTPase…
ENSMUSG00000019467	Arhgef25	127019517	127020136	4.0876	7.44588	9.16272	15.2054	1.16452	1.03007	Intron10	Intron11	Intron12	GO:0005085::guanyl-nucleotide exchange factor activity;GO:0035023::regulation of Rho protein signal transduction;GO:0050790::regulation of catalytic activity
ENSMUSG00000031511	Arhgef7	11867626	11867918	3.9018	2.48196	9.44552	9.92445	1.27549	1.99951	Intron15	Exon16	Intron16	GO:0000322::storage vacuole;GO:0001726::ruffle;GO:0002244::hematopoietic progenitor cell differentiation;GO:0005085::guanyl-nucleotide exchange factor activity;GO:0005515::protein binding;GO:0005737::cytoplasm;GO:0005813::centrosome;GO:0005829::cytosol;GO:0005886::plasma membrane;GO:0005925::focal adhesion;GO:0005938::cell cortex;GO:0007030::Golgi organization;GO:0007264::small GTPase mediated si…
ENSMUSG00000007880	Arid1a	133421067	133421383	3.1586	1.44781	8.54056	12.3828	1.43505	3.09639	Intron7	Exon8	Intron8	GO:0000122::negative regulation of transcription from RNA polymerase II promoter;GO:0000785::chromatin;GO:0001704::formation of primary germ layer;GO:0001843::neural tube closure;GO:0003205::cardiac chamber development;GO:0003408::optic cup formation involved in camera-type eye development;GO:0003677::DNA binding;GO:0005515::protein binding;GO:0005634::nucleus;GO:0005654::nucleoplasm;GO:0006325::…
ENSMUSG00000007880	Arid1a	133423110	133423467	2.4154	1.44781	5.82568	6.9198	1.27016	2.25686	Exon5	Exon5	Intron5	GO:0000122::negative regulation of transcription from RNA polymerase II promoter;GO:0000785::chromatin;GO:0001704::formation of primary germ layer;GO:0001843::neural tube closure;GO:0003205::cardiac chamber development;GO:0003408::optic cup formation involved in camera-type eye development;GO:0003677::DNA binding;GO:0005515::protein binding;GO:0005634::nucleus;GO:0005654::nucleoplasm;GO:0006325::…
ENSMUSG00000069729	Arid1b	5393781	5394099	2.4154	2.27513	6.33472	9.105	1.39102	2.00071	UTR3	UTR3	UTR3	GO:0003677::DNA binding;GO:0005515::protein binding;GO:0005634::nucleus;GO:0005654::nucleoplasm;GO:0005737::cytoplasm;GO:0005829::cytosol;GO:0005886::plasma membrane;GO:0006325::chromatin organization;GO:0006338::chromatin remodeling;GO:0006357::regulation of transcription from RNA polymerase II promoter;GO:0007270::neuron-neuron synaptic transmission;GO:0007399::nervous system development;GO:001…
ENSMUSG00000069729	Arid1b	5394359	5394665	3.5302	3.10245	7.3528	9.8334	1.05854	1.66428	UTR3	UTR3	UTR3	GO:0003677::DNA binding;GO:0005515::protein binding;GO:0005634::nucleus;GO:0005654::nucleoplasm;GO:0005737::cytoplasm;GO:0005829::cytosol;GO:0005886::plasma membrane;GO:0006325::chromatin organization;GO:0006338::chromatin remodeling;GO:0006357::regulation of transcription from RNA polymerase II promoter;GO:0007270::neuron-neuron synaptic transmission;GO:0007399::nervous system development;GO:001…
ENSMUSG00000069729	Arid1b	5391885	5393627	16.3504	15.9259	33.8794	48.0744	1.05108	1.59389	LastExon	LastExon	UTR3	GO:0003677::DNA binding;GO:0005515::protein binding;GO:0005634::nucleus;GO:0005654::nucleoplasm;GO:0005737::cytoplasm;GO:0005829::cytosol;GO:0005886::plasma membrane;GO:0006325::chromatin organization;GO:0006338::chromatin remodeling;GO:0006357::regulation of transcription from RNA polymerase II promoter;GO:0007270::neuron-neuron synaptic transmission;GO:0007399::nervous system development;GO:001…
ENSMUSG00000033237	Arid2	96267797	96270585	39.018	20.4762	92.3625	84.6765	1.24317	2.04801	Intron14	Exon15	Exon15	GO:0003007::heart morphogenesis;GO:0003677::DNA binding;GO:0005634::nucleus;GO:0005654::nucleoplasm;GO:0005667::transcription factor complex;GO:0005886::plasma membrane;GO:0006325::chromatin organization;GO:0006337::nucleosome disassembly;GO:0006355::regulation of transcription, DNA-templated;GO:0008134::transcription factor binding;GO:0008285::negative regulation of cell proliferation;GO:0030336…
ENSMUSG00000033237	Arid2	96259551	96259868	0.929	1.24098	7.29624	4.7346	2.9734	1.93176	Intron7	Exon8	Intron8	GO:0003007::heart morphogenesis;GO:0003677::DNA binding;GO:0005634::nucleus;GO:0005654::nucleoplasm;GO:0005667::transcription factor complex;GO:0005886::plasma membrane;GO:0006325::chromatin organization;GO:0006337::nucleosome disassembly;GO:0006355::regulation of transcription, DNA-templated;GO:0008134::transcription factor binding;GO:0008285::negative regulation of cell proliferation;GO:0030336…
ENSMUSG00000025234	Arih1	59378928	59379353	31.0286	18.201	63.121	90.6858	1.02452	2.31686	Intron1	Intron1	Intron1	GO:0000151::ubiquitin ligase complex;GO:0000209::protein polyubiquitination;GO:0004842::ubiquitin-protein transferase activity;GO:0005634::nucleus;GO:0005737::cytoplasm;GO:0006511::ubiquitin-dependent protein catabolic process;GO:0008270::zinc ion binding;GO:0015030::Cajal body;GO:0016567::protein ubiquitination;GO:0016604::nuclear body;GO:0016740::transferase activity;GO:0019005::SCF ubiquitin l…
ENSMUSG00000024944	Arl2	6187592	6187870	2.0438	1.44781	4.29856	8.7408	1.0726	2.59389	Exon2	Intron2	Exon3	GO:0000166::nucleotide binding;GO:0003924::GTPase activity;GO:0005515::protein binding;GO:0005525::GTP binding;GO:0005634::nucleus;GO:0005654::nucleoplasm;GO:0005730::nucleolus;GO:0005737::cytoplasm;GO:0005739::mitochondrion;GO:0005758::mitochondrial intermembrane space;GO:0005794::Golgi apparatus;GO:0005813::centrosome;GO:0005815::microtubule organizing center;GO:0005829::cytosol;GO:0005856::cyt…
ENSMUSG00000024944	Arl2	6184428	6184753	2.787	5.17075	7.23968	10.5618	1.37721	1.03041	LastExon	LastExon	LastExon	GO:0000166::nucleotide binding;GO:0003924::GTPase activity;GO:0005515::protein binding;GO:0005525::GTP binding;GO:0005634::nucleus;GO:0005654::nucleoplasm;GO:0005730::nucleolus;GO:0005737::cytoplasm;GO:0005739::mitochondrion;GO:0005758::mitochondrial intermembrane space;GO:0005794::Golgi apparatus;GO:0005813::centrosome;GO:0005815::microtubule organizing center;GO:0005829::cytosol;GO:0005856::cyt…
ENSMUSG00000026426	Arl8a	135081913	135082521	8.7326	3.92977	37.8952	51.5343	2.11753	3.71302	Intron3	Intron5	Exon6	GO:0000166::nucleotide binding;GO:0003924::GTPase activity;GO:0005525::GTP binding;GO:0005737::cytoplasm;GO:0005764::lysosome;GO:0005765::lysosomal membrane;GO:0005768::endosome;GO:0005774::vacuolar membrane;GO:0005819::spindle;GO:0005856::cytoskeleton;GO:0007049::cell cycle;GO:0007059::chromosome segregation;GO:0008089::anterograde axon cargo transport;GO:0010008::endosome membrane;GO:0015031::p…
ENSMUSG00000026426	Arl8a	135082944	135083983	89.3698	85.8345	209.951	270.601	1.23219	1.65654	LastIntron	LastExon	UTR3	GO:0000166::nucleotide binding;GO:0003924::GTPase activity;GO:0005525::GTP binding;GO:0005737::cytoplasm;GO:0005764::lysosome;GO:0005765::lysosomal membrane;GO:0005768::endosome;GO:0005774::vacuolar membrane;GO:0005819::spindle;GO:0005856::cytoskeleton;GO:0007049::cell cycle;GO:0007059::chromosome segregation;GO:0008089::anterograde axon cargo transport;GO:0010008::endosome membrane;GO:0015031::p…
ENSMUSG00000057219	Armc7	115381286	115382632	6.503	10.5483	18.382	34.508	1.49912	1.70992	UTR3	Intergenic	Intergenic	GO:0005515::protein binding;GO:0008150::biological_process
ENSMUSG00000006304	Arpc2	74301485	74301873	1.3006	1.03415	2.828	10.7439	1.1206	3.377	Intron7	Exon8	Intron8	GO:0003779::actin binding;GO:0005200::structural constituent of cytoskeleton;GO:0005515::protein binding;GO:0005634::nucleus;GO:0005654::nucleoplasm;GO:0005737::cytoplasm;GO:0005768::endosome;GO:0005856::cytoskeleton;GO:0005885::Arp2/3 protein complex;GO:0005886::plasma membrane;GO:0005925::focal adhesion;GO:0009986::cell surface;GO:0010592::positive regulation of lamellipodium assembly;GO:001491…
ENSMUSG00000006304	Arpc2	74275697	74276058	5.0166	4.96392	15.1015	14.2038	1.58991	1.51673	UTR5	Intron1	Exon2	GO:0003779::actin binding;GO:0005200::structural constituent of cytoskeleton;GO:0005515::protein binding;GO:0005634::nucleus;GO:0005654::nucleoplasm;GO:0005737::cytoplasm;GO:0005768::endosome;GO:0005856::cytoskeleton;GO:0005885::Arp2/3 protein complex;GO:0005886::plasma membrane;GO:0005925::focal adhesion;GO:0009986::cell surface;GO:0010592::positive regulation of lamellipodium assembly;GO:001491…
ENSMUSG00000029465	Arpc3	122543851	122544188	2.9728	2.27513	9.38896	8.3766	1.65914	1.88042	LastIntron	LastExon	UTR3	GO:0003779::actin binding;GO:0005200::structural constituent of cytoskeleton;GO:0005515::protein binding;GO:0005634::nucleus;GO:0005737::cytoplasm;GO:0005856::cytoskeleton;GO:0005885::Arp2/3 protein complex;GO:0030027::lamellipodium;GO:0030833::regulation of actin filament polymerization;GO:0031252::cell leading edge;GO:0031941::filamentous actin;GO:0034314::Arp2/3 complex-mediated actin nucleati…
ENSMUSG00000060216	Arrb2	70330989	70331487	5.2024	3.10245	13.8006	15.0233	1.40748	2.27572	LastIntron	LastExon	UTR3	GO:0001664::G-protein coupled receptor binding;GO:0001932::regulation of protein phosphorylation;GO:0001933::negative regulation of protein phosphorylation;GO:0001934::positive regulation of protein phosphorylation;GO:0002031::G-protein coupled receptor internalization;GO:0002032::desensitization of G-protein coupled receptor protein signaling pathway by arrestin;GO:0002092::positive regulation o…
ENSMUSG00000060216	Arrb2	70327213	70327583	0.929	2.48196	3.6764	8.9229	1.98454	1.84603	Intron4	Exon5	Exon5	GO:0001664::G-protein coupled receptor binding;GO:0001932::regulation of protein phosphorylation;GO:0001933::negative regulation of protein phosphorylation;GO:0001934::positive regulation of protein phosphorylation;GO:0002031::G-protein coupled receptor internalization;GO:0002032::desensitization of G-protein coupled receptor protein signaling pathway by arrestin;GO:0002092::positive regulation o…
ENSMUSG00000074794	Arrdc3	81038649	81038911	5.2024	4.75709	13.1219	20.8505	1.33473	2.13193	Intron4	Exon5	Intron5	GO:0001659::temperature homeostasis;GO:0005737::cytoplasm;GO:0005764::lysosome;GO:0005768::endosome;GO:0005769::early endosome;GO:0005886::plasma membrane;GO:0015031::protein transport;GO:0016020::membrane;GO:0031651::negative regulation of heat generation;GO:0031699::beta-3 adrenergic receptor binding;GO:0043588::skin development;GO:0051443::positive regulation of ubiquitin-protein transferase a…
ENSMUSG00000031982	Arv1	125460529	125460809	2.2296	1.44781	5.76912	4.09725	1.37157	1.50078	LastIntron	UTR3	UTR3	GO:0003674::molecular_function;GO:0005783::endoplasmic reticulum;GO:0005789::endoplasmic reticulum membrane;GO:0005794::Golgi apparatus;GO:0006629::lipid metabolic process;GO:0006665::sphingolipid metabolic process;GO:0006869::lipid transport;GO:0008202::steroid metabolic process;GO:0008203::cholesterol metabolic process;GO:0008206::bile acid metabolic process;GO:0016020::membrane;GO:0016021::int…
ENSMUSG00000118669	ARVCF	18225774	18226703	7.2462	5.99807	19.3435	28.3166	1.41655	2.23908	UTR3	Intergenic	Intergenic	GO:0005515::protein binding;GO:0005634::nucleus;GO:0005737::cytoplasm;GO:0005886::plasma membrane;GO:0005912::adherens junction;GO:0007043::cell-cell junction assembly;GO:0007155::cell adhesion;GO:0007275::multicellular organismal development;GO:0016339::calcium-dependent cell-cell adhesion via plasma membrane cell adhesion molecules;GO:0045296::cadherin binding;GO:0098609::cell-cell adhesion
ENSMUSG00000035277	Arx	92332369	92333020	5.7598	2.27513	13.2916	18.9384	1.20642	3.05729	Exon2	Exon2	Exon2	GO:0000122::negative regulation of transcription from RNA polymerase II promoter;GO:0000977::RNA polymerase II regulatory region sequence-specific DNA binding;GO:0000978::RNA polymerase II core promoter proximal region sequence-specific DNA binding;GO:0000981::sequence-specific DNA binding RNA polymerase II transcription factor activity;GO:0001227::RNA polymerase II transcription regulatory regio…
ENSMUSG00000022377	Asap1	63960529	63961371	6.8746	8.48003	16.2893	17.0264	1.24458	1.00563	LastIntron	UTR3	UTR3	GO:0001786::phosphatidylserine binding;GO:0002102::podosome;GO:0005096::GTPase activator activity;GO:0005515::protein binding;GO:0005546::phosphatidylinositol-4,5-bisphosphate binding;GO:0005547::phosphatidylinositol-3,4,5-trisphosphate binding;GO:0005737::cytoplasm;GO:0005829::cytosol;GO:0016020::membrane;GO:0030030::cell projection organization;GO:0031253::cell projection membrane;GO:0043197::d…
ENSMUSG00000048175	Asb8	98032561	98034239	9.1042	8.06637	26.9791	53.2643	1.56724	2.72318	LastExon	UTR3	UTR3	GO:0005515::protein binding;GO:0016567::protein ubiquitination;GO:0035556::intracellular signal transduction
ENSMUSG00000023017	Asic1	99568298	99568558	1.6722	2.27513	3.56328	8.28555	1.09146	1.86465	UTR5	UTR5	UTR5	GO:0001662::behavioral fear response;GO:0001975::response to amphetamine;GO:0005216::ion channel activity;GO:0005261::cation channel activity;GO:0005272::sodium channel activity;GO:0005515::protein binding;GO:0005794::Golgi apparatus;GO:0005886::plasma membrane;GO:0005887::integral component of plasma membrane;GO:0006811::ion transport;GO:0006812::cation transport;GO:0006814::sodium ion transport…
ENSMUSG00000023017	Asic1	99597106	99598280	10.7764	13.444	22.6806	38.15	1.07358	1.50472	UTR3	UTR3	UTR3	GO:0001662::behavioral fear response;GO:0001975::response to amphetamine;GO:0005216::ion channel activity;GO:0005261::cation channel activity;GO:0005272::sodium channel activity;GO:0005515::protein binding;GO:0005794::Golgi apparatus;GO:0005886::plasma membrane;GO:0005887::integral component of plasma membrane;GO:0006811::ion transport;GO:0006812::cation transport;GO:0006814::sodium ion transport…
ENSMUSG00000023017	Asic1	99598557	99598917	2.9728	5.37758	10.2374	14.477	1.78396	1.42873	UTR3	UTR3	UTR3	GO:0001662::behavioral fear response;GO:0001975::response to amphetamine;GO:0005216::ion channel activity;GO:0005261::cation channel activity;GO:0005272::sodium channel activity;GO:0005515::protein binding;GO:0005794::Golgi apparatus;GO:0005886::plasma membrane;GO:0005887::integral component of plasma membrane;GO:0006811::ion transport;GO:0006812::cation transport;GO:0006814::sodium ion transport…
ENSMUSG00000046378	Asphd1	126544054	126544780	13.5634	16.9601	47.3973	98.6072	1.80509	2.53955	UTR3	Intergenic	Intergenic	GO:0003674::molecular_function;GO:0005575::cellular_component;GO:0008150::biological_process;GO:0016020::membrane;GO:0016021::integral component of membrane;GO:0016491::oxidoreductase activity;GO:0018193::peptidyl-amino acid modification;GO:0051213::dioxygenase activity
ENSMUSG00000029348	Asphd2	112533305	112533710	4.2734	5.17075	9.21928	13.9307	1.10927	1.42982	LastExon	UTR3	UTR3	GO:0003674::molecular_function;GO:0008150::biological_process;GO:0016020::membrane;GO:0016021::integral component of membrane;GO:0016491::oxidoreductase activity;GO:0018193::peptidyl-amino acid modification;GO:0046872::metal ion binding;GO:0051213::dioxygenase activity
ENSMUSG00000026587	Astn1	158189960	158190435	4.2734	5.17075	11.9907	13.7486	1.48846	1.41084	UTR5	UTR5	Exon1	GO:0001764::neuron migration;GO:0005515::protein binding;GO:0005768::endosome;GO:0005886::plasma membrane;GO:0007155::cell adhesion;GO:0007158::neuron cell-cell adhesion;GO:0007626::locomotory behavior;GO:0009897::external side of plasma membrane;GO:0016020::membrane;GO:0016021::integral component of membrane;GO:0016477::cell migration;GO:0030136::clathrin-coated vesicle;GO:0031410::cytoplasmic v…
ENSMUSG00000026587	Astn1	158516127	158519242	42.1766	38.6772	99.1497	94.4189	1.23317	1.28759	LastExon	LastExon	UTR3	GO:0001764::neuron migration;GO:0005515::protein binding;GO:0005768::endosome;GO:0005886::plasma membrane;GO:0007155::cell adhesion;GO:0007158::neuron cell-cell adhesion;GO:0007626::locomotory behavior;GO:0009897::external side of plasma membrane;GO:0016020::membrane;GO:0016021::integral component of membrane;GO:0016477::cell migration;GO:0030136::clathrin-coated vesicle;GO:0031410::cytoplasmic v…
ENSMUSG00000028373	Astn2	65531396	65533505	12.8202	12.203	27.2054	44.3414	1.08547	1.86142	Intron16	Intron16	Intron16	GO:0001764::neuron migration;GO:0005509::calcium ion binding;GO:0005515::protein binding;GO:0005737::cytoplasm;GO:0005768::endosome;GO:0005769::early endosome;GO:0005770::late endosome;GO:0005938::cell cortex;GO:0007158::neuron cell-cell adhesion;GO:0015031::protein transport;GO:0016020::membrane;GO:0016021::integral component of membrane;GO:0030136::clathrin-coated vesicle;GO:0031410::cytoplasmi…
ENSMUSG00000034958	Atcay	81050518	81050814	2.0438	3.51611	5.59944	15.9338	1.45403	2.18004	Intron3	Exon4	Intron4	GO:0004309::exopolyphosphatase activity;GO:0005737::cytoplasm;GO:0005739::mitochondrion;GO:0006798::polyphosphate catabolic process;GO:0006915::apoptotic process;GO:0007399::nervous system development;GO:0019894::kinesin binding;GO:0030054::cell junction;GO:0030424::axon;GO:0030425::dendrite;GO:0030426::growth cone;GO:0031175::neuron projection development;GO:0031966::mitochondrial membrane;GO:00…
ENSMUSG00000034958	Atcay	81040404	81042577	50.7234	53.1553	126.751	185.469	1.32127	1.80289	LastIntron	UTR3	UTR3	GO:0004309::exopolyphosphatase activity;GO:0005737::cytoplasm;GO:0005739::mitochondrion;GO:0006798::polyphosphate catabolic process;GO:0006915::apoptotic process;GO:0007399::nervous system development;GO:0019894::kinesin binding;GO:0030054::cell junction;GO:0030424::axon;GO:0030425::dendrite;GO:0030426::growth cone;GO:0031175::neuron projection development;GO:0031966::mitochondrial membrane;GO:00…
ENSMUSG00000034958	Atcay	81066273	81066624	6.8746	18.8215	27.8841	41.9741	2.0201	1.15712	UTR5	UTR5	Intron1	GO:0004309::exopolyphosphatase activity;GO:0005737::cytoplasm;GO:0005739::mitochondrion;GO:0006798::polyphosphate catabolic process;GO:0006915::apoptotic process;GO:0007399::nervous system development;GO:0019894::kinesin binding;GO:0030054::cell junction;GO:0030424::axon;GO:0030425::dendrite;GO:0030426::growth cone;GO:0031175::neuron projection development;GO:0031966::mitochondrial membrane;GO:00…
ENSMUSG00000085779	Atcayos	81040404	81042577	50.7234	53.1553	126.751	185.469	1.32127	1.80289	LastIntron	LastIntron	LastIntron	.
ENSMUSG00000027104	Atf2	73676540	73676799	1.1148	0.82732	4.8076	7.55715	2.10853	3.19132	Intron7	Exon8	Intron8	GO:0000122::negative regulation of transcription from RNA polymerase II promoter;GO:0000785::chromatin;GO:0000977::RNA polymerase II regulatory region sequence-specific DNA binding;GO:0000978::RNA polymerase II core promoter proximal region sequence-specific DNA binding;GO:0000981::sequence-specific DNA binding RNA polymerase II transcription factor activity;GO:0000987::core promoter proximal reg…
ENSMUSG00000027104	Atf2	73658764	73659074	4.0876	3.92977	11.6514	11.1081	1.51118	1.4991	Intron11	Exon12	Intron12	GO:0000122::negative regulation of transcription from RNA polymerase II promoter;GO:0000785::chromatin;GO:0000977::RNA polymerase II regulatory region sequence-specific DNA binding;GO:0000978::RNA polymerase II core promoter proximal region sequence-specific DNA binding;GO:0000981::sequence-specific DNA binding RNA polymerase II transcription factor activity;GO:0000987::core promoter proximal reg…
ENSMUSG00000027104	Atf2	73680931	73681327	3.9018	5.58441	10.5767	12.747	1.43868	1.19068	Intron5	Intron6	Intron7	GO:0000122::negative regulation of transcription from RNA polymerase II promoter;GO:0000785::chromatin;GO:0000977::RNA polymerase II regulatory region sequence-specific DNA binding;GO:0000978::RNA polymerase II core promoter proximal region sequence-specific DNA binding;GO:0000981::sequence-specific DNA binding RNA polymerase II transcription factor activity;GO:0000987::core promoter proximal reg…
ENSMUSG00000033124	Atg9a	75157699	75157964	1.4864	0.20683	4.97728	6.0093	1.74354	4.86068	UTR3	UTR3	UTR3	GO:0000045::autophagic vacuole assembly;GO:0000407::pre-autophagosomal structure;GO:0000421::autophagic vacuole membrane;GO:0000422::mitochondrion degradation;GO:0003674::molecular_function;GO:0005737::cytoplasm;GO:0005768::endosome;GO:0005770::late endosome;GO:0005776::autophagic vacuole;GO:0005794::Golgi apparatus;GO:0005802::trans-Golgi network;GO:0006914::autophagy;GO:0008021::synaptic vesicl…
ENSMUSG00000033124	Atg9a	75158078	75158535	1.4864	5.99807	3.50672	12.3828	1.2383	1.04577	UTR3	UTR3	UTR3	GO:0000045::autophagic vacuole assembly;GO:0000407::pre-autophagosomal structure;GO:0000421::autophagic vacuole membrane;GO:0000422::mitochondrion degradation;GO:0003674::molecular_function;GO:0005737::cytoplasm;GO:0005768::endosome;GO:0005770::late endosome;GO:0005776::autophagic vacuole;GO:0005794::Golgi apparatus;GO:0005802::trans-Golgi network;GO:0006914::autophagy;GO:0008021::synaptic vesicl…
ENSMUSG00000021066	Atl1	69939455	69939782	1.6722	0.62049	4.69448	8.10345	1.48922	3.70706	Exon1	Exon1	Exon1	GO:0000137::Golgi cis cisterna;GO:0000139::Golgi membrane;GO:0000166::nucleotide binding;GO:0003924::GTPase activity;GO:0005515::protein binding;GO:0005525::GTP binding;GO:0005737::cytoplasm;GO:0005783::endoplasmic reticulum;GO:0005789::endoplasmic reticulum membrane;GO:0005794::Golgi apparatus;GO:0007029::endoplasmic reticulum organization;GO:0007409::axonogenesis;GO:0016020::membrane;GO:0016021…
ENSMUSG00000047388	Atmin	117683047	117684955	14.864	8.48003	34.7844	50.1686	1.22662	2.56464	LastExon	LastExon	UTR3	GO:0000976::transcription regulatory region sequence-specific DNA binding;GO:0000981::sequence-specific DNA binding RNA polymerase II transcription factor activity;GO:0001228::RNA polymerase II transcription regulatory region sequence-specific DNA binding transcription factor activity involved in positive regulation of transcription;GO:0005634::nucleus;GO:0006357::regulation of transcription from…
ENSMUSG00000047388	Atmin	117685799	117687118	10.5906	8.89369	27.4316	24.8567	1.37305	1.48278	UTR3	UTR3	UTR3	GO:0000976::transcription regulatory region sequence-specific DNA binding;GO:0000981::sequence-specific DNA binding RNA polymerase II transcription factor activity;GO:0001228::RNA polymerase II transcription regulatory region sequence-specific DNA binding transcription factor activity involved in positive regulation of transcription;GO:0005634::nucleus;GO:0006357::regulation of transcription from…
ENSMUSG00000040907	Atp1a3	24688991	24689470	7.2462	2.27513	18.4386	41.5188	1.34743	4.18974	Intron12	Exon13	Intron14	GO:0000166::nucleotide binding;GO:0001540::beta-amyloid binding;GO:0001917::photoreceptor inner segment;GO:0005391::sodium:potassium-exchanging ATPase activity;GO:0005524::ATP binding;GO:0005634::nucleus;GO:0005737::cytoplasm;GO:0005783::endoplasmic reticulum;GO:0005794::Golgi apparatus;GO:0005886::plasma membrane;GO:0005890::sodium:potassium-exchanging ATPase complex;GO:0006811::ion transport;GO…
ENSMUSG00000040907	Atp1a3	24689722	24690044	2.4154	1.44781	7.3528	23.3088	1.60603	4.00893	Intron11	Exon12	Intron12	GO:0000166::nucleotide binding;GO:0001540::beta-amyloid binding;GO:0001917::photoreceptor inner segment;GO:0005391::sodium:potassium-exchanging ATPase activity;GO:0005524::ATP binding;GO:0005634::nucleus;GO:0005737::cytoplasm;GO:0005783::endoplasmic reticulum;GO:0005794::Golgi apparatus;GO:0005886::plasma membrane;GO:0005890::sodium:potassium-exchanging ATPase complex;GO:0006811::ion transport;GO…
ENSMUSG00000040907	Atp1a3	24679863	24680122	1.6722	1.24098	8.54056	17.2995	2.35258	3.80118	Intron18	Exon19	Intron19	GO:0000166::nucleotide binding;GO:0001540::beta-amyloid binding;GO:0001917::photoreceptor inner segment;GO:0005391::sodium:potassium-exchanging ATPase activity;GO:0005524::ATP binding;GO:0005634::nucleus;GO:0005737::cytoplasm;GO:0005783::endoplasmic reticulum;GO:0005794::Golgi apparatus;GO:0005886::plasma membrane;GO:0005890::sodium:potassium-exchanging ATPase complex;GO:0006811::ion transport;GO…
ENSMUSG00000040907	Atp1a3	24680942	24681323	6.8746	2.68879	16.4024	29.2271	1.25456	3.44228	Intron16	Intron17	Intron18	GO:0000166::nucleotide binding;GO:0001540::beta-amyloid binding;GO:0001917::photoreceptor inner segment;GO:0005391::sodium:potassium-exchanging ATPase activity;GO:0005524::ATP binding;GO:0005634::nucleus;GO:0005737::cytoplasm;GO:0005783::endoplasmic reticulum;GO:0005794::Golgi apparatus;GO:0005886::plasma membrane;GO:0005890::sodium:potassium-exchanging ATPase complex;GO:0006811::ion transport;GO…
ENSMUSG00000040907	Atp1a3	24687297	24687556	0.5574	1.86147	7.57904	15.7517	3.76523	3.08099	Intron14	Exon15	Intron15	GO:0000166::nucleotide binding;GO:0001540::beta-amyloid binding;GO:0001917::photoreceptor inner segment;GO:0005391::sodium:potassium-exchanging ATPase activity;GO:0005524::ATP binding;GO:0005634::nucleus;GO:0005737::cytoplasm;GO:0005783::endoplasmic reticulum;GO:0005794::Golgi apparatus;GO:0005886::plasma membrane;GO:0005890::sodium:potassium-exchanging ATPase complex;GO:0006811::ion transport;GO…
ENSMUSG00000040907	Atp1a3	24693556	24694160	9.8474	9.72101	30.6555	64.5545	1.63833	2.73134	Intron8	Exon10	Intron11	GO:0000166::nucleotide binding;GO:0001540::beta-amyloid binding;GO:0001917::photoreceptor inner segment;GO:0005391::sodium:potassium-exchanging ATPase activity;GO:0005524::ATP binding;GO:0005634::nucleus;GO:0005737::cytoplasm;GO:0005783::endoplasmic reticulum;GO:0005794::Golgi apparatus;GO:0005886::plasma membrane;GO:0005890::sodium:potassium-exchanging ATPase complex;GO:0006811::ion transport;GO…
ENSMUSG00000040907	Atp1a3	24696563	24697052	7.9894	8.06637	22.9634	46.7087	1.52318	2.5337	Exon7	Exon8	Exon8	GO:0000166::nucleotide binding;GO:0001540::beta-amyloid binding;GO:0001917::photoreceptor inner segment;GO:0005391::sodium:potassium-exchanging ATPase activity;GO:0005524::ATP binding;GO:0005634::nucleus;GO:0005737::cytoplasm;GO:0005783::endoplasmic reticulum;GO:0005794::Golgi apparatus;GO:0005886::plasma membrane;GO:0005890::sodium:potassium-exchanging ATPase complex;GO:0006811::ion transport;GO…
ENSMUSG00000040907	Atp1a3	24677570	24678598	18.2084	22.1308	53.6189	84.4034	1.55814	1.93125	LastIntron	UTR3	Intergenic	GO:0000166::nucleotide binding;GO:0001540::beta-amyloid binding;GO:0001917::photoreceptor inner segment;GO:0005391::sodium:potassium-exchanging ATPase activity;GO:0005524::ATP binding;GO:0005634::nucleus;GO:0005737::cytoplasm;GO:0005783::endoplasmic reticulum;GO:0005794::Golgi apparatus;GO:0005886::plasma membrane;GO:0005890::sodium:potassium-exchanging ATPase complex;GO:0006811::ion transport;GO…
ENSMUSG00000040907	Atp1a3	24705178	24705437	2.4154	3.30928	6.33472	8.9229	1.39102	1.431	Intergenic	Exon1	Intron1	GO:0000166::nucleotide binding;GO:0001540::beta-amyloid binding;GO:0001917::photoreceptor inner segment;GO:0005391::sodium:potassium-exchanging ATPase activity;GO:0005524::ATP binding;GO:0005634::nucleus;GO:0005737::cytoplasm;GO:0005783::endoplasmic reticulum;GO:0005794::Golgi apparatus;GO:0005886::plasma membrane;GO:0005890::sodium:potassium-exchanging ATPase complex;GO:0006811::ion transport;GO…
ENSMUSG00000029467	Atp2a2	122599628	122600049	5.9456	1.86147	14.0834	15.3875	1.2441	3.04724	Intron11	Exon13	Intron13	GO:0000045::autophagic vacuole assembly;GO:0000166::nucleotide binding;GO:0002026::regulation of the force of heart contraction;GO:0003009::skeletal muscle contraction;GO:0005388::calcium-transporting ATPase activity;GO:0005509::calcium ion binding;GO:0005515::protein binding;GO:0005524::ATP binding;GO:0005783::endoplasmic reticulum;GO:0005789::endoplasmic reticulum membrane;GO:0006811::ion trans…
ENSMUSG00000029467	Atp2a2	122607434	122607859	4.0876	3.10245	12.1604	15.7517	1.57286	2.34403	Exon8	Exon8	Exon8	GO:0000045::autophagic vacuole assembly;GO:0000166::nucleotide binding;GO:0002026::regulation of the force of heart contraction;GO:0003009::skeletal muscle contraction;GO:0005388::calcium-transporting ATPase activity;GO:0005509::calcium ion binding;GO:0005515::protein binding;GO:0005524::ATP binding;GO:0005783::endoplasmic reticulum;GO:0005789::endoplasmic reticulum membrane;GO:0006811::ion trans…
ENSMUSG00000026463	Atp2b4	133633524	133634569	10.7764	6.82539	25.452	30.2286	1.2399	2.14693	LastExon	UTR3	UTR3	GO:0000166::nucleotide binding;GO:0003407::neural retina development;GO:0005388::calcium-transporting ATPase activity;GO:0005515::protein binding;GO:0005516::calmodulin binding;GO:0005524::ATP binding;GO:0005886::plasma membrane;GO:0005887::integral component of plasma membrane;GO:0005929::cilium;GO:0006357::regulation of transcription from RNA polymerase II promoter;GO:0006811::ion transport;GO:…
ENSMUSG00000026463	Atp2b4	133631598	133632895	10.7764	10.1347	32.6351	30.2286	1.59855	1.57661	UTR3	UTR3	UTR3	GO:0000166::nucleotide binding;GO:0003407::neural retina development;GO:0005388::calcium-transporting ATPase activity;GO:0005515::protein binding;GO:0005516::calmodulin binding;GO:0005524::ATP binding;GO:0005886::plasma membrane;GO:0005887::integral component of plasma membrane;GO:0005929::cilium;GO:0006357::regulation of transcription from RNA polymerase II promoter;GO:0006811::ion transport;GO:…
ENSMUSG00000026463	Atp2b4	133630666	133631235	4.0876	5.17075	9.95456	12.8381	1.2841	1.31199	UTR3	UTR3	UTR3	GO:0000166::nucleotide binding;GO:0003407::neural retina development;GO:0005388::calcium-transporting ATPase activity;GO:0005515::protein binding;GO:0005516::calmodulin binding;GO:0005524::ATP binding;GO:0005886::plasma membrane;GO:0005887::integral component of plasma membrane;GO:0005929::cilium;GO:0006357::regulation of transcription from RNA polymerase II promoter;GO:0006811::ion transport;GO:…
ENSMUSG00000032570	Atp2c1	105371636	105372347	4.2734	3.72294	13.2916	15.2054	1.63706	2.03007	Intergenic	Intron1	UTR5	GO:0000139::Golgi membrane;GO:0000166::nucleotide binding;GO:0005384::manganese ion transmembrane transporter activity;GO:0005388::calcium-transporting ATPase activity;GO:0005509::calcium ion binding;GO:0005524::ATP binding;GO:0005783::endoplasmic reticulum;GO:0005794::Golgi apparatus;GO:0005802::trans-Golgi network;GO:0005886::plasma membrane;GO:0006811::ion transport;GO:0006816::calcium ion tra…
ENSMUSG00000025428	Atp5a1	77869498	77869757	0.929	1.86147	8.59712	25.8582	3.2101	3.79611	Intron10	Exon11	LastIntron	GO:0000166::nucleotide binding;GO:0000275::mitochondrial proton-transporting ATP synthase complex, catalytic core F(1);GO:0001937::negative regulation of endothelial cell proliferation;GO:0002020::protease binding;GO:0005515::protein binding;GO:0005524::ATP binding;GO:0005634::nucleus;GO:0005739::mitochondrion;GO:0005743::mitochondrial inner membrane;GO:0005753::mitochondrial proton-transporting …
ENSMUSG00000025428	Atp5a1	77868704	77869056	4.2734	7.23905	19.6263	44.6145	2.19933	2.62364	Exon9	Intron9	Exon10	GO:0000166::nucleotide binding;GO:0000275::mitochondrial proton-transporting ATP synthase complex, catalytic core F(1);GO:0001937::negative regulation of endothelial cell proliferation;GO:0002020::protease binding;GO:0005515::protein binding;GO:0005524::ATP binding;GO:0005634::nucleus;GO:0005739::mitochondrion;GO:0005743::mitochondrial inner membrane;GO:0005753::mitochondrial proton-transporting …
ENSMUSG00000025428	Atp5a1	77869928	77870566	20.9954	16.9601	49.2072	92.0516	1.2288	2.4403	LastIntron	LastExon	UTR3	GO:0000166::nucleotide binding;GO:0000275::mitochondrial proton-transporting ATP synthase complex, catalytic core F(1);GO:0001937::negative regulation of endothelial cell proliferation;GO:0002020::protease binding;GO:0005515::protein binding;GO:0005524::ATP binding;GO:0005634::nucleus;GO:0005739::mitochondrion;GO:0005743::mitochondrial inner membrane;GO:0005753::mitochondrial proton-transporting …
ENSMUSG00000025393	Atp5b	127924147	127924448	5.7598	7.44588	14.4228	37.5126	1.32426	2.33286	Intron7	Exon8	Intron8	GO:0000166::nucleotide binding;GO:0000275::mitochondrial proton-transporting ATP synthase complex, catalytic core F(1);GO:0001525::angiogenesis;GO:0005509::calcium ion binding;GO:0005515::protein binding;GO:0005524::ATP binding;GO:0005739::mitochondrion;GO:0005743::mitochondrial inner membrane;GO:0005753::mitochondrial proton-transporting ATP synthase complex;GO:0005886::plasma membrane;GO:000662…
ENSMUSG00000025393	Atp5b	127921904	127922264	7.432	11.1688	22.3978	48.0744	1.59153	2.10579	Intron5	Intron6	Exon7	GO:0000166::nucleotide binding;GO:0000275::mitochondrial proton-transporting ATP synthase complex, catalytic core F(1);GO:0001525::angiogenesis;GO:0005509::calcium ion binding;GO:0005515::protein binding;GO:0005524::ATP binding;GO:0005739::mitochondrion;GO:0005743::mitochondrial inner membrane;GO:0005753::mitochondrial proton-transporting ATP synthase complex;GO:0005886::plasma membrane;GO:000662…
ENSMUSG00000025393	Atp5b	127919615	127920339	10.4048	18.201	33.3704	68.1964	1.68132	1.90568	Intron1	Intron2	Exon3	GO:0000166::nucleotide binding;GO:0000275::mitochondrial proton-transporting ATP synthase complex, catalytic core F(1);GO:0001525::angiogenesis;GO:0005509::calcium ion binding;GO:0005515::protein binding;GO:0005524::ATP binding;GO:0005739::mitochondrion;GO:0005743::mitochondrial inner membrane;GO:0005753::mitochondrial proton-transporting ATP synthase complex;GO:0005886::plasma membrane;GO:000662…
ENSMUSG00000003072	Atp5d	79978174	79978500	6.1314	8.89369	21.3231	42.4293	1.79813	2.25421	UTR5	UTR5	Intron2	GO:0000275::mitochondrial proton-transporting ATP synthase complex, catalytic core F(1);GO:0005739::mitochondrion;GO:0005740::mitochondrial envelope;GO:0005743::mitochondrial inner membrane;GO:0005753::mitochondrial proton-transporting ATP synthase complex;GO:0006754::ATP biosynthetic process;GO:0006811::ion transport;GO:0009060::aerobic respiration;GO:0015078::hydrogen ion transmembrane transpor…
ENSMUSG00000003072	Atp5d	79981055	79981642	21.367	26.2674	52.9967	93.5084	1.31052	1.83182	Exon4	LastExon	UTR3	GO:0000275::mitochondrial proton-transporting ATP synthase complex, catalytic core F(1);GO:0005739::mitochondrion;GO:0005740::mitochondrial envelope;GO:0005743::mitochondrial inner membrane;GO:0005753::mitochondrial proton-transporting ATP synthase complex;GO:0006754::ATP biosynthetic process;GO:0006811::ion transport;GO:0009060::aerobic respiration;GO:0015078::hydrogen ion transmembrane transpor…
ENSMUSG00000116933	Atp5o	91666442	91666757	3.1586	1.44781	7.07	4.09725	1.16242	1.50078	Intron2	Intron2	Intron2	GO:0005743::mitochondrial inner membrane;GO:0006754::ATP biosynthetic process;GO:0006811::ion transport;GO:0015986::ATP synthesis coupled proton transport;GO:0016020::membrane;GO:0046933::proton-transporting ATP synthase activity, rotational mechanism
ENSMUSG00000013160	Atp6v0d1	106257366	106257705	0.929	1.86147	3.1108	8.7408	1.74354	2.23132	Intron2	Exon3	Intron3	GO:0005515::protein binding;GO:0005764::lysosome;GO:0005765::lysosomal membrane;GO:0005769::early endosome;GO:0005813::centrosome;GO:0006811::ion transport;GO:0006879::cellular iron ion homeostasis;GO:0007034::vacuolar transport;GO:0007035::vacuolar acidification;GO:0007420::brain development;GO:0008021::synaptic vesicle;GO:0015078::hydrogen ion transmembrane transporter activity;GO:0016020::memb…
ENSMUSG00000013160	Atp6v0d1	106251087	106252332	25.083	29.163	73.1886	122.826	1.54491	2.0744	Exon5	LastIntron	Intergenic	GO:0005515::protein binding;GO:0005764::lysosome;GO:0005765::lysosomal membrane;GO:0005769::early endosome;GO:0005813::centrosome;GO:0006811::ion transport;GO:0006879::cellular iron ion homeostasis;GO:0007034::vacuolar transport;GO:0007035::vacuolar acidification;GO:0007420::brain development;GO:0008021::synaptic vesicle;GO:0015078::hydrogen ion transmembrane transporter activity;GO:0016020::memb…
ENSMUSG00000013160	Atp6v0d1	106292396	106292673	1.3006	5.58441	8.54056	12.656	2.71515	1.18034	UTR5	Exon1	Intron1	GO:0005515::protein binding;GO:0005764::lysosome;GO:0005765::lysosomal membrane;GO:0005769::early endosome;GO:0005813::centrosome;GO:0006811::ion transport;GO:0006879::cellular iron ion homeostasis;GO:0007034::vacuolar transport;GO:0007035::vacuolar acidification;GO:0007420::brain development;GO:0008021::synaptic vesicle;GO:0015078::hydrogen ion transmembrane transporter activity;GO:0016020::memb…
ENSMUSG00000039347	Atp6v0e2	48516973	48518712	52.5814	46.1231	133.651	198.125	1.34585	2.10285	Intron2	LastExon	UTR3	GO:0006811::ion transport;GO:0015078::hydrogen ion transmembrane transporter activity;GO:0016020::membrane;GO:0016021::integral component of membrane;GO:0016787::hydrolase activity;GO:0033179::proton-transporting V-type ATPase, V0 domain;GO:0046961::proton-transporting ATPase activity, rotational mechanism;GO:0055085::transmembrane transport;GO:1902600::hydrogen ion transmembrane transport
ENSMUSG00000037685	Atp8a1	67779172	67779854	2.2296	3.10245	10.6333	12.0186	2.25373	1.95379	UTR3	UTR3	UTR3	GO:0000166::nucleotide binding;GO:0000287::magnesium ion binding;GO:0005515::protein binding;GO:0005524::ATP binding;GO:0005783::endoplasmic reticulum;GO:0005794::Golgi apparatus;GO:0005802::trans-Golgi network;GO:0005886::plasma membrane;GO:0006869::lipid transport;GO:0007612::learning;GO:0012505::endomembrane system;GO:0015914::phospholipid transport;GO:0016020::membrane;GO:0016021::integral co…
ENSMUSG00000037685	Atp8a1	67776754	67778595	14.3066	7.03222	31.8433	25.8582	1.15431	1.87857	UTR3	UTR3	UTR3	GO:0000166::nucleotide binding;GO:0000287::magnesium ion binding;GO:0005515::protein binding;GO:0005524::ATP binding;GO:0005783::endoplasmic reticulum;GO:0005794::Golgi apparatus;GO:0005802::trans-Golgi network;GO:0005886::plasma membrane;GO:0006869::lipid transport;GO:0007612::learning;GO:0012505::endomembrane system;GO:0015914::phospholipid transport;GO:0016020::membrane;GO:0016021::integral co…
ENSMUSG00000060671	Atp8b2	89846893	89848689	10.0332	10.962	29.2981	36.8753	1.54603	1.75014	LastExon	UTR3	UTR3	GO:0000166::nucleotide binding;GO:0000287::magnesium ion binding;GO:0005515::protein binding;GO:0005524::ATP binding;GO:0005783::endoplasmic reticulum;GO:0005789::endoplasmic reticulum membrane;GO:0005794::Golgi apparatus;GO:0005802::trans-Golgi network;GO:0005886::plasma membrane;GO:0005887::integral component of plasma membrane;GO:0006869::lipid transport;GO:0007030::Golgi organization;GO:00159…
ENSMUSG00000027546	Atp9a	168509881	168510182	1.6722	1.44781	4.12888	9.56025	1.304	2.72318	Intron13	Exon14	Intron14	GO:0000166::nucleotide binding;GO:0000287::magnesium ion binding;GO:0002020::protease binding;GO:0005524::ATP binding;GO:0005768::endosome;GO:0005769::early endosome;GO:0005794::Golgi apparatus;GO:0005802::trans-Golgi network;GO:0005886::plasma membrane;GO:0006890::retrograde vesicle-mediated transport, Golgi to ER;GO:0006897::endocytosis;GO:0015914::phospholipid transport;GO:0016020::membrane;GO…
ENSMUSG00000027546	Atp9a	168476369	168476882	9.1042	9.72101	19.7394	28.8629	1.11647	1.57004	LastIntron	UTR3	UTR3	GO:0000166::nucleotide binding;GO:0000287::magnesium ion binding;GO:0002020::protease binding;GO:0005524::ATP binding;GO:0005768::endosome;GO:0005769::early endosome;GO:0005794::Golgi apparatus;GO:0005802::trans-Golgi network;GO:0005886::plasma membrane;GO:0006890::retrograde vesicle-mediated transport, Golgi to ER;GO:0006897::endocytosis;GO:0015914::phospholipid transport;GO:0016020::membrane;GO…
ENSMUSG00000054428	Atpif1	132260606	132260922	8.7326	9.30735	18.8345	18.9384	1.10889	1.02487	Intergenic	LastIntron	LastExon	GO:0001937::negative regulation of endothelial cell proliferation;GO:0005515::protein binding;GO:0005516::calmodulin binding;GO:0005739::mitochondrion;GO:0006783::heme biosynthetic process;GO:0009986::cell surface;GO:0019899::enzyme binding;GO:0030218::erythrocyte differentiation;GO:0032780::negative regulation of ATPase activity;GO:0032991::macromolecular complex;GO:0042030::ATPase inhibitor act…
ENSMUSG00000039065	Atpsckmt	31601613	31602005	3.1586	3.51611	6.90032	12.747	1.12738	1.85811	Intergenic	Intergenic	Exon1	GO:0005739::mitochondrion;GO:0008168::methyltransferase activity;GO:0016020::membrane;GO:0016021::integral component of membrane;GO:0016279::protein-lysine N-methyltransferase activity;GO:0016740::transferase activity;GO:0018022::peptidyl-lysine methylation;GO:0018023::peptidyl-lysine trimethylation;GO:0030061::mitochondrial crista;GO:0031966::mitochondrial membrane;GO:0032259::methylation;GO:190…
ENSMUSG00000054843	Atrnl1	58119580	58121692	25.8262	15.0986	61.8201	53.6285	1.25924	1.82859	LastExon	LastExon	UTR3	GO:0005515::protein binding;GO:0005604::basement membrane;GO:0005886::plasma membrane;GO:0007186::G-protein coupled receptor signaling pathway;GO:0009887::organ morphogenesis;GO:0009888::tissue development;GO:0016020::membrane;GO:0016021::integral component of membrane;GO:0016477::cell migration;GO:0030246::carbohydrate binding;GO:0034446::substrate adhesion-dependent cell spreading
ENSMUSG00000046876	Atxn1	45720398	45720759	2.0438	2.0683	5.20352	4.27935	1.34823	1.04895	Exon7	Exon7	Exon7	GO:0000122::negative regulation of transcription from RNA polymerase II promoter;GO:0003677::DNA binding;GO:0003682::chromatin binding;GO:0003723::RNA binding;GO:0005515::protein binding;GO:0005634::nucleus;GO:0005654::nucleoplasm;GO:0005730::nucleolus;GO:0005737::cytoplasm;GO:0005829::cytosol;GO:0006355::regulation of transcription, DNA-templated;GO:0007399::nervous system development;GO:0007420…
ENSMUSG00000016541	Atxn10	85347081	85347451	12.4486	6.41173	26.1873	54.9942	1.07288	3.10049	LastIntron	UTR3	Intergenic	GO:0003674::molecular_function;GO:0005515::protein binding;GO:0005575::cellular_component;GO:0005737::cytoplasm;GO:0005829::cytosol;GO:0005886::plasma membrane;GO:0007399::nervous system development;GO:0019899::enzyme binding;GO:0030425::dendrite;GO:0031175::neuron projection development;GO:0042802::identical protein binding;GO:0043025::neuronal cell body;GO:0048471::perinuclear region of cytopla…
ENSMUSG00000016541	Atxn10	85346409	85346739	3.5302	2.68879	10.1808	17.7548	1.52803	2.72318	Intron10	Exon11	LastIntron	GO:0003674::molecular_function;GO:0005515::protein binding;GO:0005575::cellular_component;GO:0005737::cytoplasm;GO:0005829::cytosol;GO:0005886::plasma membrane;GO:0007399::nervous system development;GO:0019899::enzyme binding;GO:0030425::dendrite;GO:0031175::neuron projection development;GO:0042802::identical protein binding;GO:0043025::neuronal cell body;GO:0048471::perinuclear region of cytopla…
ENSMUSG00000032637	Atxn2l	126096588	126096844	5.574	3.92977	11.312	8.1945	1.02107	1.06021	Intron8	Exon9	Intron9	GO:0003723::RNA binding;GO:0005634::nucleus;GO:0005737::cytoplasm;GO:0005829::cytosol;GO:0010494::cytoplasmic stress granule;GO:0010603::regulation of cytoplasmic mRNA processing body assembly;GO:0016020::membrane;GO:0016607::nuclear speck;GO:0034063::stress granule assembly
ENSMUSG00000059995	Atxn7l3	102184847	102185217	6.1314	6.2049	18.2689	17.5726	1.5751	1.50185	Intron2	Exon3	Intron3	GO:0000124::SAGA complex;GO:0003713::transcription coactivator activity;GO:0005634::nucleus;GO:0006325::chromatin organization;GO:0006357::regulation of transcription from RNA polymerase II promoter;GO:0008270::zinc ion binding;GO:0010390::histone monoubiquitination;GO:0016578::histone deubiquitination;GO:0030374::ligand-dependent nuclear receptor transcription coactivator activity;GO:0045893::po…
ENSMUSG00000068328	Aup1	83032415	83032745	2.0438	1.24098	4.92072	8.83185	1.26762	2.83124	Exon2	Exon2	Intron2	GO:0005776::autophagic vacuole;GO:0005783::endoplasmic reticulum;GO:0005811::lipid particle;GO:0009615::response to virus;GO:0016020::membrane;GO:0016021::integral component of membrane;GO:0030176::integral component of endoplasmic reticulum membrane;GO:0030433::ER-associated ubiquitin-dependent protein catabolic process;GO:0030970::retrograde protein transport, ER to cytosol;GO:0031624::ubiquiti…
ENSMUSG00000068328	Aup1	83033531	83034618	8.9184	9.10052	19.5698	36.5111	1.13377	2.00431	Exon6	Intergenic	LastExon	GO:0005776::autophagic vacuole;GO:0005783::endoplasmic reticulum;GO:0005811::lipid particle;GO:0009615::response to virus;GO:0016020::membrane;GO:0016021::integral component of membrane;GO:0030176::integral component of endoplasmic reticulum membrane;GO:0030433::ER-associated ubiquitin-dependent protein catabolic process;GO:0030970::retrograde protein transport, ER to cytosol;GO:0031624::ubiquiti…
ENSMUSG00000029673	Auts2	131503760	131504016	3.9018	3.10245	8.54056	8.83185	1.13019	1.50931	Intron7	Exon8	Intron8	GO:0001764::neuron migration;GO:0003682::chromatin binding;GO:0005515::protein binding;GO:0005634::nucleus;GO:0005737::cytoplasm;GO:0005856::cytoskeleton;GO:0010592::positive regulation of lamellipodium assembly;GO:0015629::actin cytoskeleton;GO:0030426::growth cone;GO:0031532::actin cytoskeleton reorganization;GO:0035022::positive regulation of Rac protein signal transduction;GO:0042995::cell pr…
ENSMUSG00000029787	Avl9	56713420	56713936	5.0166	6.82539	13.5178	17.2995	1.43008	1.34175	Intron9	Exon10	Exon10	GO:0003674::molecular_function;GO:0005737::cytoplasm;GO:0005768::endosome;GO:0016020::membrane;GO:0016021::integral component of membrane;GO:0016477::cell migration;GO:0055037::recycling endosome
ENSMUSG00000024182	Axin1	26361633	26362463	3.1586	3.51611	9.10616	19.1205	1.52756	2.44307	UTR5	UTR5	Exon2	GO:0001934::positive regulation of protein phosphorylation;GO:0005515::protein binding;GO:0005634::nucleus;GO:0005737::cytoplasm;GO:0005886::plasma membrane;GO:0008013::beta-catenin binding;GO:0016020::membrane;GO:0016055::Wnt signaling pathway;GO:0016328::lateral plasma membrane;GO:0019899::enzyme binding;GO:0030159::receptor signaling complex scaffold activity;GO:0030877::beta-catenin destructi…
ENSMUSG00000050961	AY358078	52063278	52063536	2.4154	2.48196	7.40936	6.1914	1.61709	1.31879	LastIntron	LastExon	LastExon	GO:0003674::molecular_function;GO:0005575::cellular_component;GO:0008150::biological_process
ENSMUSG00000097414	B130046B21Rik	98710691	98711624	9.4758	17.5806	21.4362	43.3398	1.17773	1.30171	Intron1	Intron1	LastIntron	.
ENSMUSG00000034780	B3galt1	67951952	67952423	5.0166	2.48196	11.1989	12.2007	1.15858	2.29741	UTR3	UTR3	UTR3	GO:0000139::Golgi membrane;GO:0005794::Golgi apparatus;GO:0006486::protein glycosylation;GO:0006682::galactosylceramide biosynthetic process;GO:0008375::acetylglucosaminyltransferase activity;GO:0008376::acetylgalactosaminyltransferase activity;GO:0008499::UDP-galactose:beta-N-acetylglucosamine beta-1,3-galactosyltransferase activity;GO:0008532::N-acetyllactosaminide beta-1,3-N-acetylglucosaminyl…
ENSMUSG00000045994	B3gat1	26670443	26672555	108.693	59.7739	222.79	199.855	1.03543	1.74137	LastIntron	UTR3	UTR3	GO:0000139::Golgi membrane;GO:0005576::extracellular region;GO:0005783::endoplasmic reticulum;GO:0005789::endoplasmic reticulum membrane;GO:0005794::Golgi apparatus;GO:0005975::carbohydrate metabolic process;GO:0006486::protein glycosylation;GO:0008499::UDP-galactose:beta-N-acetylglucosamine beta-1,3-galactosyltransferase activity;GO:0015018::galactosylgalactosylxylosylprotein 3-beta-glucuronosyl…
ENSMUSG00000026156	B3gat2	23884709	23885663	21.5528	22.5445	55.0894	63.4619	1.3539	1.49312	UTR3	UTR3	UTR3	GO:0000139::Golgi membrane;GO:0005794::Golgi apparatus;GO:0005975::carbohydrate metabolic process;GO:0006486::protein glycosylation;GO:0015018::galactosylgalactosylxylosylprotein 3-beta-glucuronosyltransferase activity;GO:0016020::membrane;GO:0016021::integral component of membrane;GO:0016051::carbohydrate biosynthetic process;GO:0016740::transferase activity;GO:0046872::metal ion binding;GO:0050…
ENSMUSG00000026156	B3gat2	23887386	23887662	5.574	5.99807	12.3866	14.568	1.152	1.28023	UTR3	UTR3	UTR3	GO:0000139::Golgi membrane;GO:0005794::Golgi apparatus;GO:0005975::carbohydrate metabolic process;GO:0006486::protein glycosylation;GO:0015018::galactosylgalactosylxylosylprotein 3-beta-glucuronosyltransferase activity;GO:0016020::membrane;GO:0016021::integral component of membrane;GO:0016051::carbohydrate biosynthetic process;GO:0016740::transferase activity;GO:0046872::metal ion binding;GO:0050…
ENSMUSG00000028541	B4galt2	117734090	117734810	5.7598	5.37758	19.7394	39.0605	1.77699	2.86068	Exon4	Intron4	Exon6	GO:0003831::beta-N-acetylglucosaminylglycopeptide beta-1,4-galactosyltransferase activity;GO:0003945::N-acetyllactosamine synthase activity;GO:0004461::lactose synthase activity;GO:0005654::nucleoplasm;GO:0005794::Golgi apparatus;GO:0005975::carbohydrate metabolic process;GO:0006486::protein glycosylation;GO:0007420::brain development;GO:0007613::memory;GO:0007626::locomotory behavior;GO:0008378:…
ENSMUSG00000028541	B4galt2	117730300	117731187	22.1102	22.9581	61.5373	83.3107	1.47675	1.8595	Exon7	UTR3	UTR3	GO:0003831::beta-N-acetylglucosaminylglycopeptide beta-1,4-galactosyltransferase activity;GO:0003945::N-acetyllactosamine synthase activity;GO:0004461::lactose synthase activity;GO:0005654::nucleoplasm;GO:0005794::Golgi apparatus;GO:0005975::carbohydrate metabolic process;GO:0006486::protein glycosylation;GO:0007420::brain development;GO:0007613::memory;GO:0007626::locomotory behavior;GO:0008378:…
ENSMUSG00000028541	B4galt2	117738151	117738869	12.8202	17.1669	26.7529	57.8168	1.06128	1.75186	Intron1	Intron2	Exon3	GO:0003831::beta-N-acetylglucosaminylglycopeptide beta-1,4-galactosyltransferase activity;GO:0003945::N-acetyllactosamine synthase activity;GO:0004461::lactose synthase activity;GO:0005654::nucleoplasm;GO:0005794::Golgi apparatus;GO:0005975::carbohydrate metabolic process;GO:0006486::protein glycosylation;GO:0007420::brain development;GO:0007613::memory;GO:0007626::locomotory behavior;GO:0008378:…
ENSMUSG00000022793	B4galt4	38588858	38589136	2.0438	1.03415	4.35512	7.01085	1.09146	2.76114	UTR3	UTR3	UTR3	GO:0003945::N-acetyllactosamine synthase activity;GO:0005794::Golgi apparatus;GO:0005975::carbohydrate metabolic process;GO:0006486::protein glycosylation;GO:0008378::galactosyltransferase activity;GO:0016020::membrane;GO:0016021::integral component of membrane;GO:0016740::transferase activity;GO:0016757::transferase activity, transferring glycosyl groups;GO:0032580::Golgi cisterna membrane;GO:00…
ENSMUSG00000017929	B4galt5	167142992	167143252	1.4864	2.0683	5.9388	6.1914	1.99835	1.58182	UTR3	UTR3	UTR3	GO:0003945::N-acetyllactosamine synthase activity;GO:0005794::Golgi apparatus;GO:0005975::carbohydrate metabolic process;GO:0006486::protein glycosylation;GO:0006629::lipid metabolic process;GO:0006665::sphingolipid metabolic process;GO:0008378::galactosyltransferase activity;GO:0008489::UDP-galactose:glucosylceramide beta-1,4-galactosyltransferase activity;GO:0009101::glycoprotein biosynthetic p…
ENSMUSG00000056124	B4galt6	20821008	20821426	5.7598	3.10245	11.5382	9.37815	1.00233	1.5959	LastExon	UTR3	UTR3	GO:0001572::lactosylceramide biosynthetic process;GO:0005794::Golgi apparatus;GO:0005975::carbohydrate metabolic process;GO:0006486::protein glycosylation;GO:0006629::lipid metabolic process;GO:0006665::sphingolipid metabolic process;GO:0006688::glycosphingolipid biosynthetic process;GO:0008378::galactosyltransferase activity;GO:0008489::UDP-galactose:glucosylceramide beta-1,4-galactosyltransfera…
ENSMUSG00000047379	B4gat1	5088986	5089532	2.9728	2.89562	6.27816	11.3813	1.07852	1.97472	UTR5	UTR5	LastExon	GO:0000139::Golgi membrane;GO:0005794::Golgi apparatus;GO:0006486::protein glycosylation;GO:0007411::axon guidance;GO:0015020::glucuronosyltransferase activity;GO:0016020::membrane;GO:0016021::integral component of membrane;GO:0016740::transferase activity;GO:0016757::transferase activity, transferring glycosyl groups;GO:0035269::protein O-linked mannosylation;GO:0046872::metal ion binding
ENSMUSG00000031820	Babam1	71850330	71850721	3.716	3.30928	9.3324	18.6653	1.3285	2.49577	UTR5	UTR5	Intron2	GO:0003674::molecular_function;GO:0005634::nucleus;GO:0005654::nucleoplasm;GO:0005737::cytoplasm;GO:0005829::cytosol;GO:0006281::DNA repair;GO:0006302::double-strand break repair;GO:0006325::chromatin organization;GO:0006974::cellular response to DNA damage stimulus;GO:0007049::cell cycle;GO:0010212::response to ionizing radiation;GO:0016604::nuclear body;GO:0045739::positive regulation of DNA re…
ENSMUSG00000031820	Babam1	71856843	71857196	5.0166	3.51611	12.7826	17.7548	1.3494	2.33616	LastExon	LastExon	UTR3	GO:0003674::molecular_function;GO:0005634::nucleus;GO:0005654::nucleoplasm;GO:0005737::cytoplasm;GO:0005829::cytosol;GO:0006281::DNA repair;GO:0006302::double-strand break repair;GO:0006325::chromatin organization;GO:0006974::cellular response to DNA damage stimulus;GO:0007049::cell cycle;GO:0010212::response to ionizing radiation;GO:0016604::nuclear body;GO:0045739::positive regulation of DNA re…
ENSMUSG00000032086	Bace1	45772548	45773412	16.9078	8.89369	39.4223	38.6962	1.22132	2.12134	UTR3	UTR3	UTR3	GO:0001540::beta-amyloid binding;GO:0004175::endopeptidase activity;GO:0004190::aspartic-type endopeptidase activity;GO:0005515::protein binding;GO:0005764::lysosome;GO:0005768::endosome;GO:0005769::early endosome;GO:0005770::late endosome;GO:0005771::multivesicular body;GO:0005783::endoplasmic reticulum;GO:0005794::Golgi apparatus;GO:0005802::trans-Golgi network;GO:0005886::plasma membrane;GO:00…
ENSMUSG00000032086	Bace1	45771442	45772329	18.7658	9.10052	39.0264	39.4246	1.05634	2.11508	LastExon	LastExon	UTR3	GO:0001540::beta-amyloid binding;GO:0004175::endopeptidase activity;GO:0004190::aspartic-type endopeptidase activity;GO:0005515::protein binding;GO:0005764::lysosome;GO:0005768::endosome;GO:0005769::early endosome;GO:0005770::late endosome;GO:0005771::multivesicular body;GO:0005783::endoplasmic reticulum;GO:0005794::Golgi apparatus;GO:0005802::trans-Golgi network;GO:0005886::plasma membrane;GO:00…
ENSMUSG00000040270	Bach2	32561777	32563323	26.1978	18.201	55.2591	57.8168	1.07677	1.66747	Intron4	Exon5	Exon5	GO:0000122::negative regulation of transcription from RNA polymerase II promoter;GO:0000978::RNA polymerase II core promoter proximal region sequence-specific DNA binding;GO:0000981::sequence-specific DNA binding RNA polymerase II transcription factor activity;GO:0001227::RNA polymerase II transcription regulatory region sequence-specific DNA binding transcription factor activity involved in nega…
ENSMUSG00000086150	Bach2os	32561777	32563323	26.1978	18.201	55.2591	57.8168	1.07677	1.66747	Intron2	Intron3	Exon4	.
ENSMUSG00000024392	Bag6	35360418	35361058	10.5906	8.06637	26.0742	66.3755	1.29984	3.04066	Exon9	Intron9	Exon10	GO:0001822::kidney development;GO:0002376::immune system process;GO:0002429::immune response-activating cell surface receptor signaling pathway;GO:0002474::antigen processing and presentation of peptide antigen via MHC class I;GO:0005102::receptor binding;GO:0005515::protein binding;GO:0005576::extracellular region;GO:0005634::nucleus;GO:0005654::nucleoplasm;GO:0005737::cytoplasm;GO:0005829::cyto…
ENSMUSG00000024392	Bag6	35357356	35357853	7.2462	5.99807	18.0992	35.1453	1.32063	2.55076	Exon3	Exon4	Intron4	GO:0001822::kidney development;GO:0002376::immune system process;GO:0002429::immune response-activating cell surface receptor signaling pathway;GO:0002474::antigen processing and presentation of peptide antigen via MHC class I;GO:0005102::receptor binding;GO:0005515::protein binding;GO:0005576::extracellular region;GO:0005634::nucleus;GO:0005654::nucleoplasm;GO:0005737::cytoplasm;GO:0005829::cyto…
ENSMUSG00000024392	Bag6	35362307	35362659	7.0604	10.962	19.9657	61.823	1.4997	2.49563	Intron13	Exon14	Intron14	GO:0001822::kidney development;GO:0002376::immune system process;GO:0002429::immune response-activating cell surface receptor signaling pathway;GO:0002474::antigen processing and presentation of peptide antigen via MHC class I;GO:0005102::receptor binding;GO:0005515::protein binding;GO:0005576::extracellular region;GO:0005634::nucleus;GO:0005654::nucleoplasm;GO:0005737::cytoplasm;GO:0005829::cyto…
ENSMUSG00000024392	Bag6	35364120	35364840	9.6616	11.7893	31.3342	63.735	1.6974	2.43461	Exon18	Intron19	Exon21	GO:0001822::kidney development;GO:0002376::immune system process;GO:0002429::immune response-activating cell surface receptor signaling pathway;GO:0002474::antigen processing and presentation of peptide antigen via MHC class I;GO:0005102::receptor binding;GO:0005515::protein binding;GO:0005576::extracellular region;GO:0005634::nucleus;GO:0005654::nucleoplasm;GO:0005737::cytoplasm;GO:0005829::cyto…
ENSMUSG00000024392	Bag6	35365746	35366238	6.1314	6.82539	18.5517	26.4045	1.59726	1.9518	Exon24	LastIntron	UTR3	GO:0001822::kidney development;GO:0002376::immune system process;GO:0002429::immune response-activating cell surface receptor signaling pathway;GO:0002474::antigen processing and presentation of peptide antigen via MHC class I;GO:0005102::receptor binding;GO:0005515::protein binding;GO:0005576::extracellular region;GO:0005634::nucleus;GO:0005654::nucleoplasm;GO:0005737::cytoplasm;GO:0005829::cyto…
ENSMUSG00000024392	Bag6	35354817	35355211	5.0166	5.99807	11.4817	18.119	1.19455	1.59493	Intron1	Intron1	Exon2	GO:0001822::kidney development;GO:0002376::immune system process;GO:0002429::immune response-activating cell surface receptor signaling pathway;GO:0002474::antigen processing and presentation of peptide antigen via MHC class I;GO:0005102::receptor binding;GO:0005515::protein binding;GO:0005576::extracellular region;GO:0005634::nucleus;GO:0005654::nucleoplasm;GO:0005737::cytoplasm;GO:0005829::cyto…
ENSMUSG00000024392	Bag6	35354188	35354463	5.2024	8.68686	11.7079	22.0341	1.17023	1.34283	UTR5	UTR5	Intron1	GO:0001822::kidney development;GO:0002376::immune system process;GO:0002429::immune response-activating cell surface receptor signaling pathway;GO:0002474::antigen processing and presentation of peptide antigen via MHC class I;GO:0005102::receptor binding;GO:0005515::protein binding;GO:0005576::extracellular region;GO:0005634::nucleus;GO:0005654::nucleoplasm;GO:0005737::cytoplasm;GO:0005829::cyto…
ENSMUSG00000024844	Banf1	5415726	5416100	9.4758	6.61856	27.2054	13.4754	1.52157	1.02574	Intron1	Exon2	LastIntron	GO:0000793::condensed chromosome;GO:0003677::DNA binding;GO:0005634::nucleus;GO:0005635::nuclear envelope;GO:0005654::nucleoplasm;GO:0005694::chromosome;GO:0005737::cytoplasm;GO:0005829::cytosol;GO:0007059::chromosome segregation;GO:0008022::protein C-terminus binding;GO:0015074::DNA integration;GO:0019899::enzyme binding;GO:0030261::chromosome condensation;GO:0042802::identical protein binding;G…
ENSMUSG00000025316	Banp	122699764	122700214	5.574	11.5825	16.2893	29.9555	1.54714	1.37087	Intron1	Intron1	Intron1	GO:0003677::DNA binding;GO:0005515::protein binding;GO:0005634::nucleus;GO:0005654::nucleoplasm;GO:0006325::chromatin organization;GO:0007049::cell cycle;GO:0007275::multicellular organismal development;GO:0016020::membrane;GO:0016021::integral component of membrane;GO:0016604::nuclear body;GO:0034504::protein localization to nucleus;GO:0042177::negative regulation of protein catabolic process;GO…
ENSMUSG00000021901	Bap1	30974883	30975139	1.3006	1.86147	8.484	8.46765	2.70557	2.18552	Intron3	Exon4	Intron4	GO:0001558::regulation of cell growth;GO:0003682::chromatin binding;GO:0004843::ubiquitin-specific protease activity;GO:0005515::protein binding;GO:0005634::nucleus;GO:0005654::nucleoplasm;GO:0005737::cytoplasm;GO:0005829::cytosol;GO:0006325::chromatin organization;GO:0006508::proteolysis;GO:0006511::ubiquitin-dependent protein catabolic process;GO:0008233::peptidase activity;GO:0008234::cysteine…
ENSMUSG00000021901	Bap1	30979280	30981873	44.0346	44.0548	108.821	199.673	1.30525	2.18027	Exon12	LastIntron	LastExon	GO:0001558::regulation of cell growth;GO:0003682::chromatin binding;GO:0004843::ubiquitin-specific protease activity;GO:0005515::protein binding;GO:0005634::nucleus;GO:0005654::nucleoplasm;GO:0005737::cytoplasm;GO:0005829::cytosol;GO:0006325::chromatin organization;GO:0006508::proteolysis;GO:0006511::ubiquitin-dependent protein catabolic process;GO:0008233::peptidase activity;GO:0008234::cysteine…
ENSMUSG00000021901	Bap1	30973461	30973737	2.787	2.89562	9.10616	7.6482	1.70813	1.40125	Intergenic	Exon1	Intron2	GO:0001558::regulation of cell growth;GO:0003682::chromatin binding;GO:0004843::ubiquitin-specific protease activity;GO:0005515::protein binding;GO:0005634::nucleus;GO:0005654::nucleoplasm;GO:0005737::cytoplasm;GO:0005829::cytosol;GO:0006325::chromatin organization;GO:0006508::proteolysis;GO:0006511::ubiquitin-dependent protein catabolic process;GO:0008233::peptidase activity;GO:0008234::cysteine…
ENSMUSG00000078786	BC024978	26895292	26895593	1.6722	3.72294	8.82336	8.7408	2.39958	1.23132	UTR5	UTR5	Intron1	GO:0003674::molecular_function;GO:0005575::cellular_component;GO:0008150::biological_process
ENSMUSG00000085185	BC028777	24438774	24439088	0.5574	0.20683	2.5452	7.92135	2.19099	5.25923	Intron1	Intron1	Intron1	.
ENSMUSG00000074649	BC029722	155657693	155660235	41.805	37.2294	89.8173	117.728	1.10332	1.66094	UTR3	Intergenic	Intergenic	.
ENSMUSG00000103309	BC037039	37939466	37941886	32.515	40.5387	79.2971	123.555	1.28616	1.60778	Intergenic	LastExon	LastExon	.
ENSMUSG00000045231	BC106179	23043515	23043978	5.0166	5.99807	13.1785	18.8474	1.3934	1.6518	Exon1	LastIntron	LastIntron	.
ENSMUSG00000031955	Bcar1	112437186	112437970	5.0166	8.89369	12.3866	22.1252	1.304	1.31484	LastExon	UTR3	UTR3	GO:0001726::ruffle;GO:0005515::protein binding;GO:0005737::cytoplasm;GO:0005829::cytosol;GO:0005886::plasma membrane;GO:0005925::focal adhesion;GO:0007015::actin filament organization;GO:0007155::cell adhesion;GO:0007165::signal transduction;GO:0007169::transmembrane receptor protein tyrosine kinase signaling pathway;GO:0007173::epidermal growth factor receptor signaling pathway;GO:0007186::G-pro…
ENSMUSG00000030802	Bckdk	127504906	127505302	1.6722	2.27513	3.61984	11.3813	1.11418	2.32264	Intron4	Exon6	Exon7	GO:0000166::nucleotide binding;GO:0004672::protein kinase activity;GO:0004674::protein serine/threonine kinase activity;GO:0004740::pyruvate dehydrogenase (acetyl-transferring) kinase activity;GO:0005524::ATP binding;GO:0005739::mitochondrion;GO:0005759::mitochondrial matrix;GO:0005947::mitochondrial alpha-ketoglutarate dehydrogenase complex;GO:0006468::protein phosphorylation;GO:0006550::isoleuc…
ENSMUSG00000009112	Bcl2l13	120863722	120865390	14.3066	13.6508	39.8748	36.6021	1.4788	1.42294	LastExon	LastExon	UTR3	GO:0003674::molecular_function;GO:0005739::mitochondrion;GO:0006915::apoptotic process;GO:0016020::membrane;GO:0016021::integral component of membrane;GO:0031966::mitochondrial membrane;GO:0042981::regulation of apoptotic process
ENSMUSG00000029438	Bcl7a	123482526	123482844	3.5302	3.10245	10.2939	12.5649	1.54397	2.01792	UTR5	UTR5	Intron1	GO:0003674::molecular_function;GO:0005575::cellular_component;GO:0008150::biological_process
ENSMUSG00000030814	Bcl7c	127263443	127264974	10.7764	8.68686	27.2054	22.0341	1.33602	1.34283	UTR3	UTR3	UTR3	GO:0003674::molecular_function;GO:0005575::cellular_component;GO:0006915::apoptotic process;GO:0008150::biological_process;GO:0016020::membrane;GO:0016021::integral component of membrane
ENSMUSG00000063382	Bcl9l	44417364	44417670	3.9018	2.68879	9.84144	8.10345	1.33473	1.59158	Exon8	Exon8	Exon8	GO:0003713::transcription coactivator activity;GO:0005515::protein binding;GO:0005634::nucleus;GO:0005654::nucleoplasm;GO:0005730::nucleolus;GO:0008013::beta-catenin binding;GO:0010718::positive regulation of epithelial to mesenchymal transition;GO:0022604::regulation of cell morphogenesis;GO:0030512::negative regulation of transforming growth factor beta receptor signaling pathway;GO:0035019::so…
ENSMUSG00000040363	Bcor	11923200	11923592	3.1586	0.62049	8.31432	6.10035	1.39631	3.29741	Exon4	Exon4	Exon4	GO:0000122::negative regulation of transcription from RNA polymerase II promoter;GO:0000415::negative regulation of histone H3-K36 methylation;GO:0000976::transcription regulatory region sequence-specific DNA binding;GO:0000977::RNA polymerase II regulatory region sequence-specific DNA binding;GO:0001835::blastocyst hatching;GO:0003714::transcription corepressor activity;GO:0004842::ubiquitin-pro…
ENSMUSG00000040363	Bcor	11924485	11925236	5.2024	3.30928	10.5767	13.1112	1.02364	1.98621	Exon4	Exon4	Exon4	GO:0000122::negative regulation of transcription from RNA polymerase II promoter;GO:0000415::negative regulation of histone H3-K36 methylation;GO:0000976::transcription regulatory region sequence-specific DNA binding;GO:0000977::RNA polymerase II regulatory region sequence-specific DNA binding;GO:0001835::blastocyst hatching;GO:0003714::transcription corepressor activity;GO:0004842::ubiquitin-pro…
ENSMUSG00000026172	Bcs1l	74628662	74628972	1.858	2.27513	3.90264	8.28555	1.0707	1.86465	UTR5	UTR5	Exon2	GO:0000166::nucleotide binding;GO:0005524::ATP binding;GO:0005739::mitochondrion;GO:0005743::mitochondrial inner membrane;GO:0007005::mitochondrion organization;GO:0016020::membrane;GO:0016021::integral component of membrane;GO:0016887::ATPase activity;GO:0032979::protein insertion into mitochondrial membrane from inner side;GO:0032981::mitochondrial respiratory chain complex I assembly;GO:003361…
ENSMUSG00000026172	Bcs1l	74630889	74631148	1.1148	1.44781	2.37552	5.18985	1.09146	1.84182	LastIntron	LastExon	LastExon	GO:0000166::nucleotide binding;GO:0005524::ATP binding;GO:0005739::mitochondrion;GO:0005743::mitochondrial inner membrane;GO:0007005::mitochondrion organization;GO:0016020::membrane;GO:0016021::integral component of membrane;GO:0016887::ATPase activity;GO:0032979::protein insertion into mitochondrial membrane from inner side;GO:0032981::mitochondrial respiratory chain complex I assembly;GO:003361…
ENSMUSG00000046598	Bdh1	31275449	31277704	23.9682	24.4059	68.9466	82.9466	1.52436	1.76495	UTR3	UTR3	UTR3	GO:0003824::catalytic activity;GO:0003858::3-hydroxybutyrate dehydrogenase activity;GO:0005543::phospholipid binding;GO:0005739::mitochondrion;GO:0005743::mitochondrial inner membrane;GO:0005759::mitochondrial matrix;GO:0008152::metabolic process;GO:0016020::membrane;GO:0016491::oxidoreductase activity;GO:0055114::oxidation-reduction process;GO:0099617::NA
ENSMUSG00000046432	Bex3	135171904	135172700	95.3154	82.9388	240.55	309.115	1.33556	1.89802	LastIntron	UTR5	UTR3	GO:0005102::receptor binding;GO:0005123::death receptor binding;GO:0005163::nerve growth factor receptor binding;GO:0005634::nucleus;GO:0005737::cytoplasm;GO:0005829::cytosol;GO:0006915::apoptotic process;GO:0007165::signal transduction;GO:0008625::extrinsic apoptotic signaling pathway via death domain receptors;GO:0042802::identical protein binding;GO:0046872::metal ion binding
ENSMUSG00000070808	Bicra	15712613	15713765	9.1042	3.10245	20.4182	32.4138	1.16525	3.38513	Exon2	Intron2	Exon4	GO:0005634::nucleus;GO:0016514::SWI/SNF complex;GO:0045893::positive regulation of transcription, DNA-templated;GO:0140537::NA
ENSMUSG00000070808	Bicra	15721469	15723366	39.947	24.1991	82.917	90.0485	1.05358	1.89575	Intergenic	Intergenic	Exon1	GO:0005634::nucleus;GO:0016514::SWI/SNF complex;GO:0045893::positive regulation of transcription, DNA-templated;GO:0140537::NA
ENSMUSG00000070808	Bicra	15704617	15706780	39.5754	27.0947	87.8377	96.9683	1.15024	1.8395	LastExon	LastExon	LastExon	GO:0005634::nucleus;GO:0016514::SWI/SNF complex;GO:0045893::positive regulation of transcription, DNA-templated;GO:0140537::NA
ENSMUSG00000036568	Bicral	47109247	47112661	20.438	18.8215	50.1122	51.7164	1.29391	1.45824	LastExon	UTR3	UTR3	GO:0016514::SWI/SNF complex;GO:0045893::positive regulation of transcription, DNA-templated
ENSMUSG00000022089	Bin3	70374862	70375213	2.787	1.44781	7.6356	7.8303	1.45403	2.4352	UTR3	UTR3	UTR3	GO:0000917::barrier septum assembly;GO:0005515::protein binding;GO:0005737::cytoplasm;GO:0005856::cytoskeleton;GO:0006897::endocytosis;GO:0007049::cell cycle;GO:0008104::protein localization;GO:0008289::lipid binding;GO:0009826::unidimensional cell growth;GO:0010591::regulation of lamellipodium assembly;GO:0014839::myoblast migration involved in skeletal muscle regeneration;GO:0015629::actin cyto…
ENSMUSG00000041684	Bivm	44165507	44166015	3.5302	3.10245	9.50208	14.2949	1.42849	2.20402	UTR5	UTR5	Exon2	GO:0005634::nucleus;GO:0005737::cytoplasm
ENSMUSG00000041684	Bivm	44182077	44183619	13.1918	11.1688	26.866	34.599	1.02614	1.63126	LastExon	LastExon	UTR3	GO:0005634::nucleus;GO:0005737::cytoplasm
ENSMUSG00000067787	Blcap	157403456	157404387	838.701	1038.91	2269.3	5697.73	1.43602	2.45532	LastIntron	LastIntron	LastIntron	GO:0003674::molecular_function;GO:0006915::apoptotic process;GO:0007049::cell cycle;GO:0008150::biological_process;GO:0016020::membrane;GO:0016021::integral component of membrane;GO:0030262::apoptotic nuclear changes
ENSMUSG00000025201	Bloc1s2-ps	52509753	52510373	14.6782	10.962	29.694	38.4231	1.0165	1.80946	Intergenic	LastExon	Intergenic	.
ENSMUSG00000044117	Bmerb1	13917656	13918858	30.8428	27.9221	70.5869	105.254	1.19447	1.9144	LastIntron	LastExon	UTR3	GO:0005515::protein binding;GO:0007026::negative regulation of microtubule depolymerization;GO:0015630::microtubule cytoskeleton;GO:0021822::negative regulation of cell motility involved in cerebral cortex radial glia guided migration
ENSMUSG00000044117	Bmerb1	13804479	13804811	7.6178	11.7893	25.7914	25.0388	1.75944	1.08669	UTR5	UTR5	Intron1	GO:0005515::protein binding;GO:0007026::negative regulation of microtubule depolymerization;GO:0015630::microtubule cytoskeleton;GO:0021822::negative regulation of cell motility involved in cerebral cortex radial glia guided migration
ENSMUSG00000021796	Bmpr1a	34133241	34136660	46.8216	38.884	99.4325	108.623	1.08654	1.48208	LastIntron	UTR3	UTR3	GO:0000166::nucleotide binding;GO:0001649::osteoblast differentiation;GO:0001701::in utero embryonic development;GO:0001707::mesoderm formation;GO:0001756::somitogenesis;GO:0001880::Mullerian duct regression;GO:0002053::positive regulation of mesenchymal cell proliferation;GO:0002062::chondrocyte differentiation;GO:0003007::heart morphogenesis;GO:0003148::outflow tract septum morphogenesis;GO:000…
ENSMUSG00000067336	Bmpr2	59906528	59907672	22.6676	20.0625	57.465	44.0682	1.34205	1.13524	Exon12	Exon12	Exon12	GO:0000166::nucleotide binding;GO:0001568::blood vessel development;GO:0001649::osteoblast differentiation;GO:0001707::mesoderm formation;GO:0001893::maternal placenta development;GO:0001935::endothelial cell proliferation;GO:0001938::positive regulation of endothelial cell proliferation;GO:0001946::lymphangiogenesis;GO:0001974::blood vessel remodeling;GO:0002063::chondrocyte development;GO:00030…
ENSMUSG00000067336	Bmpr2	59909492	59909764	6.8746	6.82539	18.3254	14.477	1.4145	1.08478	LastExon	LastExon	UTR3	GO:0000166::nucleotide binding;GO:0001568::blood vessel development;GO:0001649::osteoblast differentiation;GO:0001707::mesoderm formation;GO:0001893::maternal placenta development;GO:0001935::endothelial cell proliferation;GO:0001938::positive regulation of endothelial cell proliferation;GO:0001946::lymphangiogenesis;GO:0001974::blood vessel remodeling;GO:0002063::chondrocyte development;GO:00030…
ENSMUSG00000067336	Bmpr2	59915438	59915927	7.2462	6.41173	21.9453	13.2933	1.59862	1.05191	UTR3	UTR3	UTR3	GO:0000166::nucleotide binding;GO:0001568::blood vessel development;GO:0001649::osteoblast differentiation;GO:0001707::mesoderm formation;GO:0001893::maternal placenta development;GO:0001935::endothelial cell proliferation;GO:0001938::positive regulation of endothelial cell proliferation;GO:0001946::lymphangiogenesis;GO:0001974::blood vessel remodeling;GO:0002063::chondrocyte development;GO:00030…
ENSMUSG00000049086	Bmyc	25596845	25597670	16.9078	16.7532	34.6147	49.4402	1.0337	1.56125	UTR5	UTR5	UTR3	GO:0000978::RNA polymerase II core promoter proximal region sequence-specific DNA binding;GO:0000981::sequence-specific DNA binding RNA polymerase II transcription factor activity;GO:0003700::sequence-specific DNA binding transcription factor activity;GO:0005515::protein binding;GO:0005634::nucleus;GO:0005819::spindle;GO:0006355::regulation of transcription, DNA-templated;GO:0006357::regulation o…
ENSMUSG00000073198	Bnip3l-ps	18266542	18267447	17.651	27.9221	47.6235	69.6532	1.43192	1.31878	Intergenic	LastExon	LastExon	.
ENSMUSG00000022687	Boc	44305537	44306062	2.4154	3.51611	6.67408	10.835	1.46631	1.62365	LastExon	UTR3	UTR3	GO:0005515::protein binding;GO:0005887::integral component of plasma membrane;GO:0007224::smoothened signaling pathway;GO:0007411::axon guidance;GO:0016020::membrane;GO:0016021::integral component of membrane;GO:0044295::axonal growth cone;GO:0045663::positive regulation of myoblast differentiation
ENSMUSG00000116936	Bod1-ps	17552182	17552466	1.3006	4.1366	4.8076	8.9229	1.88614	1.10907	LastExon	LastExon	LastExon	.
ENSMUSG00000025977	Boll	55374685	55375117	60.385	84.5935	139.986	190.477	1.21302	1.171	Intron5	Intron5	Intron5	GO:0001650::fibrillar center;GO:0003676::nucleic acid binding;GO:0003723::RNA binding;GO:0003729::mRNA binding;GO:0003730::mRNA 3'-UTR binding;GO:0005515::protein binding;GO:0005737::cytoplasm;GO:0005829::cytosol;GO:0005886::plasma membrane;GO:0006417::regulation of translation;GO:0007275::multicellular organismal development;GO:0007283::spermatogenesis;GO:0008494::translation activator activity;…
ENSMUSG00000002345	Borcs8	70594511	70594770	0.1858	1.44781	1.6968	7.01085	3.19099	2.27572	Intron1	Intron2	Intron2	GO:0003674::molecular_function;GO:0005764::lysosome;GO:0005765::lysosomal membrane;GO:0007507::heart development;GO:0008150::biological_process;GO:0016020::membrane;GO:0099078::NA
ENSMUSG00000002345	Borcs8	70597675	70598176	3.1586	7.44588	7.07	16.7532	1.16242	1.16992	UTR3	UTR3	UTR3	GO:0003674::molecular_function;GO:0005764::lysosome;GO:0005765::lysosomal membrane;GO:0007507::heart development;GO:0008150::biological_process;GO:0016020::membrane;GO:0099078::NA
ENSMUSG00000002413	Braf	39586400	39586716	3.716	3.10245	10.9726	7.8303	1.56208	1.33566	UTR3	UTR3	UTR3	GO:0000165::MAPK cascade;GO:0000166::nucleotide binding;GO:0000186::activation of MAPKK activity;GO:0002318::myeloid progenitor cell differentiation;GO:0003824::catalytic activity;GO:0004672::protein kinase activity;GO:0004674::protein serine/threonine kinase activity;GO:0004709::MAP kinase kinase kinase activity;GO:0005509::calcium ion binding;GO:0005515::protein binding;GO:0005524::ATP binding;…
ENSMUSG00000029458	Brap	121823296	121825269	20.2522	25.8538	48.4719	52.4448	1.25907	1.02042	LastExon	LastExon	LastExon	GO:0000151::ubiquitin ligase complex;GO:0000165::MAPK cascade;GO:0003676::nucleic acid binding;GO:0004842::ubiquitin-protein transferase activity;GO:0005515::protein binding;GO:0005654::nucleoplasm;GO:0005737::cytoplasm;GO:0005829::cytosol;GO:0007265::Ras protein signal transduction;GO:0008139::nuclear localization sequence binding;GO:0008270::zinc ion binding;GO:0009968::negative regulation of s…
ENSMUSG00000024335	Brd2	34333925	34334697	19.1374	15.0986	52.8836	81.2166	1.46643	2.42736	Exon5	Intron6	Exon7	GO:0001843::neural tube closure;GO:0003682::chromatin binding;GO:0004674::protein serine/threonine kinase activity;GO:0005515::protein binding;GO:0005634::nucleus;GO:0005654::nucleoplasm;GO:0005737::cytoplasm;GO:0006325::chromatin organization;GO:0006334::nucleosome assembly;GO:0006357::regulation of transcription from RNA polymerase II promoter;GO:0006468::protein phosphorylation;GO:0010468::reg…
ENSMUSG00000024335	Brd2	34332079	34333435	31.2144	38.4704	98.3578	114.814	1.65583	1.57748	Exon8	Exon10	Intron11	GO:0001843::neural tube closure;GO:0003682::chromatin binding;GO:0004674::protein serine/threonine kinase activity;GO:0005515::protein binding;GO:0005634::nucleus;GO:0005654::nucleoplasm;GO:0005737::cytoplasm;GO:0006325::chromatin organization;GO:0006334::nucleosome assembly;GO:0006357::regulation of transcription from RNA polymerase II promoter;GO:0006468::protein phosphorylation;GO:0010468::reg…
ENSMUSG00000109946	Brd3os	27332547	27332966	1.6722	0.62049	6.84376	13.4754	2.03304	4.44078	UTR5	UTR5	UTR5	GO:0003674::molecular_function;GO:0005575::cellular_component;GO:0008150::biological_process
ENSMUSG00000024002	Brd4	32440119	32440463	3.9018	1.86147	10.8595	9.105	1.47675	2.29022	Exon7	Exon7	Intron7	GO:0000083::regulation of transcription involved in G1/S transition of mitotic cell cycle;GO:0000785::chromatin;GO:0000794::condensed nuclear chromosome;GO:0001833::inner cell mass cell proliferation;GO:0002039::p53 binding;GO:0003677::DNA binding;GO:0003682::chromatin binding;GO:0003712::transcription cofactor activity;GO:0005515::protein binding;GO:0005634::nucleus;GO:0005694::chromosome;GO:000…
ENSMUSG00000024002	Brd4	32440842	32441141	5.0166	4.34343	10.1808	15.2964	1.02107	1.81629	Intron5	Exon6	Intron6	GO:0000083::regulation of transcription involved in G1/S transition of mitotic cell cycle;GO:0000785::chromatin;GO:0000794::condensed nuclear chromosome;GO:0001833::inner cell mass cell proliferation;GO:0002039::p53 binding;GO:0003677::DNA binding;GO:0003682::chromatin binding;GO:0003712::transcription cofactor activity;GO:0005515::protein binding;GO:0005634::nucleus;GO:0005694::chromosome;GO:000…
ENSMUSG00000037905	Bri3bp	125535064	125535339	3.3444	2.0683	10.1242	5.8272	1.59799	1.49436	UTR3	UTR3	UTR3	GO:0003674::molecular_function;GO:0005739::mitochondrion;GO:0005741::mitochondrial outer membrane;GO:0008150::biological_process;GO:0016020::membrane;GO:0016021::integral component of membrane
ENSMUSG00000037905	Bri3bp	125531390	125532145	12.8202	13.0303	29.1284	36.1469	1.18401	1.472	LastExon	LastExon	UTR3	GO:0003674::molecular_function;GO:0005739::mitochondrion;GO:0005741::mitochondrial outer membrane;GO:0008150::biological_process;GO:0016020::membrane;GO:0016021::integral component of membrane
ENSMUSG00000004031	Brinp2	158072971	158074760	12.8202	11.7893	26.1307	48.8028	1.02733	2.04949	UTR3	UTR3	UTR3	GO:0003674::molecular_function;GO:0005576::extracellular region;GO:0005783::endoplasmic reticulum;GO:0007049::cell cycle;GO:0007050::cell cycle arrest;GO:0030425::dendrite;GO:0043025::neuronal cell body;GO:0045666::positive regulation of neuron differentiation;GO:0045786::negative regulation of cell cycle;GO:0045930::negative regulation of mitotic cell cycle;GO:0071300::cellular response to retin…
ENSMUSG00000004031	Brinp2	158183198	158183824	4.2734	5.58441	11.2554	17.4816	1.39716	1.64636	Intergenic	Intron1	UTR5	GO:0003674::molecular_function;GO:0005576::extracellular region;GO:0005783::endoplasmic reticulum;GO:0007049::cell cycle;GO:0007050::cell cycle arrest;GO:0030425::dendrite;GO:0043025::neuronal cell body;GO:0045666::positive regulation of neuron differentiation;GO:0045786::negative regulation of cell cycle;GO:0045930::negative regulation of mitotic cell cycle;GO:0071300::cellular response to retin…
ENSMUSG00000085208	Brip1os	86097791	86100242	18.0226	17.1669	46.3226	48.8028	1.36191	1.50733	LastExon	LastExon	LastExon	.
ENSMUSG00000080268	Brms1	5099493	5099864	0.929	2.27513	3.22392	11.0171	1.79507	2.27572	UTR3	UTR3	UTR3	GO:0000122::negative regulation of transcription from RNA polymerase II promoter;GO:0005515::protein binding;GO:0005634::nucleus;GO:0005737::cytoplasm;GO:0006915::apoptotic process;GO:0009987::cellular process;GO:0016575::histone deacetylation;GO:0032088::negative regulation of NF-kappaB transcription factor activity;GO:0042826::histone deacetylase binding;GO:0042981::regulation of apoptotic proc…
ENSMUSG00000035390	Brsk1	4707982	4708239	1.3006	1.44781	9.55864	14.8412	2.87763	3.35766	Intron9	Exon10	Intron10	GO:0000086::G2/M transition of mitotic cell cycle;GO:0000166::nucleotide binding;GO:0000287::magnesium ion binding;GO:0004672::protein kinase activity;GO:0004674::protein serine/threonine kinase activity;GO:0005515::protein binding;GO:0005524::ATP binding;GO:0005634::nucleus;GO:0005654::nucleoplasm;GO:0005737::cytoplasm;GO:0005813::centrosome;GO:0005815::microtubule organizing center;GO:0005856::…
ENSMUSG00000035390	Brsk1	4710072	4710484	8.1752	12.203	19.4001	55.6316	1.24674	2.18867	Intron13	Exon14	Exon14	GO:0000086::G2/M transition of mitotic cell cycle;GO:0000166::nucleotide binding;GO:0000287::magnesium ion binding;GO:0004672::protein kinase activity;GO:0004674::protein serine/threonine kinase activity;GO:0005515::protein binding;GO:0005524::ATP binding;GO:0005634::nucleus;GO:0005654::nucleoplasm;GO:0005737::cytoplasm;GO:0005813::centrosome;GO:0005815::microtubule organizing center;GO:0005856::…
ENSMUSG00000035390	Brsk1	4701697	4702106	5.7598	5.17075	12.5563	17.9368	1.12432	1.79448	Intron4	Intron5	Intron7	GO:0000086::G2/M transition of mitotic cell cycle;GO:0000166::nucleotide binding;GO:0000287::magnesium ion binding;GO:0004672::protein kinase activity;GO:0004674::protein serine/threonine kinase activity;GO:0005515::protein binding;GO:0005524::ATP binding;GO:0005634::nucleus;GO:0005654::nucleoplasm;GO:0005737::cytoplasm;GO:0005813::centrosome;GO:0005815::microtubule organizing center;GO:0005856::…
ENSMUSG00000035390	Brsk1	4709022	4709493	4.4592	7.44588	9.21928	24.2193	1.04787	1.70164	Exon11	Intron11	Exon12	GO:0000086::G2/M transition of mitotic cell cycle;GO:0000166::nucleotide binding;GO:0000287::magnesium ion binding;GO:0004672::protein kinase activity;GO:0004674::protein serine/threonine kinase activity;GO:0005515::protein binding;GO:0005524::ATP binding;GO:0005634::nucleus;GO:0005654::nucleoplasm;GO:0005737::cytoplasm;GO:0005813::centrosome;GO:0005815::microtubule organizing center;GO:0005856::…
ENSMUSG00000035390	Brsk1	4693713	4694232	9.4758	11.3757	29.0153	31.5944	1.61449	1.47371	Intergenic	UTR5	Intron1	GO:0000086::G2/M transition of mitotic cell cycle;GO:0000166::nucleotide binding;GO:0000287::magnesium ion binding;GO:0004672::protein kinase activity;GO:0004674::protein serine/threonine kinase activity;GO:0005515::protein binding;GO:0005524::ATP binding;GO:0005634::nucleus;GO:0005654::nucleoplasm;GO:0005737::cytoplasm;GO:0005813::centrosome;GO:0005815::microtubule organizing center;GO:0005856::…
ENSMUSG00000035390	Brsk1	4718303	4718994	12.4486	17.5806	29.185	37.5126	1.22924	1.09339	LastIntron	LastExon	UTR3	GO:0000086::G2/M transition of mitotic cell cycle;GO:0000166::nucleotide binding;GO:0000287::magnesium ion binding;GO:0004672::protein kinase activity;GO:0004674::protein serine/threonine kinase activity;GO:0005515::protein binding;GO:0005524::ATP binding;GO:0005634::nucleus;GO:0005654::nucleoplasm;GO:0005737::cytoplasm;GO:0005813::centrosome;GO:0005815::microtubule organizing center;GO:0005856::…
ENSMUSG00000053046	Brsk2	141539487	141539877	2.2296	1.24098	7.23968	9.8334	1.69914	2.98621	Exon7	Exon8	Intron8	GO:0000086::G2/M transition of mitotic cell cycle;GO:0000166::nucleotide binding;GO:0000287::magnesium ion binding;GO:0004672::protein kinase activity;GO:0004674::protein serine/threonine kinase activity;GO:0005515::protein binding;GO:0005524::ATP binding;GO:0005634::nucleus;GO:0005737::cytoplasm;GO:0005783::endoplasmic reticulum;GO:0005813::centrosome;GO:0005815::microtubule organizing center;GO…
ENSMUSG00000053046	Brsk2	141556208	141557982	34.5588	46.1231	91.1182	138.396	1.39869	1.58524	UTR3	UTR3	UTR3	GO:0000086::G2/M transition of mitotic cell cycle;GO:0000166::nucleotide binding;GO:0000287::magnesium ion binding;GO:0004672::protein kinase activity;GO:0004674::protein serine/threonine kinase activity;GO:0005515::protein binding;GO:0005524::ATP binding;GO:0005634::nucleus;GO:0005737::cytoplasm;GO:0005783::endoplasmic reticulum;GO:0005813::centrosome;GO:0005815::microtubule organizing center;GO…
ENSMUSG00000071657	Bscl2	8825442	8826026	1.4864	4.75709	10.1242	14.3859	2.76791	1.5965	Intron7	LastIntron	LastExon	GO:0003674::molecular_function;GO:0005515::protein binding;GO:0005543::phospholipid binding;GO:0005783::endoplasmic reticulum;GO:0005789::endoplasmic reticulum membrane;GO:0005811::lipid particle;GO:0005829::cytosol;GO:0006629::lipid metabolic process;GO:0014853::regulation of excitatory postsynaptic membrane potential involved in skeletal muscle contraction;GO:0016020::membrane;GO:0016021::integ…
ENSMUSG00000023175	Bsg	79545402	79546792	37.3458	54.3963	77.0913	176.546	1.04562	1.69846	Intron2	Exon5	Intron6	GO:0001525::angiogenesis;GO:0001618::virus receptor activity;GO:0001750::photoreceptor outer segment;GO:0001917::photoreceptor inner segment;GO:0002080::acrosomal membrane;GO:0003407::neural retina development;GO:0005515::protein binding;GO:0005537::mannose binding;GO:0005739::mitochondrion;GO:0005768::endosome;GO:0005783::endoplasmic reticulum;GO:0005789::endoplasmic reticulum membrane;GO:000588…
ENSMUSG00000003344	Btbd2	80478582	80479574	13.3776	10.5483	27.1488	62.3693	1.02107	2.56383	LastIntron	UTR3	UTR3	GO:0000932::cytoplasmic mRNA processing body;GO:0005515::protein binding;GO:0005737::cytoplasm;GO:0005829::cytosol;GO:0022008::neurogenesis
ENSMUSG00000002803	Btbd6	112941051	112942425	7.6178	3.51611	16.2893	26.2224	1.09648	2.89875	LastIntron	LastExon	UTR3	GO:0005515::protein binding;GO:0005737::cytoplasm;GO:0005829::cytosol;GO:0022008::neurogenesis
ENSMUSG00000111375	Btbd8	107626343	107626943	20.6238	36.1953	50.7343	82.7645	1.29865	1.19321	Intron5	Intron5	Intron5	GO:0005515::protein binding;GO:0005634::nucleus;GO:0005654::nucleoplasm;GO:0006897::endocytosis;GO:0008021::synaptic vesicle;GO:0016182::synaptic vesicle budding from endosome;GO:0030054::cell junction;GO:0030122::AP-2 adaptor complex;GO:0030136::clathrin-coated vesicle;GO:0030424::axon;GO:0031175::neuron projection development;GO:0031410::cytoplasmic vesicle;GO:0036466::synaptic vesicle recyclin…
ENSMUSG00000066979	Bub3	131172607	131173083	3.3444	2.48196	8.08808	13.9307	1.27405	2.48872	LastIntron	LastExon	LastExon	GO:0000070::mitotic sister chromatid segregation;GO:0000775::chromosome, centromeric region;GO:0000776::kinetochore;GO:0000777::condensed chromosome kinetochore;GO:0005515::protein binding;GO:0005634::nucleus;GO:0005654::nucleoplasm;GO:0005694::chromosome;GO:0007049::cell cycle;GO:0007059::chromosome segregation;GO:0007094::mitotic spindle assembly checkpoint;GO:0008608::attachment of spindle mic…
ENSMUSG00000023988	Bysl	47921890	47922160	1.4864	0.82732	3.05424	7.6482	1.03899	3.2086	UTR5	Exon1	Exon1	GO:0000462::maturation of SSU-rRNA from tricistronic rRNA transcript (SSU-rRNA, 5.8S rRNA, LSU-rRNA);GO:0001701::in utero embryonic development;GO:0001825::blastocyst formation;GO:0001829::trophectodermal cell differentiation;GO:0005634::nucleus;GO:0005654::nucleoplasm;GO:0005694::chromosome;GO:0005730::nucleolus;GO:0005737::cytoplasm;GO:0005881::cytoplasmic microtubule;GO:0006364::rRNA processin…
ENSMUSG00000023988	Bysl	47912136	47912712	2.4154	2.27513	5.0904	15.1143	1.07552	2.73189	LastExon	UTR3	UTR3	GO:0000462::maturation of SSU-rRNA from tricistronic rRNA transcript (SSU-rRNA, 5.8S rRNA, LSU-rRNA);GO:0001701::in utero embryonic development;GO:0001825::blastocyst formation;GO:0001829::trophectodermal cell differentiation;GO:0005634::nucleus;GO:0005654::nucleoplasm;GO:0005694::chromosome;GO:0005730::nucleolus;GO:0005737::cytoplasm;GO:0005881::cytoplasmic microtubule;GO:0006364::rRNA processin…
ENSMUSG00000023988	Bysl	47909732	47910520	5.9456	5.17075	12.3301	18.6653	1.05229	1.85191	UTR3	Intergenic	Intergenic	GO:0000462::maturation of SSU-rRNA from tricistronic rRNA transcript (SSU-rRNA, 5.8S rRNA, LSU-rRNA);GO:0001701::in utero embryonic development;GO:0001825::blastocyst formation;GO:0001829::trophectodermal cell differentiation;GO:0005634::nucleus;GO:0005654::nucleoplasm;GO:0005694::chromosome;GO:0005730::nucleolus;GO:0005737::cytoplasm;GO:0005881::cytoplasmic microtubule;GO:0006364::rRNA processin…
ENSMUSG00000018446	C1qbp	70873516	70873828	9.8474	4.75709	20.7575	41.1546	1.07582	3.1129	LastExon	LastExon	LastExon	GO:0000122::negative regulation of transcription from RNA polymerase II promoter;GO:0001849::complement component C1q binding;GO:0002250::adaptive immune response;GO:0003714::transcription corepressor activity;GO:0005080::protein kinase C binding;GO:0005540::hyaluronic acid binding;GO:0005615::extracellular space;GO:0005634::nucleus;GO:0005737::cytoplasm;GO:0005739::mitochondrion;GO:0005759::mito…
ENSMUSG00000110523	C230057M02Rik	123452669	123453127	0.5574	0.82732	5.54288	8.46765	3.31385	3.35544	LastExon	LastExon	LastExon	.
ENSMUSG00000110523	C230057M02Rik	123451785	123452498	2.787	2.89562	7.40936	13.7486	1.41064	2.24734	LastExon	LastExon	LastExon	.
ENSMUSG00000063623	C230062I16Rik	29664500	29665077	77.4786	73.4246	220.867	318.584	1.51131	2.11734	LastIntron	LastIntron	LastIntron	.
ENSMUSG00000047248	C2cd3	100103932	100104495	3.3444	2.48196	7.12656	9.4692	1.09146	1.93176	Exon31	Exon31	Exon31	GO:0001701::in utero embryonic development;GO:0001947::heart looping;GO:0005515::protein binding;GO:0005737::cytoplasm;GO:0005813::centrosome;GO:0005814::centriole;GO:0005856::cytoskeleton;GO:0005929::cilium;GO:0007389::pattern specification process;GO:0007420::brain development;GO:0008589::regulation of smoothened signaling pathway;GO:0016485::protein processing;GO:0021915::neural tube developme…
ENSMUSG00000038990	Cables2	179900362	179901884	15.793	15.0986	38.5739	47.8013	1.28834	1.66264	LastExon	LastExon	LastExon	GO:0005515::protein binding;GO:0005575::cellular_component;GO:0007049::cell cycle;GO:0008150::biological_process;GO:0051301::cell division;GO:0051726::regulation of cell cycle
ENSMUSG00000040118	Cacna2d1	16575653	16578093	21.7386	24.1991	70.191	56.5421	1.69103	1.22437	LastExon	LastExon	UTR3	GO:0005244::voltage-gated ion channel activity;GO:0005245::voltage-gated calcium channel activity;GO:0005262::calcium channel activity;GO:0005515::protein binding;GO:0005891::voltage-gated calcium channel complex;GO:0006811::ion transport;GO:0006816::calcium ion transport;GO:0016020::membrane;GO:0016021::integral component of membrane;GO:0016529::sarcoplasmic reticulum;GO:0030315::T-tubule;GO:003…
ENSMUSG00000003352	Cacnb3	98537558	98537817	1.1148	1.65464	7.74872	14.8412	2.79717	3.16502	Intron2	Intron2	Exon3	GO:0005244::voltage-gated ion channel activity;GO:0005245::voltage-gated calcium channel activity;GO:0005246::calcium channel regulator activity;GO:0005262::calcium channel activity;GO:0005515::protein binding;GO:0005737::cytoplasm;GO:0005886::plasma membrane;GO:0005891::voltage-gated calcium channel complex;GO:0006811::ion transport;GO:0006816::calcium ion transport;GO:0007268::synaptic transmis…
ENSMUSG00000003352	Cacnb3	98540212	98540471	3.5302	2.89562	9.44552	22.7625	1.41988	2.97471	Exon10	Intron10	Exon11	GO:0005244::voltage-gated ion channel activity;GO:0005245::voltage-gated calcium channel activity;GO:0005246::calcium channel regulator activity;GO:0005262::calcium channel activity;GO:0005515::protein binding;GO:0005737::cytoplasm;GO:0005886::plasma membrane;GO:0005891::voltage-gated calcium channel complex;GO:0006811::ion transport;GO:0006816::calcium ion transport;GO:0007268::synaptic transmis…
ENSMUSG00000003352	Cacnb3	98541162	98542402	39.947	50.6734	103.279	167.987	1.37039	1.72905	LastExon	LastExon	UTR3	GO:0005244::voltage-gated ion channel activity;GO:0005245::voltage-gated calcium channel activity;GO:0005246::calcium channel regulator activity;GO:0005262::calcium channel activity;GO:0005515::protein binding;GO:0005737::cytoplasm;GO:0005886::plasma membrane;GO:0005891::voltage-gated calcium channel complex;GO:0006811::ion transport;GO:0006816::calcium ion transport;GO:0007268::synaptic transmis…
ENSMUSG00000017412	Cacnb4	52509753	52510373	14.6782	10.962	29.694	38.4231	1.0165	1.80946	Intron2	Intron2	Intron2	GO:0005244::voltage-gated ion channel activity;GO:0005245::voltage-gated calcium channel activity;GO:0005262::calcium channel activity;GO:0005515::protein binding;GO:0005730::nucleolus;GO:0005737::cytoplasm;GO:0005886::plasma membrane;GO:0005891::voltage-gated calcium channel complex;GO:0006811::ion transport;GO:0006816::calcium ion transport;GO:0007214::gamma-aminobutyric acid signaling pathway;…
ENSMUSG00000019146	Cacng2	77876651	77877266	2.787	1.65464	9.44552	10.926	1.76092	2.72318	UTR3	UTR3	UTR3	GO:0005244::voltage-gated ion channel activity;GO:0005245::voltage-gated calcium channel activity;GO:0005262::calcium channel activity;GO:0005515::protein binding;GO:0005829::cytosol;GO:0005886::plasma membrane;GO:0005891::voltage-gated calcium channel complex;GO:0006612::protein targeting to membrane;GO:0006811::ion transport;GO:0006816::calcium ion transport;GO:0007528::neuromuscular junction d…
ENSMUSG00000019146	Cacng2	77878754	77879781	3.1586	4.75709	15.3843	24.1283	2.2841	2.34258	LastExon	UTR3	UTR3	GO:0005244::voltage-gated ion channel activity;GO:0005245::voltage-gated calcium channel activity;GO:0005262::calcium channel activity;GO:0005515::protein binding;GO:0005829::cytosol;GO:0005886::plasma membrane;GO:0005891::voltage-gated calcium channel complex;GO:0006612::protein targeting to membrane;GO:0006811::ion transport;GO:0006816::calcium ion transport;GO:0007528::neuromuscular junction d…
ENSMUSG00000019146	Cacng2	77876171	77876473	1.6722	1.44781	6.05192	5.463	1.85565	1.91582	UTR3	UTR3	UTR3	GO:0005244::voltage-gated ion channel activity;GO:0005245::voltage-gated calcium channel activity;GO:0005262::calcium channel activity;GO:0005515::protein binding;GO:0005829::cytosol;GO:0005886::plasma membrane;GO:0005891::voltage-gated calcium channel complex;GO:0006612::protein targeting to membrane;GO:0006811::ion transport;GO:0006816::calcium ion transport;GO:0007528::neuromuscular junction d…
ENSMUSG00000019146	Cacng2	78003053	78003760	4.4592	4.96392	10.803	16.2069	1.27658	1.70706	UTR5	Exon1	Exon1	GO:0005244::voltage-gated ion channel activity;GO:0005245::voltage-gated calcium channel activity;GO:0005262::calcium channel activity;GO:0005515::protein binding;GO:0005829::cytosol;GO:0005886::plasma membrane;GO:0005891::voltage-gated calcium channel complex;GO:0006612::protein targeting to membrane;GO:0006811::ion transport;GO:0006816::calcium ion transport;GO:0007528::neuromuscular junction d…
ENSMUSG00000020723	Cacng4	107623238	107626145	91.971	82.1115	290.209	381.044	1.65784	2.2143	LastIntron	UTR3	UTR3	GO:0005244::voltage-gated ion channel activity;GO:0005245::voltage-gated calcium channel activity;GO:0005246::calcium channel regulator activity;GO:0005262::calcium channel activity;GO:0005886::plasma membrane;GO:0005891::voltage-gated calcium channel complex;GO:0006811::ion transport;GO:0006816::calcium ion transport;GO:0009986::cell surface;GO:0014069::postsynaptic density;GO:0016020::membrane;…
ENSMUSG00000020723	Cacng4	107684989	107685369	2.0438	5.37758	10.2374	20.4863	2.32452	1.92963	UTR5	Exon1	Intron1	GO:0005244::voltage-gated ion channel activity;GO:0005245::voltage-gated calcium channel activity;GO:0005246::calcium channel regulator activity;GO:0005262::calcium channel activity;GO:0005886::plasma membrane;GO:0005891::voltage-gated calcium channel complex;GO:0006811::ion transport;GO:0006816::calcium ion transport;GO:0009986::cell surface;GO:0014069::postsynaptic density;GO:0016020::membrane;…
ENSMUSG00000053395	Cacng8	3442552	3443258	5.574	3.30928	13.9138	22.6715	1.31973	2.77629	Intron2	UTR5	Intron3	GO:0005244::voltage-gated ion channel activity;GO:0005262::calcium channel activity;GO:0006811::ion transport;GO:0006816::calcium ion transport;GO:0016020::membrane;GO:0016021::integral component of membrane;GO:0034765::regulation of ion transmembrane transport;GO:0070588::calcium ion transmembrane transport;GO:2000311::regulation of alpha-amino-3-hydroxy-5-methyl-4-isoxazole propionate selective…
ENSMUSG00000033417	Cacul1	60568811	60569419	9.1042	7.23905	19.7394	30.7749	1.11647	2.08788	UTR5	Exon1	Exon1	GO:0000082::G1/S transition of mitotic cell cycle;GO:0006511::ubiquitin-dependent protein catabolic process;GO:0007049::cell cycle;GO:0008284::positive regulation of cell proliferation;GO:0019901::protein kinase binding;GO:0031625::ubiquitin protein ligase binding;GO:0045860::positive regulation of protein kinase activity
ENSMUSG00000033417	Cacul1	60514840	60515933	7.8036	7.85954	28.28	29.4092	1.85757	1.90375	UTR3	UTR3	UTR3	GO:0000082::G1/S transition of mitotic cell cycle;GO:0006511::ubiquitin-dependent protein catabolic process;GO:0007049::cell cycle;GO:0008284::positive regulation of cell proliferation;GO:0019901::protein kinase binding;GO:0031625::ubiquitin protein ligase binding;GO:0045860::positive regulation of protein kinase activity
ENSMUSG00000033417	Cacul1	60516327	60517525	14.864	14.8918	35.6328	40.8815	1.26138	1.45693	LastExon	UTR3	UTR3	GO:0000082::G1/S transition of mitotic cell cycle;GO:0006511::ubiquitin-dependent protein catabolic process;GO:0007049::cell cycle;GO:0008284::positive regulation of cell proliferation;GO:0019901::protein kinase binding;GO:0031625::ubiquitin protein ligase binding;GO:0045860::positive regulation of protein kinase activity
ENSMUSG00000005338	Cadm3	173194943	173195232	4.0876	1.65464	8.54056	6.46455	1.06308	1.96603	UTR5	Exon1	Intron1	GO:0005515::protein binding;GO:0005886::plasma membrane;GO:0005911::cell-cell junction;GO:0007155::cell adhesion;GO:0007156::homophilic cell adhesion via plasma membrane adhesion molecules;GO:0007157::heterophilic cell-cell adhesion via plasma membrane cell adhesion molecules;GO:0008104::protein localization;GO:0016020::membrane;GO:0016021::integral component of membrane;GO:0030054::cell junction…
ENSMUSG00000005338	Cadm3	173162615	173164708	39.947	32.4723	81.8423	87.6812	1.03476	1.43306	LastIntron	UTR3	UTR3	GO:0005515::protein binding;GO:0005886::plasma membrane;GO:0005911::cell-cell junction;GO:0007155::cell adhesion;GO:0007156::homophilic cell adhesion via plasma membrane adhesion molecules;GO:0007157::heterophilic cell-cell adhesion via plasma membrane cell adhesion molecules;GO:0008104::protein localization;GO:0016020::membrane;GO:0016021::integral component of membrane;GO:0030054::cell junction…
ENSMUSG00000003814	Calr	85572488	85573476	7.9894	14.2713	48.1891	79.2135	2.59255	2.47263	UTR5	Intron1	Intron3	GO:0000122::negative regulation of transcription from RNA polymerase II promoter;GO:0001669::acrosomal vesicle;GO:0002502::peptide antigen assembly with MHC class I protein complex;GO:0003729::mRNA binding;GO:0005178::integrin binding;GO:0005506::iron ion binding;GO:0005509::calcium ion binding;GO:0005515::protein binding;GO:0005576::extracellular region;GO:0005615::extracellular space;GO:0005634…
ENSMUSG00000003814	Calr	85571006	85571595	15.793	19.6489	40.7232	67.4681	1.36657	1.77976	Intron3	Exon5	Intron6	GO:0000122::negative regulation of transcription from RNA polymerase II promoter;GO:0001669::acrosomal vesicle;GO:0002502::peptide antigen assembly with MHC class I protein complex;GO:0003729::mRNA binding;GO:0005178::integrin binding;GO:0005506::iron ion binding;GO:0005509::calcium ion binding;GO:0005515::protein binding;GO:0005576::extracellular region;GO:0005615::extracellular space;GO:0005634…
ENSMUSG00000021820	Camk2g	20784946	20786885	18.3942	10.1347	46.7751	48.4386	1.34649	2.25685	UTR3	UTR3	UTR3	GO:0000082::G1/S transition of mitotic cell cycle;GO:0000166::nucleotide binding;GO:0001666::response to hypoxia;GO:0004672::protein kinase activity;GO:0004674::protein serine/threonine kinase activity;GO:0004683::calmodulin-dependent protein kinase activity;GO:0005516::calmodulin binding;GO:0005524::ATP binding;GO:0005737::cytoplasm;GO:0005954::calcium- and calmodulin-dependent protein kinase co…
ENSMUSG00000029471	Camkk2	122901835	122902339	5.3882	5.58441	12.8391	17.7548	1.25267	1.66873	UTR5	Exon2	Intron2	GO:0000166::nucleotide binding;GO:0001934::positive regulation of protein phosphorylation;GO:0004672::protein kinase activity;GO:0004674::protein serine/threonine kinase activity;GO:0004683::calmodulin-dependent protein kinase activity;GO:0005509::calcium ion binding;GO:0005515::protein binding;GO:0005516::calmodulin binding;GO:0005524::ATP binding;GO:0005634::nucleus;GO:0005737::cytoplasm;GO:000…
ENSMUSG00000026933	Camsap1	25828036	25830252	31.2144	31.8518	69.2294	73.2953	1.14917	1.20235	Exon11	Exon11	Exon11	GO:0000226::microtubule cytoskeleton organization;GO:0005515::protein binding;GO:0005516::calmodulin binding;GO:0005737::cytoplasm;GO:0005856::cytoskeleton;GO:0005874::microtubule;GO:0007010::cytoskeleton organization;GO:0007026::negative regulation of microtubule depolymerization;GO:0008017::microtubule binding;GO:0022604::regulation of cell morphogenesis;GO:0030507::spectrin binding;GO:0031113:…
ENSMUSG00000030319	Cand2	115782390	115782735	11.7054	2.27513	24.3774	20.2131	1.05837	3.15127	UTR3	Intergenic	Intergenic	GO:0005515::protein binding;GO:0005634::nucleus;GO:0005829::cytosol;GO:0010265::SCF complex assembly;GO:0016567::protein ubiquitination;GO:0017025::TBP-class protein binding
ENSMUSG00000025575	Cant1	118297217	118298851	16.1646	16.7532	33.9926	39.8799	1.07238	1.25123	LastExon	UTR3	UTR3	GO:0004382::guanosine-diphosphatase activity;GO:0005509::calcium ion binding;GO:0005783::endoplasmic reticulum;GO:0005789::endoplasmic reticulum membrane;GO:0005794::Golgi apparatus;GO:0009191::ribonucleoside diphosphate catabolic process;GO:0016020::membrane;GO:0016021::integral component of membrane;GO:0016787::hydrolase activity;GO:0017110::nucleoside-diphosphatase activity;GO:0030166::proteog…
ENSMUSG00000020368	Canx	50198231	50198555	2.787	1.86147	6.39128	9.37815	1.19739	2.33286	Intron6	Exon7	Intron7	GO:0005509::calcium ion binding;GO:0005515::protein binding;GO:0005737::cytoplasm;GO:0005783::endoplasmic reticulum;GO:0005789::endoplasmic reticulum membrane;GO:0005790::smooth endoplasmic reticulum;GO:0005791::rough endoplasmic reticulum;GO:0005840::ribosome;GO:0006457::protein folding;GO:0007568::aging;GO:0016020::membrane;GO:0016021::integral component of membrane;GO:0030246::carbohydrate bin…
ENSMUSG00000020368	Canx	50199135	50199757	3.1586	2.68879	12.8391	6.9198	2.02319	1.36377	Intron4	Intron5	Intron6	GO:0005509::calcium ion binding;GO:0005515::protein binding;GO:0005737::cytoplasm;GO:0005783::endoplasmic reticulum;GO:0005789::endoplasmic reticulum membrane;GO:0005790::smooth endoplasmic reticulum;GO:0005791::rough endoplasmic reticulum;GO:0005840::ribosome;GO:0006457::protein folding;GO:0007568::aging;GO:0016020::membrane;GO:0016021::integral component of membrane;GO:0030246::carbohydrate bin…
ENSMUSG00000020368	Canx	50202354	50202684	3.5302	2.48196	9.27584	6.1914	1.39373	1.31879	Intron1	Exon2	Intron2	GO:0005509::calcium ion binding;GO:0005515::protein binding;GO:0005737::cytoplasm;GO:0005783::endoplasmic reticulum;GO:0005789::endoplasmic reticulum membrane;GO:0005790::smooth endoplasmic reticulum;GO:0005791::rough endoplasmic reticulum;GO:0005840::ribosome;GO:0006457::protein folding;GO:0007568::aging;GO:0016020::membrane;GO:0016021::integral component of membrane;GO:0030246::carbohydrate bin…
ENSMUSG00000028656	Cap1	122756517	122756798	5.3882	1.65464	11.2554	12.1097	1.06274	2.87157	Exon9	Intron9	Exon10	GO:0000902::cell morphogenesis;GO:0001667::ameboidal cell migration;GO:0003779::actin binding;GO:0005515::protein binding;GO:0005576::extracellular region;GO:0005737::cytoplasm;GO:0005829::cytosol;GO:0005886::plasma membrane;GO:0006898::receptor-mediated endocytosis;GO:0007010::cytoskeleton organization;GO:0008179::adenylate cyclase binding;GO:0016020::membrane;GO:0019933::cAMP-mediated signaling…
ENSMUSG00000028656	Cap1	122761276	122761579	0.5574	1.44781	4.69448	9.01395	3.07418	2.63829	Exon5	Intron5	Intron6	GO:0000902::cell morphogenesis;GO:0001667::ameboidal cell migration;GO:0003779::actin binding;GO:0005515::protein binding;GO:0005576::extracellular region;GO:0005737::cytoplasm;GO:0005829::cytosol;GO:0005886::plasma membrane;GO:0006898::receptor-mediated endocytosis;GO:0007010::cytoskeleton organization;GO:0008179::adenylate cyclase binding;GO:0016020::membrane;GO:0019933::cAMP-mediated signaling…
ENSMUSG00000028656	Cap1	122752885	122754010	22.8534	23.3718	51.9221	83.675	1.18394	1.84003	LastExon	UTR3	UTR3	GO:0000902::cell morphogenesis;GO:0001667::ameboidal cell migration;GO:0003779::actin binding;GO:0005515::protein binding;GO:0005576::extracellular region;GO:0005737::cytoplasm;GO:0005829::cytosol;GO:0005886::plasma membrane;GO:0006898::receptor-mediated endocytosis;GO:0007010::cytoskeleton organization;GO:0008179::adenylate cyclase binding;GO:0016020::membrane;GO:0019933::cAMP-mediated signaling…
ENSMUSG00000026509	Capn2	182294954	182295352	0.5574	3.51611	7.52248	8.0124	3.75442	1.18825	UTR3	UTR3	UTR3	GO:0000785::chromatin;GO:0001666::response to hypoxia;GO:0001824::blastocyst development;GO:0004198::calcium-dependent cysteine-type endopeptidase activity;GO:0005509::calcium ion binding;GO:0005634::nucleus;GO:0005737::cytoplasm;GO:0005758::mitochondrial intermembrane space;GO:0005764::lysosome;GO:0005783::endoplasmic reticulum;GO:0005794::Golgi apparatus;GO:0005829::cytosol;GO:0005886::plasma m…
ENSMUSG00000001794	Capns1	29886380	29887000	10.0332	9.10052	22.9068	42.7935	1.19099	2.23337	LastIntron	UTR3	UTR3	GO:0004198::calcium-dependent cysteine-type endopeptidase activity;GO:0005509::calcium ion binding;GO:0005737::cytoplasm;GO:0005829::cytosol;GO:0005886::plasma membrane;GO:0016020::membrane;GO:0046872::metal ion binding
ENSMUSG00000027184	Caprin1	103613296	103613559	3.3444	2.27513	8.99304	9.6513	1.42706	2.08477	Intron2	Intron3	Intron4	GO:0000932::cytoplasmic mRNA processing body;GO:0003723::RNA binding;GO:0005737::cytoplasm;GO:0005829::cytosol;GO:0010494::cytoplasmic stress granule;GO:0017148::negative regulation of translation;GO:0030027::lamellipodium;GO:0030154::cell differentiation;GO:0030425::dendrite;GO:0031252::cell leading edge;GO:0042995::cell projection;GO:0045202::synapse;GO:0050775::positive regulation of dendrite …
ENSMUSG00000027184	Caprin1	103603010	103603425	9.1042	8.89369	22.2846	24.7656	1.29144	1.47748	Exon13	Intron13	Intron14	GO:0000932::cytoplasmic mRNA processing body;GO:0003723::RNA binding;GO:0005737::cytoplasm;GO:0005829::cytosol;GO:0010494::cytoplasmic stress granule;GO:0017148::negative regulation of translation;GO:0030027::lamellipodium;GO:0030154::cell differentiation;GO:0030425::dendrite;GO:0031252::cell leading edge;GO:0042995::cell projection;GO:0045202::synapse;GO:0050775::positive regulation of dendrite …
ENSMUSG00000070372	Capza1	104731408	104732417	14.4924	11.7893	29.9768	32.9601	1.04855	1.48324	LastExon	UTR3	UTR3	GO:0003779::actin binding;GO:0008290::F-actin capping protein complex;GO:0051016::barbed-end actin filament capping;GO:0051693::actin filament capping
ENSMUSG00000028745	Capzb	139007306	139007895	5.3882	1.44781	13.0654	27.5882	1.27788	4.25211	Intron4	Intron5	Exon6	GO:0000902::cell morphogenesis;GO:0003779::actin binding;GO:0005515::protein binding;GO:0005737::cytoplasm;GO:0005856::cytoskeleton;GO:0005903::brush border;GO:0007010::cytoskeleton organization;GO:0008154::actin polymerization or depolymerization;GO:0008290::F-actin capping protein complex;GO:0010591::regulation of lamellipodium assembly;GO:0014069::postsynaptic density;GO:0014704::intercalated …
ENSMUSG00000032185	Carm1	21499214	21500734	30.2854	32.0587	76.1863	144.496	1.33091	2.17224	LastExon	LastExon	LastExon	GO:0000976::transcription regulatory region sequence-specific DNA binding;GO:0003420::regulation of growth plate cartilage chondrocyte proliferation;GO:0003713::transcription coactivator activity;GO:0005515::protein binding;GO:0005634::nucleus;GO:0005654::nucleoplasm;GO:0005737::cytoplasm;GO:0005829::cytosol;GO:0006325::chromatin organization;GO:0006355::regulation of transcription, DNA-templated…
ENSMUSG00000015944	Castor2	134167479	134168532	15.2356	11.9961	35.5197	37.6947	1.22117	1.6518	UTR3	UTR3	UTR3	GO:0005737::cytoplasm;GO:0005829::cytosol;GO:0042802::identical protein binding;GO:0061700::NA;GO:1902531::regulation of intracellular signal transduction;GO:1903577::NA;GO:1904262::NA
ENSMUSG00000087034	Cbfa2t2-ps1	60388771	60389470	5.0166	10.1347	13.5744	21.0326	1.43611	1.05332	Intergenic	LastExon	LastExon	.
ENSMUSG00000006362	Cbfa2t3	123355487	123357664	12.2628	14.2713	42.7594	47.9834	1.80195	1.74942	LastExon	UTR3	UTR3	GO:0000122::negative regulation of transcription from RNA polymerase II promoter;GO:0000139::Golgi membrane;GO:0001666::response to hypoxia;GO:0003682::chromatin binding;GO:0003714::transcription corepressor activity;GO:0005515::protein binding;GO:0005634::nucleus;GO:0005654::nucleoplasm;GO:0005730::nucleolus;GO:0005794::Golgi apparatus;GO:0006351::transcription, DNA-templated;GO:0008285::negativ…
ENSMUSG00000031654	Cbln1	88195642	88196946	6.1314	3.92977	21.0969	31.5944	1.78274	3.00715	LastExon	UTR3	UTR3	GO:0005515::protein binding;GO:0005576::extracellular region;GO:0005886::plasma membrane;GO:0007157::heterophilic cell-cell adhesion via plasma membrane cell adhesion molecules;GO:0009306::protein secretion;GO:0016020::membrane;GO:0021707::cerebellar granule cell differentiation;GO:0030054::cell junction;GO:0042802::identical protein binding;GO:0043083::synaptic cleft;GO:0045202::synapse;GO:00452…
ENSMUSG00000021086	Ccdc175	72147387	72148174	9.4758	11.3757	21.6059	29.045	1.18911	1.35233	UTR3	Intergenic	Intergenic	GO:0003674::molecular_function;GO:0005575::cellular_component;GO:0008150::biological_process
ENSMUSG00000057176	Ccdc189	127181345	127182471	8.9184	13.0303	20.305	46.1624	1.18698	1.82485	UTR3	UTR3	Intergenic	GO:0003674::molecular_function;GO:0005575::cellular_component;GO:0008150::biological_process
ENSMUSG00000028637	Ccdc30	119192358	119192742	6.1314	9.51418	23.9814	25.8582	1.96763	1.44247	Intron10	Intron10	Intron10	GO:0003674::molecular_function;GO:0005575::cellular_component;GO:0008150::biological_process
ENSMUSG00000038127	Ccdc50	27265105	27266577	48.4938	41.1592	111.084	94.601	1.19578	1.20064	UTR3	UTR3	UTR3	GO:0005737::cytoplasm;GO:0005829::cytosol;GO:0007605::sensory perception of sound;GO:0015630::microtubule cytoskeleton;GO:0031625::ubiquitin protein ligase binding
ENSMUSG00000048701	Ccdc6	70025000	70028934	58.8986	36.1953	148.47	151.962	1.33387	2.06984	LastExon	LastExon	UTR3	GO:0005737::cytoplasm;GO:0005829::cytosol;GO:0005856::cytoskeleton;GO:0008150::biological_process;GO:0017124::SH3 domain binding;GO:0042802::identical protein binding
ENSMUSG00000049305	Ccdc71	108340171	108341641	9.1042	12.4098	23.2462	37.0573	1.35239	1.57828	UTR5	UTR5	UTR3	GO:0003674::molecular_function;GO:0005575::cellular_component
ENSMUSG00000084883	Ccdc85c	108169925	108170645	9.8474	11.3757	20.5878	24.6745	1.06397	1.11707	UTR3	UTR3	UTR3	GO:0003674::molecular_function;GO:0005912::adherens junction;GO:0005923::tight junction;GO:0007275::multicellular organismal development;GO:0021987::cerebral cortex development;GO:0030054::cell junction;GO:0043296::apical junction complex
ENSMUSG00000002608	Ccdc97	25410647	25412448	13.1918	10.962	28.28	41.7919	1.10014	1.93071	LastExon	UTR3	UTR3	GO:0003674::molecular_function;GO:0008150::biological_process
ENSMUSG00000000378	Ccm2	6534958	6535217	1.3006	0.62049	3.78952	8.7408	1.54284	3.81629	Intron3	Exon4	Exon4	GO:0001568::blood vessel development;GO:0001570::vasculogenesis;GO:0001701::in utero embryonic development;GO:0001885::endothelial cell development;GO:0001944::vasculature development;GO:0005515::protein binding;GO:0005737::cytoplasm;GO:0005739::mitochondrion;GO:0007507::heart development;GO:0032991::macromolecular complex;GO:0035264::multicellular organism growth;GO:0045216::cell-cell junction o…
ENSMUSG00000000378	Ccm2	6543601	6543860	0.5574	1.03415	2.09272	8.28555	1.90859	3.00215	Intron7	Exon8	Intron8	GO:0001568::blood vessel development;GO:0001570::vasculogenesis;GO:0001701::in utero embryonic development;GO:0001885::endothelial cell development;GO:0001944::vasculature development;GO:0005515::protein binding;GO:0005737::cytoplasm;GO:0005739::mitochondrion;GO:0007507::heart development;GO:0032991::macromolecular complex;GO:0035264::multicellular organism growth;GO:0045216::cell-cell junction o…
ENSMUSG00000000378	Ccm2	6546120	6546726	7.6178	5.99807	24.7167	34.1438	1.69804	2.50905	LastExon	LastExon	UTR3	GO:0001568::blood vessel development;GO:0001570::vasculogenesis;GO:0001701::in utero embryonic development;GO:0001885::endothelial cell development;GO:0001944::vasculature development;GO:0005515::protein binding;GO:0005737::cytoplasm;GO:0005739::mitochondrion;GO:0007507::heart development;GO:0032991::macromolecular complex;GO:0035264::multicellular organism growth;GO:0045216::cell-cell junction o…
ENSMUSG00000041431	Ccnb1	100915313	100916127	7.9894	6.82539	20.4747	16.2069	1.35768	1.24762	UTR3	UTR3	UTR3	GO:0000079::regulation of cyclin-dependent protein serine/threonine kinase activity;GO:0000278::mitotic cell cycle;GO:0000307::cyclin-dependent protein kinase holoenzyme complex;GO:0000922::spindle pole;GO:0000942::condensed nuclear chromosome outer kinetochore;GO:0001556::oocyte maturation;GO:0001701::in utero embryonic development;GO:0001933::negative regulation of protein phosphorylation;GO:00…
ENSMUSG00000000184	Ccnd2	127116064	127116320	1.3006	0.82732	5.14696	3.73305	1.98454	2.17384	Intron3	Exon4	LastIntron	GO:0000079::regulation of cyclin-dependent protein serine/threonine kinase activity;GO:0000082::G1/S transition of mitotic cell cycle;GO:0000307::cyclin-dependent protein kinase holoenzyme complex;GO:0000785::chromatin;GO:0001934::positive regulation of protein phosphorylation;GO:0005515::protein binding;GO:0005634::nucleus;GO:0005654::nucleoplasm;GO:0005730::nucleolus;GO:0005737::cytoplasm;GO:00…
ENSMUSG00000021258	Ccnk	108161322	108161581	0.929	0.62049	4.46824	6.46455	2.26596	3.38107	Intron7	Exon8	Intron8	GO:0000079::regulation of cyclin-dependent protein serine/threonine kinase activity;GO:0002944::cyclin K-CDK12 complex;GO:0002945::cyclin K-CDK13 complex;GO:0004693::cyclin-dependent protein serine/threonine kinase activity;GO:0005654::nucleoplasm;GO:0006357::regulation of transcription from RNA polymerase II promoter;GO:0006468::protein phosphorylation;GO:0006974::cellular response to DNA damage…
ENSMUSG00000021258	Ccnk	108161778	108162113	2.787	2.27513	8.484	14.568	1.60603	2.67878	Intron8	Exon9	Intron9	GO:0000079::regulation of cyclin-dependent protein serine/threonine kinase activity;GO:0002944::cyclin K-CDK12 complex;GO:0002945::cyclin K-CDK13 complex;GO:0004693::cyclin-dependent protein serine/threonine kinase activity;GO:0005654::nucleoplasm;GO:0006357::regulation of transcription from RNA polymerase II promoter;GO:0006468::protein phosphorylation;GO:0006974::cellular response to DNA damage…
ENSMUSG00000021258	Ccnk	108152550	108152911	5.0166	7.65271	21.3231	22.0341	2.08764	1.5257	Intron2	UTR5	Intron3	GO:0000079::regulation of cyclin-dependent protein serine/threonine kinase activity;GO:0002944::cyclin K-CDK12 complex;GO:0002945::cyclin K-CDK13 complex;GO:0004693::cyclin-dependent protein serine/threonine kinase activity;GO:0005654::nucleoplasm;GO:0006357::regulation of transcription from RNA polymerase II promoter;GO:0006468::protein phosphorylation;GO:0006974::cellular response to DNA damage…
ENSMUSG00000011960	Ccnt1	98436746	98437116	3.9018	4.55026	9.27584	9.8334	1.24934	1.11174	UTR3	UTR3	UTR3	GO:0000079::regulation of cyclin-dependent protein serine/threonine kinase activity;GO:0000976::transcription regulatory region sequence-specific DNA binding;GO:0003677::DNA binding;GO:0003682::chromatin binding;GO:0005515::protein binding;GO:0005634::nucleus;GO:0005654::nucleoplasm;GO:0005829::cytosol;GO:0006351::transcription, DNA-templated;GO:0006357::regulation of transcription from RNA polym…
ENSMUSG00000011960	Ccnt1	98440078	98440350	2.0438	3.10245	8.42744	6.3735	2.04384	1.03868	UTR3	UTR3	UTR3	GO:0000079::regulation of cyclin-dependent protein serine/threonine kinase activity;GO:0000976::transcription regulatory region sequence-specific DNA binding;GO:0003677::DNA binding;GO:0003682::chromatin binding;GO:0005515::protein binding;GO:0005634::nucleus;GO:0005654::nucleoplasm;GO:0005829::cytosol;GO:0006351::transcription, DNA-templated;GO:0006357::regulation of transcription from RNA polym…
ENSMUSG00000024286	Ccny	9314053	9315333	16.9078	16.1327	42.7594	34.8722	1.33855	1.11209	UTR3	UTR3	UTR3	GO:0000079::regulation of cyclin-dependent protein serine/threonine kinase activity;GO:0000086::G2/M transition of mitotic cell cycle;GO:0000308::cytoplasmic cyclin-dependent protein kinase holoenzyme complex;GO:0005515::protein binding;GO:0005634::nucleus;GO:0005737::cytoplasm;GO:0005886::plasma membrane;GO:0007049::cell cycle;GO:0016020::membrane;GO:0016055::Wnt signaling pathway;GO:0016538::cy…
ENSMUSG00000034024	Cct2	116893695	116894105	5.0166	4.75709	10.9161	15.2054	1.12168	1.67643	Intron7	Intron8	Intron9	GO:0000166::nucleotide binding;GO:0002199::zona pellucida receptor complex;GO:0005524::ATP binding;GO:0005737::cytoplasm;GO:0005829::cytosol;GO:0005832::chaperonin-containing T-complex;GO:0005874::microtubule;GO:0006457::protein folding;GO:0007339::binding of sperm to zona pellucida;GO:0016887::ATPase activity;GO:0031625::ubiquitin protein ligase binding;GO:0032212::positive regulation of telomer…
ENSMUSG00000007739	Cct4	22952123	22952451	4.645	11.7893	16.5155	27.5882	1.83007	1.22657	Intron11	Exon12	Intron12	GO:0000166::nucleotide binding;GO:0002199::zona pellucida receptor complex;GO:0005515::protein binding;GO:0005524::ATP binding;GO:0005654::nucleoplasm;GO:0005737::cytoplasm;GO:0005813::centrosome;GO:0005815::microtubule organizing center;GO:0005829::cytosol;GO:0005832::chaperonin-containing T-complex;GO:0005856::cytoskeleton;GO:0005874::microtubule;GO:0005929::cilium;GO:0006457::protein folding;G…
ENSMUSG00000022234	Cct5	31590946	31591228	5.3882	0.62049	13.5178	6.10035	1.32699	3.29741	LastIntron	UTR3	UTR3	GO:0000166::nucleotide binding;GO:0003730::mRNA 3'-UTR binding;GO:0005515::protein binding;GO:0005524::ATP binding;GO:0005737::cytoplasm;GO:0005813::centrosome;GO:0005815::microtubule organizing center;GO:0005832::chaperonin-containing T-complex;GO:0005856::cytoskeleton;GO:0005874::microtubule;GO:0006457::protein folding;GO:0007339::binding of sperm to zona pellucida;GO:0009615::response to virus…
ENSMUSG00000022234	Cct5	31597556	31597812	3.5302	2.27513	8.42744	11.3813	1.25534	2.32264	Intron2	Exon3	Intron3	GO:0000166::nucleotide binding;GO:0003730::mRNA 3'-UTR binding;GO:0005515::protein binding;GO:0005524::ATP binding;GO:0005737::cytoplasm;GO:0005813::centrosome;GO:0005815::microtubule organizing center;GO:0005832::chaperonin-containing T-complex;GO:0005856::cytoskeleton;GO:0005874::microtubule;GO:0006457::protein folding;GO:0007339::binding of sperm to zona pellucida;GO:0009615::response to virus…
ENSMUSG00000022234	Cct5	31601613	31602005	3.1586	3.51611	6.90032	12.747	1.12738	1.85811	Intergenic	Exon1	Intron1	GO:0000166::nucleotide binding;GO:0003730::mRNA 3'-UTR binding;GO:0005515::protein binding;GO:0005524::ATP binding;GO:0005737::cytoplasm;GO:0005813::centrosome;GO:0005815::microtubule organizing center;GO:0005832::chaperonin-containing T-complex;GO:0005856::cytoskeleton;GO:0005874::microtubule;GO:0006457::protein folding;GO:0007339::binding of sperm to zona pellucida;GO:0009615::response to virus…
ENSMUSG00000022234	Cct5	31592430	31593242	13.5634	18.8215	46.0398	66.8307	1.76316	1.82813	Intron7	Exon9	LastIntron	GO:0000166::nucleotide binding;GO:0003730::mRNA 3'-UTR binding;GO:0005515::protein binding;GO:0005524::ATP binding;GO:0005737::cytoplasm;GO:0005813::centrosome;GO:0005815::microtubule organizing center;GO:0005832::chaperonin-containing T-complex;GO:0005856::cytoskeleton;GO:0005874::microtubule;GO:0006457::protein folding;GO:0007339::binding of sperm to zona pellucida;GO:0009615::response to virus…
ENSMUSG00000025613	Cct8	87287207	87287555	4.0876	5.58441	10.5202	19.9399	1.36384	1.83618	Intron4	Exon5	Intron6	GO:0000166::nucleotide binding;GO:0002199::zona pellucida receptor complex;GO:0005515::protein binding;GO:0005524::ATP binding;GO:0005654::nucleoplasm;GO:0005737::cytoplasm;GO:0005813::centrosome;GO:0005815::microtubule organizing center;GO:0005829::cytosol;GO:0005832::chaperonin-containing T-complex;GO:0005856::cytoskeleton;GO:0005874::microtubule;GO:0005929::cilium;GO:0006457::protein folding;G…
ENSMUSG00000019818	Cd164	41404670	41406996	45.7068	54.3963	108.539	111.536	1.24773	1.03593	LastExon	LastExon	UTR3	GO:0005515::protein binding;GO:0005764::lysosome;GO:0005765::lysosomal membrane;GO:0005768::endosome;GO:0005886::plasma membrane;GO:0007155::cell adhesion;GO:0007157::heterophilic cell-cell adhesion via plasma membrane cell adhesion molecules;GO:0007517::muscle organ development;GO:0010008::endosome membrane;GO:0016020::membrane;GO:0016021::integral component of membrane;GO:0031410::cytoplasmic v…
ENSMUSG00000047139	Cd24a	43458598	43460259	859.882	924.737	1864.9	2956.85	1.11689	1.67695	LastIntron	LastExon	UTR3	GO:0001666::response to hypoxia;GO:0001775::cell activation;GO:0001959::regulation of cytokine-mediated signaling pathway;GO:0002237::response to molecule of bacterial origin;GO:0002329::pre-B cell differentiation;GO:0002376::immune system process;GO:0002523::leukocyte migration involved in inflammatory response;GO:0002842::positive regulation of T cell mediated immune response to tumor cell;GO:0…
ENSMUSG00000035914	Cd276	58431624	58433646	20.9954	22.1308	43.7209	51.2612	1.05825	1.21181	LastIntron	UTR3	UTR3	GO:0001817::regulation of cytokine production;GO:0005102::receptor binding;GO:0009897::external side of plasma membrane;GO:0016020::membrane;GO:0016021::integral component of membrane;GO:0030501::positive regulation of bone mineralization;GO:0032689::negative regulation of interferon-gamma production;GO:0032703::negative regulation of interleukin-2 production;GO:0032729::positive regulation of in…
ENSMUSG00000055447	Cd47	49688148	49688442	2.787	0.62049	7.40936	7.55715	1.41064	3.60636	Exon2	Exon2	Exon2	GO:0005515::protein binding;GO:0005886::plasma membrane;GO:0005887::integral component of plasma membrane;GO:0006954::inflammatory response;GO:0007155::cell adhesion;GO:0008228::opsonization;GO:0008284::positive regulation of cell proliferation;GO:0009617::response to bacterium;GO:0009986::cell surface;GO:0016020::membrane;GO:0016021::integral component of membrane;GO:0016477::cell migration;GO:0…
ENSMUSG00000075122	Cd80	38303666	38304019	1.6722	4.75709	7.9184	14.6591	2.24346	1.62365	Intron5	Intron5	Intron5	GO:0005515::protein binding;GO:0006955::immune response;GO:0007166::cell surface receptor signaling pathway;GO:0009897::external side of plasma membrane;GO:0009986::cell surface;GO:0015026::coreceptor activity;GO:0016020::membrane;GO:0016021::integral component of membrane;GO:0031295::T cell costimulation;GO:0042102::positive regulation of T cell proliferation;GO:0042130::negative regulation of T…
ENSMUSG00000037706	Cd81	142620243	142620499	1.6722	0.41366	3.73296	4.0062	1.15857	3.27572	Intron3	Intron3	Exon4	GO:0000187::activation of MAPK activity;GO:0001618::virus receptor activity;GO:0001771::immunological synapse formation;GO:0001772::immunological synapse;GO:0002250::adaptive immune response;GO:0002376::immune system process;GO:0002455::humoral immune response mediated by circulating immunoglobulin;GO:0002863::positive regulation of inflammatory response to antigenic stimulus;GO:0005178::integrin…
ENSMUSG00000037706	Cd81	142620894	142621658	13.5634	12.6166	30.3727	49.5312	1.16306	1.97301	Exon5	LastExon	Intergenic	GO:0000187::activation of MAPK activity;GO:0001618::virus receptor activity;GO:0001771::immunological synapse formation;GO:0001772::immunological synapse;GO:0002250::adaptive immune response;GO:0002376::immune system process;GO:0002455::humoral immune response mediated by circulating immunoglobulin;GO:0002863::positive regulation of inflammatory response to antigenic stimulus;GO:0005178::integrin…
ENSMUSG00000035776	Cd99l2	70463759	70466284	29.9138	16.3396	68.0982	68.2875	1.18681	2.06325	UTR3	UTR3	UTR3	GO:0005886::plasma membrane;GO:0005912::adherens junction;GO:0007155::cell adhesion;GO:0009986::cell surface;GO:0016020::membrane;GO:0016021::integral component of membrane;GO:0030054::cell junction;GO:0034109::homotypic cell-cell adhesion;GO:0050904::diapedesis;GO:2000391::positive regulation of neutrophil extravasation;GO:2000409::positive regulation of T cell extravasation
ENSMUSG00000027284	Cdan1	120568575	120569515	13.3776	5.79124	28.7325	18.8474	1.10286	1.70242	Intron14	Intron14	Intron14	GO:0003674::molecular_function;GO:0005634::nucleus;GO:0005737::cytoplasm;GO:0005829::cytosol;GO:0005886::plasma membrane;GO:0006325::chromatin organization;GO:0006998::nuclear envelope organization;GO:0008104::protein localization;GO:0008156::negative regulation of DNA replication;GO:0012505::endomembrane system;GO:0016020::membrane;GO:0016021::integral component of membrane;GO:0031497::chromatin…
ENSMUSG00000027330	Cdc25b	131028949	131029269	2.787	3.92977	6.05192	9.92445	1.11868	1.33654	UTR5	UTR5	Exon1	GO:0000086::G2/M transition of mitotic cell cycle;GO:0000278::mitotic cell cycle;GO:0000922::spindle pole;GO:0001556::oocyte maturation;GO:0004721::phosphoprotein phosphatase activity;GO:0004725::protein tyrosine phosphatase activity;GO:0005634::nucleus;GO:0005737::cytoplasm;GO:0005813::centrosome;GO:0005815::microtubule organizing center;GO:0005856::cytoskeleton;GO:0006468::protein phosphorylati…
ENSMUSG00000019471	Cdc37	21053342	21053820	3.5302	5.99807	8.82336	16.0248	1.32158	1.41774	Exon3	Exon4	Exon5	GO:0005515::protein binding;GO:0005737::cytoplasm;GO:0005829::cytosol;GO:0006457::protein folding;GO:0008022::protein C-terminus binding;GO:0010608::posttranscriptional regulation of gene expression;GO:0019887::protein kinase regulator activity;GO:0019900::kinase binding;GO:0019901::protein kinase binding;GO:0031072::heat shock protein binding;GO:0031435::mitogen-activated protein kinase kinase k…
ENSMUSG00000023505	Cdca3	124809103	124809633	4.8308	7.44588	12.8957	19.2116	1.41656	1.36746	Intron3	Exon4	LastIntron	GO:0003674::molecular_function;GO:0005737::cytoplasm;GO:0005829::cytosol;GO:0005912::adherens junction;GO:0007049::cell cycle;GO:0016567::protein ubiquitination;GO:0051301::cell division
ENSMUSG00000024304	Cdh2	16779428	16779787	2.6012	1.03415	7.57904	7.8303	1.54284	2.92062	Intron4	Exon5	Intron5	GO:0003323::type B pancreatic cell development;GO:0005509::calcium ion binding;GO:0005515::protein binding;GO:0005737::cytoplasm;GO:0005886::plasma membrane;GO:0005887::integral component of plasma membrane;GO:0005911::cell-cell junction;GO:0005912::adherens junction;GO:0005916::fascia adherens;GO:0007043::cell-cell junction assembly;GO:0007155::cell adhesion;GO:0007156::homophilic cell adhesion …
ENSMUSG00000024304	Cdh2	16765187	16765519	2.4154	1.03415	8.14464	7.8303	1.75359	2.92062	Intron8	Exon9	Intron9	GO:0003323::type B pancreatic cell development;GO:0005509::calcium ion binding;GO:0005515::protein binding;GO:0005737::cytoplasm;GO:0005886::plasma membrane;GO:0005887::integral component of plasma membrane;GO:0005911::cell-cell junction;GO:0005912::adherens junction;GO:0005916::fascia adherens;GO:0007043::cell-cell junction assembly;GO:0007155::cell adhesion;GO:0007156::homophilic cell adhesion …
ENSMUSG00000024304	Cdh2	16757186	16758033	6.1314	7.23905	33.5401	34.1438	2.4516	2.23775	Intron11	Intron12	Intron13	GO:0003323::type B pancreatic cell development;GO:0005509::calcium ion binding;GO:0005515::protein binding;GO:0005737::cytoplasm;GO:0005886::plasma membrane;GO:0005887::integral component of plasma membrane;GO:0005911::cell-cell junction;GO:0005912::adherens junction;GO:0005916::fascia adherens;GO:0007043::cell-cell junction assembly;GO:0007155::cell adhesion;GO:0007156::homophilic cell adhesion …
ENSMUSG00000024304	Cdh2	16783272	16783611	8.361	5.58441	22.115	22.3072	1.40328	1.99803	Intron2	Exon3	Intron3	GO:0003323::type B pancreatic cell development;GO:0005509::calcium ion binding;GO:0005515::protein binding;GO:0005737::cytoplasm;GO:0005886::plasma membrane;GO:0005887::integral component of plasma membrane;GO:0005911::cell-cell junction;GO:0005912::adherens junction;GO:0005916::fascia adherens;GO:0007043::cell-cell junction assembly;GO:0007155::cell adhesion;GO:0007156::homophilic cell adhesion …
ENSMUSG00000024304	Cdh2	16762467	16762801	8.361	6.82539	21.21	18.0279	1.343	1.40125	Intron9	Exon10	Intron10	GO:0003323::type B pancreatic cell development;GO:0005509::calcium ion binding;GO:0005515::protein binding;GO:0005737::cytoplasm;GO:0005886::plasma membrane;GO:0005887::integral component of plasma membrane;GO:0005911::cell-cell junction;GO:0005912::adherens junction;GO:0005916::fascia adherens;GO:0007043::cell-cell junction assembly;GO:0007155::cell adhesion;GO:0007156::homophilic cell adhesion …
ENSMUSG00000000305	Cdh4	179422014	179422273	1.3006	0.62049	3.1108	8.83185	1.25811	3.83124	Intron2	Exon3	Exon3	GO:0005509::calcium ion binding;GO:0005886::plasma membrane;GO:0005887::integral component of plasma membrane;GO:0007155::cell adhesion;GO:0007156::homophilic cell adhesion via plasma membrane adhesion molecules;GO:0007157::heterophilic cell-cell adhesion via plasma membrane cell adhesion molecules;GO:0007411::axon guidance;GO:0016020::membrane;GO:0016021::integral component of membrane;GO:001634…
ENSMUSG00000000305	Cdh4	179537654	179541079	27.3126	31.8518	85.4622	106.893	1.64572	1.74672	LastExon	LastExon	UTR3	GO:0005509::calcium ion binding;GO:0005886::plasma membrane;GO:0005887::integral component of plasma membrane;GO:0007155::cell adhesion;GO:0007156::homophilic cell adhesion via plasma membrane adhesion molecules;GO:0007157::heterophilic cell-cell adhesion via plasma membrane cell adhesion molecules;GO:0007411::axon guidance;GO:0016020::membrane;GO:0016021::integral component of membrane;GO:001634…
ENSMUSG00000036510	Cdh8	100142732	100143048	5.0166	1.44781	11.7079	12.0186	1.2227	3.05332	UTR5	UTR5	UTR5	GO:0000902::cell morphogenesis;GO:0005509::calcium ion binding;GO:0005886::plasma membrane;GO:0005912::adherens junction;GO:0007043::cell-cell junction assembly;GO:0007155::cell adhesion;GO:0007156::homophilic cell adhesion via plasma membrane adhesion molecules;GO:0007268::synaptic transmission;GO:0007275::multicellular organismal development;GO:0009409::response to cold;GO:0016020::membrane;GO:…
ENSMUSG00000036510	Cdh8	99837664	99838325	5.0166	6.2049	11.1989	15.5696	1.15858	1.32725	Exon9	Intron9	Intron9	GO:0000902::cell morphogenesis;GO:0005509::calcium ion binding;GO:0005886::plasma membrane;GO:0005912::adherens junction;GO:0007043::cell-cell junction assembly;GO:0007155::cell adhesion;GO:0007156::homophilic cell adhesion via plasma membrane adhesion molecules;GO:0007268::synaptic transmission;GO:0007275::multicellular organismal development;GO:0009409::response to cold;GO:0016020::membrane;GO:…
ENSMUSG00000030682	Cdipt	126578636	126579666	9.6616	14.2713	28.6194	35.9648	1.56666	1.33347	LastIntron	LastExon	Intergenic	GO:0003881::CDP-diacylglycerol-inositol 3-phosphatidyltransferase activity;GO:0005783::endoplasmic reticulum;GO:0005789::endoplasmic reticulum membrane;GO:0005794::Golgi apparatus;GO:0005886::plasma membrane;GO:0006629::lipid metabolic process;GO:0006661::phosphatidylinositol biosynthetic process;GO:0008654::phospholipid biosynthetic process;GO:0016020::membrane;GO:0016021::integral component of …
ENSMUSG00000028926	Cdk14	4853456	4856734	31.4002	43.6411	84.1613	91.6874	1.42238	1.07104	LastIntron	UTR3	UTR3	GO:0000083::regulation of transcription involved in G1/S transition of mitotic cell cycle;GO:0000086::G2/M transition of mitotic cell cycle;GO:0000166::nucleotide binding;GO:0000308::cytoplasmic cyclin-dependent protein kinase holoenzyme complex;GO:0004672::protein kinase activity;GO:0004674::protein serine/threonine kinase activity;GO:0004693::cyclin-dependent protein serine/threonine kinase act…
ENSMUSG00000031065	Cdk16	20554664	20555056	7.9894	2.27513	17.477	30.2286	1.1293	3.73189	Intron1	Intron1	Intron1	GO:0000083::regulation of transcription involved in G1/S transition of mitotic cell cycle;GO:0000166::nucleotide binding;GO:0004672::protein kinase activity;GO:0004674::protein serine/threonine kinase activity;GO:0004693::cyclin-dependent protein serine/threonine kinase activity;GO:0005515::protein binding;GO:0005524::ATP binding;GO:0005634::nucleus;GO:0005737::cytoplasm;GO:0005829::cytosol;GO:00…
ENSMUSG00000031065	Cdk16	20561773	20563227	12.2628	11.1688	54.9763	102.613	2.16452	3.19967	Exon7	Intron9	Intron13	GO:0000083::regulation of transcription involved in G1/S transition of mitotic cell cycle;GO:0000166::nucleotide binding;GO:0004672::protein kinase activity;GO:0004674::protein serine/threonine kinase activity;GO:0004693::cyclin-dependent protein serine/threonine kinase activity;GO:0005515::protein binding;GO:0005524::ATP binding;GO:0005634::nucleus;GO:0005737::cytoplasm;GO:0005829::cytosol;GO:00…
ENSMUSG00000031065	Cdk16	20564775	20566012	28.6132	28.1289	73.3583	152.782	1.35828	2.44135	LastIntron	LastExon	UTR3	GO:0000083::regulation of transcription involved in G1/S transition of mitotic cell cycle;GO:0000166::nucleotide binding;GO:0004672::protein kinase activity;GO:0004674::protein serine/threonine kinase activity;GO:0004693::cyclin-dependent protein serine/threonine kinase activity;GO:0005515::protein binding;GO:0005524::ATP binding;GO:0005634::nucleus;GO:0005737::cytoplasm;GO:0005829::cytosol;GO:00…
ENSMUSG00000031065	Cdk16	20560287	20560956	7.0604	11.3757	30.599	58.3631	2.11566	2.3591	Exon3	Exon4	Exon6	GO:0000083::regulation of transcription involved in G1/S transition of mitotic cell cycle;GO:0000166::nucleotide binding;GO:0004672::protein kinase activity;GO:0004674::protein serine/threonine kinase activity;GO:0004693::cyclin-dependent protein serine/threonine kinase activity;GO:0005515::protein binding;GO:0005524::ATP binding;GO:0005634::nucleus;GO:0005737::cytoplasm;GO:0005829::cytosol;GO:00…
ENSMUSG00000038481	Cdk19	40225348	40225717	7.2462	2.89562	17.1942	8.7408	1.24663	1.59389	UTR5	UTR5	Exon1	GO:0000166::nucleotide binding;GO:0004672::protein kinase activity;GO:0004674::protein serine/threonine kinase activity;GO:0004693::cyclin-dependent protein serine/threonine kinase activity;GO:0005524::ATP binding;GO:0005634::nucleus;GO:0005829::cytosol;GO:0006468::protein phosphorylation;GO:0008353::RNA polymerase II carboxy-terminal domain kinase activity;GO:0016301::kinase activity;GO:0016310:…
ENSMUSG00000038491	Cdk19os	40225348	40225717	7.2462	2.89562	17.1942	8.7408	1.24663	1.59389	LastIntron	LastExon	LastExon	.
ENSMUSG00000029394	Cdk2ap1	124483504	124483931	43.663	44.4685	88.5164	128.745	1.01953	1.53366	UTR3	UTR3	UTR3	GO:0001701::in utero embryonic development;GO:0001934::positive regulation of protein phosphorylation;GO:0005634::nucleus;GO:0005654::nucleoplasm;GO:0005829::cytosol;GO:0007049::cell cycle;GO:0048471::perinuclear region of cytoplasm;GO:0060325::face morphogenesis;GO:0070182::DNA polymerase binding
ENSMUSG00000024856	Cdk2ap2	4147659	4148072	1.6722	2.89562	3.3936	8.0124	1.02107	1.46836	Exon1	Exon2	Exon3	GO:0005515::protein binding;GO:0005634::nucleus;GO:0005737::cytoplasm;GO:0005874::microtubule;GO:0070507::regulation of microtubule cytoskeleton organization;GO:2000035::regulation of stem cell division;GO:2000134::negative regulation of G1/S transition of mitotic cell cycle
ENSMUSG00000048895	Cdk5r1	80367913	80371942	245.813	209.105	572.613	777.203	1.22	1.89406	UTR5	UTR5	UTR3	GO:0001764::neuron migration;GO:0002020::protease binding;GO:0003779::actin binding;GO:0005509::calcium ion binding;GO:0005515::protein binding;GO:0005634::nucleus;GO:0005654::nucleoplasm;GO:0005737::cytoplasm;GO:0005829::cytosol;GO:0005886::plasma membrane;GO:0007158::neuron cell-cell adhesion;GO:0007213::G-protein coupled acetylcholine receptor signaling pathway;GO:0007411::axon guidance;GO:000…
ENSMUSG00000039298	Cdk5rap2	70167011	70167728	20.6238	24.1991	51.5827	63.2798	1.32258	1.38679	Intron28	Intron28	Intron28	GO:0000132::establishment of mitotic spindle orientation;GO:0000226::microtubule cytoskeleton organization;GO:0000242::pericentriolar material;GO:0000922::spindle pole;GO:0000976::transcription regulatory region sequence-specific DNA binding;GO:0001578::microtubule bundle formation;GO:0005515::protein binding;GO:0005516::calmodulin binding;GO:0005737::cytoplasm;GO:0005794::Golgi apparatus;GO:0005…
ENSMUSG00000038119	Cdon	35415417	35417619	24.154	13.8576	62.7816	40.4262	1.37808	1.54461	LastExon	LastExon	UTR3	GO:0001708::cell fate specification;GO:0001934::positive regulation of protein phosphorylation;GO:0002088::lens development in camera-type eye;GO:0005515::protein binding;GO:0005886::plasma membrane;GO:0005887::integral component of plasma membrane;GO:0007155::cell adhesion;GO:0007224::smoothened signaling pathway;GO:0007520::myoblast fusion;GO:0009952::anterior/posterior pattern specification;GO…
ENSMUSG00000005506	Celf1	90833977	90834236	0.929	1.65464	2.71488	6.5556	1.54714	1.98621	Intron5	Intron5	Intron6	GO:0000381::regulation of alternative mRNA splicing, via spliceosome;GO:0003676::nucleic acid binding;GO:0003723::RNA binding;GO:0003729::mRNA binding;GO:0003730::mRNA 3'-UTR binding;GO:0005634::nucleus;GO:0005654::nucleoplasm;GO:0005737::cytoplasm;GO:0006376::mRNA splice site selection;GO:0006397::mRNA processing;GO:0007286::spermatid development;GO:0008285::negative regulation of cell prolifera…
ENSMUSG00000068740	Celsr2	108308523	108308942	4.2734	3.10245	8.99304	8.46765	1.07342	1.44855	Exon10	Exon10	Exon11	GO:0001764::neuron migration;GO:0003341::cilium movement;GO:0004888::transmembrane signaling receptor activity;GO:0004930::G-protein coupled receptor activity;GO:0005509::calcium ion binding;GO:0005515::protein binding;GO:0005737::cytoplasm;GO:0005886::plasma membrane;GO:0006355::regulation of transcription, DNA-templated;GO:0007155::cell adhesion;GO:0007156::homophilic cell adhesion via plasma m…
ENSMUSG00000060240	Cend1	141006390	141007916	14.6782	19.6489	29.8637	39.7889	1.02472	1.01792	UTR5	UTR3	UTR3	GO:0005515::protein binding;GO:0005739::mitochondrion;GO:0007628::adult walking behavior;GO:0016020::membrane;GO:0016021::integral component of membrane;GO:0021549::cerebellum development;GO:0021686::cerebellar granular layer maturation;GO:0021702::cerebellar Purkinje cell differentiation;GO:0021933::radial glia guided migration of cerebellar granule cell;GO:0021941::negative regulation of cerebe…
ENSMUSG00000020652	Cenpo	4276471	4276770	2.0438	1.44781	7.9184	8.46765	1.95395	2.54809	Intron3	Intron3	Intron3	GO:0000775::chromosome, centromeric region;GO:0000776::kinetochore;GO:0000777::condensed chromosome kinetochore;GO:0000778::condensed nuclear chromosome kinetochore;GO:0005634::nucleus;GO:0005654::nucleoplasm;GO:0005694::chromosome;GO:0008150::biological_process;GO:0016604::nuclear body;GO:0031511::Mis6-Sim4 complex;GO:0034508::centromere complex assembly
ENSMUSG00000025144	Cenpx	120601780	120602562	5.3882	11.3757	22.6806	36.5111	2.07358	1.68238	Exon4	LastIntron	UTR3	GO:0000712::resolution of meiotic recombination intermediates;GO:0000775::chromosome, centromeric region;GO:0000776::kinetochore;GO:0000777::condensed chromosome kinetochore;GO:0003677::DNA binding;GO:0003690::double-stranded DNA binding;GO:0005634::nucleus;GO:0005694::chromosome;GO:0006281::DNA repair;GO:0006974::cellular response to DNA damage stimulus;GO:0007049::cell cycle;GO:0031297::replica…
ENSMUSG00000048799	Cep120	53814813	53816539	11.7054	14.2713	38.9698	42.9756	1.73518	1.5904	LastIntron	UTR3	UTR3	GO:0000226::microtubule cytoskeleton organization;GO:0005515::protein binding;GO:0005737::cytoplasm;GO:0005813::centrosome;GO:0005814::centriole;GO:0005815::microtubule organizing center;GO:0005856::cytoskeleton;GO:0007098::centrosome cycle;GO:0008022::protein C-terminus binding;GO:0008283::cell proliferation;GO:0010825::positive regulation of centrosome duplication;GO:0021987::cerebral cortex de…
ENSMUSG00000048799	Cep120	53877477	53877736	1.3006	2.0683	2.65832	6.1914	1.03134	1.58182	Intergenic	UTR5	Intron1	GO:0000226::microtubule cytoskeleton organization;GO:0005515::protein binding;GO:0005737::cytoplasm;GO:0005813::centrosome;GO:0005814::centriole;GO:0005815::microtubule organizing center;GO:0005856::cytoskeleton;GO:0007098::centrosome cycle;GO:0008022::protein C-terminus binding;GO:0008283::cell proliferation;GO:0010825::positive regulation of centrosome duplication;GO:0021987::cerebral cortex de…
ENSMUSG00000072825	Cep170b	112702734	112703240	1.6722	1.44781	6.73064	11.7454	2.009	3.02015	Exon9	Exon9	Exon9	GO:0003674::molecular_function;GO:0005515::protein binding;GO:0005575::cellular_component;GO:0005737::cytoplasm;GO:0005856::cytoskeleton;GO:0005874::microtubule;GO:0008150::biological_process
ENSMUSG00000072825	Cep170b	112712112	112712373	1.1148	2.48196	2.77144	7.6482	1.31385	1.62364	UTR3	UTR3	UTR3	GO:0003674::molecular_function;GO:0005515::protein binding;GO:0005575::cellular_component;GO:0005737::cytoplasm;GO:0005856::cytoskeleton;GO:0005874::microtubule;GO:0008150::biological_process
ENSMUSG00000072825	Cep170b	112705298	112705751	0.7432	3.30928	5.82568	8.9229	2.9706	1.431	Exon12	Exon12	Exon12	GO:0003674::molecular_function;GO:0005515::protein binding;GO:0005575::cellular_component;GO:0005737::cytoplasm;GO:0005856::cytoskeleton;GO:0005874::microtubule;GO:0008150::biological_process
ENSMUSG00000044066	Cep68	20189280	20190655	7.9894	9.51418	20.1354	31.7765	1.33358	1.73981	Exon3	Exon3	Exon3	GO:0005654::nucleoplasm;GO:0005737::cytoplasm;GO:0005813::centrosome;GO:0005815::microtubule organizing center;GO:0005829::cytosol;GO:0005856::cytoskeleton;GO:0007098::centrosome cycle;GO:0010457::centriole-centriole cohesion;GO:0019901::protein kinase binding;GO:0019904::protein domain specific binding;GO:0030054::cell junction;GO:0033365::protein localization to organelle;GO:0034451::centriolar…
ENSMUSG00000038594	Cep85l	53175586	53176263	13.006	11.1688	38.9133	77.4836	1.58109	2.79442	Intron6	Intron6	Intron6	GO:0000242::pericentriolar material;GO:0001764::neuron migration;GO:0003674::molecular_function;GO:0005737::cytoplasm;GO:0005813::centrosome;GO:0005815::microtubule organizing center;GO:0005856::cytoskeleton;GO:0008150::biological_process
ENSMUSG00000015714	Cers2	95227372	95227631	0.1858	0.62049	2.37552	6.28245	3.67642	3.33985	Intron1	UTR5	Intron2	GO:0003677::DNA binding;GO:0005515::protein binding;GO:0005634::nucleus;GO:0005783::endoplasmic reticulum;GO:0005789::endoplasmic reticulum membrane;GO:0006629::lipid metabolic process;GO:0006665::sphingolipid metabolic process;GO:0016020::membrane;GO:0016021::integral component of membrane;GO:0016410::N-acyltransferase activity;GO:0016740::transferase activity;GO:0019216::regulation of lipid met…
ENSMUSG00000027035	Cers6	68942963	68943405	4.0876	2.48196	14.7056	10.5618	1.84704	2.0893	UTR3	UTR3	UTR3	GO:0003677::DNA binding;GO:0005515::protein binding;GO:0005634::nucleus;GO:0005783::endoplasmic reticulum;GO:0005789::endoplasmic reticulum membrane;GO:0006629::lipid metabolic process;GO:0006665::sphingolipid metabolic process;GO:0006954::inflammatory response;GO:0016020::membrane;GO:0016021::integral component of membrane;GO:0016410::N-acyltransferase activity;GO:0016740::transferase activity;G…
ENSMUSG00000027035	Cers6	68938872	68940109	15.793	8.2732	41.515	28.3166	1.39435	1.77513	LastExon	LastExon	UTR3	GO:0003677::DNA binding;GO:0005515::protein binding;GO:0005634::nucleus;GO:0005783::endoplasmic reticulum;GO:0005789::endoplasmic reticulum membrane;GO:0006629::lipid metabolic process;GO:0006665::sphingolipid metabolic process;GO:0006954::inflammatory response;GO:0016020::membrane;GO:0016021::integral component of membrane;GO:0016410::N-acyltransferase activity;GO:0016740::transferase activity;G…
ENSMUSG00000027035	Cers6	68944193	68944487	5.2024	3.30928	13.1785	9.74235	1.34094	1.55775	UTR3	UTR3	UTR3	GO:0003677::DNA binding;GO:0005515::protein binding;GO:0005634::nucleus;GO:0005783::endoplasmic reticulum;GO:0005789::endoplasmic reticulum membrane;GO:0006629::lipid metabolic process;GO:0006665::sphingolipid metabolic process;GO:0006954::inflammatory response;GO:0016020::membrane;GO:0016021::integral component of membrane;GO:0016410::N-acyltransferase activity;GO:0016740::transferase activity;G…
ENSMUSG00000027035	Cers6	68941271	68941813	7.2462	6.41173	16.5721	15.2964	1.19346	1.25441	UTR3	UTR3	UTR3	GO:0003677::DNA binding;GO:0005515::protein binding;GO:0005634::nucleus;GO:0005783::endoplasmic reticulum;GO:0005789::endoplasmic reticulum membrane;GO:0006629::lipid metabolic process;GO:0006665::sphingolipid metabolic process;GO:0006954::inflammatory response;GO:0016020::membrane;GO:0016021::integral component of membrane;GO:0016410::N-acyltransferase activity;GO:0016740::transferase activity;G…
ENSMUSG00000027035	Cers6	68940444	68940762	5.2024	4.34343	12.8957	9.105	1.30964	1.06782	UTR3	UTR3	UTR3	GO:0003677::DNA binding;GO:0005515::protein binding;GO:0005634::nucleus;GO:0005783::endoplasmic reticulum;GO:0005789::endoplasmic reticulum membrane;GO:0006629::lipid metabolic process;GO:0006665::sphingolipid metabolic process;GO:0006954::inflammatory response;GO:0016020::membrane;GO:0016021::integral component of membrane;GO:0016410::N-acyltransferase activity;GO:0016740::transferase activity;G…
ENSMUSG00000056201	Cfl1	5543405	5544101	238.939	221.722	567.127	518.53	1.24703	1.22568	LastIntron	LastExon	UTR3	GO:0000281::mitotic cytokinesis;GO:0001755::neural crest cell migration;GO:0001842::neural fold formation;GO:0003779::actin binding;GO:0005102::receptor binding;GO:0005515::protein binding;GO:0005576::extracellular region;GO:0005634::nucleus;GO:0005737::cytoplasm;GO:0005829::cytosol;GO:0005856::cytoskeleton;GO:0005886::plasma membrane;GO:0005911::cell-cell junction;GO:0005925::focal adhesion;GO:0…
ENSMUSG00000002835	Chaf1a	56375264	56376702	17.0936	17.3737	40.6666	77.1194	1.25039	2.15019	Exon10	LastIntron	LastExon	GO:0000785::chromatin;GO:0005515::protein binding;GO:0005634::nucleus;GO:0006260::DNA replication;GO:0006281::DNA repair;GO:0006334::nucleosome assembly;GO:0006335::DNA replication-dependent nucleosome assembly;GO:0006974::cellular response to DNA damage stimulus;GO:0007049::cell cycle;GO:0031497::chromatin assembly;GO:0032991::macromolecular complex;GO:0033186::CAF-1 complex;GO:0042802::identica…
ENSMUSG00000053768	Chchd3	32769161	32769864	15.793	12.203	34.3319	33.0511	1.12026	1.43746	LastIntron	UTR3	UTR3	GO:0005515::protein binding;GO:0005634::nucleus;GO:0005737::cytoplasm;GO:0005739::mitochondrion;GO:0005743::mitochondrial inner membrane;GO:0007007::inner mitochondrial membrane organization;GO:0008053::mitochondrial fusion;GO:0016020::membrane;GO:0019902::phosphatase binding;GO:0042407::cristae formation;GO:0060090::binding, bridging;GO:0061617::MICOS complex
ENSMUSG00000018474	Chd3	69254444	69254898	5.7598	2.27513	12.3866	6.82875	1.10469	1.58567	Exon3	Intron3	Intron4	GO:0000122::negative regulation of transcription from RNA polymerase II promoter;GO:0000166::nucleotide binding;GO:0000976::transcription regulatory region sequence-specific DNA binding;GO:0003677::DNA binding;GO:0003678::DNA helicase activity;GO:0004386::helicase activity;GO:0005515::protein binding;GO:0005524::ATP binding;GO:0005634::nucleus;GO:0005654::nucleoplasm;GO:0005730::nucleolus;GO:0005…
ENSMUSG00000014668	Chfr	110283802	110284061	1.6722	3.72294	5.48632	7.6482	1.71409	1.03868	Intron1	UTR5	Intron2	GO:0000166::nucleotide binding;GO:0000209::protein polyubiquitination;GO:0000278::mitotic cell cycle;GO:0004842::ubiquitin-protein transferase activity;GO:0005515::protein binding;GO:0005634::nucleus;GO:0006511::ubiquitin-dependent protein catabolic process;GO:0007049::cell cycle;GO:0007093::mitotic cell cycle checkpoint;GO:0016567::protein ubiquitination;GO:0016605::PML body;GO:0016740::transfer…
ENSMUSG00000034190	Chmp7	69954627	69955701	10.0332	9.51418	21.3231	19.3937	1.08764	1.02744	LastExon	LastExon	LastExon	GO:0000785::chromatin;GO:0000815::ESCRT III complex;GO:0005634::nucleus;GO:0005635::nuclear envelope;GO:0005654::nucleoplasm;GO:0005737::cytoplasm;GO:0005771::multivesicular body;GO:0005829::cytosol;GO:0006900::membrane budding;GO:0006997::nucleus organization;GO:0007034::vacuolar transport;GO:0007080::mitotic metaphase plate congression;GO:0010458::exit from mitosis;GO:0015031::protein transport…
ENSMUSG00000056486	Chn1	73442696	73443542	23.225	26.0606	46.662	60.8214	1.00657	1.22271	LastIntron	UTR3	UTR3	GO:0005096::GTPase activator activity;GO:0005515::protein binding;GO:0007165::signal transduction;GO:0007399::nervous system development;GO:0008045::motor neuron axon guidance;GO:0035556::intracellular signal transduction;GO:0043087::regulation of GTPase activity;GO:0043547::positive regulation of GTPase activity;GO:0046872::metal ion binding;GO:0046875::ephrin receptor binding;GO:0048013::ephrin…
ENSMUSG00000086544	Chn1os3	73442696	73443542	23.225	26.0606	46.662	60.8214	1.00657	1.22271	Intron1	Intron2	Exon3	.
ENSMUSG00000038181	Chpf2	24797622	24798474	15.0498	14.6849	32.1826	56.5421	1.09654	1.94499	UTR3	UTR3	LastIntron	GO:0005794::Golgi apparatus;GO:0008376::acetylgalactosaminyltransferase activity;GO:0016020::membrane;GO:0016021::integral component of membrane;GO:0016740::transferase activity;GO:0030206::chondroitin sulfate biosynthetic process;GO:0032580::Golgi cisterna membrane;GO:0047238::glucuronosyl-N-acetylgalactosaminyl-proteoglycan 4-beta-N-acetylgalactosaminyltransferase activity
ENSMUSG00000027221	Chst1	92443681	92445430	7.6178	11.7893	18.382	38.241	1.27085	1.69764	LastExon	LastExon	UTR3	GO:0000139::Golgi membrane;GO:0001517::N-acetylglucosamine 6-O-sulfotransferase activity;GO:0005794::Golgi apparatus;GO:0005802::trans-Golgi network;GO:0005975::carbohydrate metabolic process;GO:0006012::galactose metabolic process;GO:0006044::N-acetylglucosamine metabolic process;GO:0006790::sulfur compound metabolic process;GO:0006954::inflammatory response;GO:0008146::sulfotransferase activity…
ENSMUSG00000030930	Chst15	131871832	131872662	5.7598	5.99807	16.9114	22.3072	1.55391	1.89494	UTR5	Exon2	Exon2	GO:0000139::Golgi membrane;GO:0005794::Golgi apparatus;GO:0016020::membrane;GO:0016021::integral component of membrane;GO:0016740::transferase activity;GO:0019319::hexose biosynthetic process;GO:0050656::3'-phosphoadenosine 5'-phosphosulfate binding;GO:0050659::N-acetylgalactosamine 4-sulfate 6-O-sulfotransferase activity
ENSMUSG00000030930	Chst15	131837643	131838293	3.5302	3.51611	9.3324	12.3828	1.4025	1.81629	UTR3	UTR3	UTR3	GO:0000139::Golgi membrane;GO:0005794::Golgi apparatus;GO:0016020::membrane;GO:0016021::integral component of membrane;GO:0016740::transferase activity;GO:0019319::hexose biosynthetic process;GO:0050656::3'-phosphoadenosine 5'-phosphosulfate binding;GO:0050659::N-acetylgalactosamine 4-sulfate 6-O-sulfotransferase activity
ENSMUSG00000032640	Chsy1	65774984	65775485	3.3444	3.92977	9.55864	19.7579	1.51506	2.32991	Intron1	Exon2	Exon2	GO:0002063::chondrocyte development;GO:0005576::extracellular region;GO:0005794::Golgi apparatus;GO:0008376::acetylgalactosaminyltransferase activity;GO:0009954::proximal/distal pattern formation;GO:0016020::membrane;GO:0016021::integral component of membrane;GO:0016740::transferase activity;GO:0016757::transferase activity, transferring glycosyl groups;GO:0030206::chondroitin sulfate biosyntheti…
ENSMUSG00000031879	Ciao2b	105366462	105366754	4.645	3.72294	12.726	13.3844	1.45403	1.84604	LastIntron	UTR3	Intergenic	GO:0003674::molecular_function;GO:0005634::nucleus;GO:0005654::nucleoplasm;GO:0005737::cytoplasm;GO:0005819::spindle;GO:0005829::cytosol;GO:0005856::cytoskeleton;GO:0007059::chromosome segregation;GO:0016226::iron-sulfur cluster assembly;GO:0071817::MMXD complex;GO:0097361::CIA complex;GO:0097428::protein maturation by iron-sulfur cluster transfer;GO:0106035::NA
ENSMUSG00000037493	Cib2	54467250	54467509	1.6722	1.03415	5.3732	7.37505	1.68403	2.83421	Intergenic	Exon1	Intron1	GO:0000287::magnesium ion binding;GO:0001750::photoreceptor outer segment;GO:0001917::photoreceptor inner segment;GO:0005178::integrin binding;GO:0005509::calcium ion binding;GO:0005737::cytoplasm;GO:0005886::plasma membrane;GO:0005927::muscle tendon junction;GO:0007204::positive regulation of cytosolic calcium ion concentration;GO:0016020::membrane;GO:0031594::neuromuscular junction;GO:0032420::…
ENSMUSG00000037493	Cib2	54452109	54452771	3.1586	4.96392	12.2735	30.5018	1.95819	2.61934	LastIntron	UTR3	UTR3	GO:0000287::magnesium ion binding;GO:0001750::photoreceptor outer segment;GO:0001917::photoreceptor inner segment;GO:0005178::integrin binding;GO:0005509::calcium ion binding;GO:0005737::cytoplasm;GO:0005886::plasma membrane;GO:0005927::muscle tendon junction;GO:0007204::positive regulation of cytosolic calcium ion concentration;GO:0016020::membrane;GO:0031594::neuromuscular junction;GO:0032420::…
ENSMUSG00000009828	Cilk1	78038578	78038853	4.2734	1.03415	10.2374	8.10345	1.26039	2.97009	UTR5	UTR5	Exon2	GO:0000166::nucleotide binding;GO:0000287::magnesium ion binding;GO:0001650::fibrillar center;GO:0004672::protein kinase activity;GO:0004674::protein serine/threonine kinase activity;GO:0005524::ATP binding;GO:0005634::nucleus;GO:0005737::cytoplasm;GO:0005829::cytosol;GO:0005856::cytoskeleton;GO:0005929::cilium;GO:0006468::protein phosphorylation;GO:0007165::signal transduction;GO:0007275::multic…
ENSMUSG00000009828	Cilk1	78064920	78065265	4.2734	2.27513	11.9342	15.6606	1.48165	2.78312	Intron8	Exon9	Intron9	GO:0000166::nucleotide binding;GO:0000287::magnesium ion binding;GO:0001650::fibrillar center;GO:0004672::protein kinase activity;GO:0004674::protein serine/threonine kinase activity;GO:0005524::ATP binding;GO:0005634::nucleus;GO:0005737::cytoplasm;GO:0005829::cytosol;GO:0005856::cytoskeleton;GO:0005929::cilium;GO:0006468::protein phosphorylation;GO:0007165::signal transduction;GO:0007275::multic…
ENSMUSG00000009828	Cilk1	78020482	78020766	3.716	1.44781	7.97496	7.6482	1.10173	2.40125	Intergenic	UTR5	Intron1	GO:0000166::nucleotide binding;GO:0000287::magnesium ion binding;GO:0001650::fibrillar center;GO:0004672::protein kinase activity;GO:0004674::protein serine/threonine kinase activity;GO:0005524::ATP binding;GO:0005634::nucleus;GO:0005737::cytoplasm;GO:0005829::cytosol;GO:0005856::cytoskeleton;GO:0005929::cilium;GO:0006468::protein phosphorylation;GO:0007165::signal transduction;GO:0007275::multic…
ENSMUSG00000009828	Cilk1	78074929	78077610	38.8322	31.645	107.803	92.4158	1.47307	1.54616	LastExon	LastExon	UTR3	GO:0000166::nucleotide binding;GO:0000287::magnesium ion binding;GO:0001650::fibrillar center;GO:0004672::protein kinase activity;GO:0004674::protein serine/threonine kinase activity;GO:0005524::ATP binding;GO:0005634::nucleus;GO:0005737::cytoplasm;GO:0005829::cytosol;GO:0005856::cytoskeleton;GO:0005929::cilium;GO:0006468::protein phosphorylation;GO:0007165::signal transduction;GO:0007275::multic…
ENSMUSG00000039205	Ciz1	32267386	32267642	0.3716	0.62049	2.88456	3.36885	2.95653	2.44078	Intron15	Intron15	Exon16	GO:0003676::nucleic acid binding;GO:0005634::nucleus;GO:0005654::nucleoplasm;GO:0005886::plasma membrane;GO:0008270::zinc ion binding;GO:0030332::cyclin binding;GO:0032298::positive regulation of DNA-dependent DNA replication initiation;GO:0046872::metal ion binding;GO:0051457::maintenance of protein location in nucleus
ENSMUSG00000064302	Clasp1	118470817	118471088	3.716	1.03415	10.1808	9.37815	1.45403	3.18086	Intron25	Exon26	Intron26	GO:0000226::microtubule cytoskeleton organization;GO:0000775::chromosome, centromeric region;GO:0000776::kinetochore;GO:0000777::condensed chromosome kinetochore;GO:0001578::microtubule bundle formation;GO:0002162::dystroglycan binding;GO:0005694::chromosome;GO:0005737::cytoplasm;GO:0005794::Golgi apparatus;GO:0005813::centrosome;GO:0005815::microtubule organizing center;GO:0005828::kinetochore m…
ENSMUSG00000064302	Clasp1	118534670	118537163	56.669	51.9143	127.656	128.472	1.17163	1.30725	LastExon	LastExon	UTR3	GO:0000226::microtubule cytoskeleton organization;GO:0000775::chromosome, centromeric region;GO:0000776::kinetochore;GO:0000777::condensed chromosome kinetochore;GO:0001578::microtubule bundle formation;GO:0002162::dystroglycan binding;GO:0005694::chromosome;GO:0005737::cytoplasm;GO:0005794::Golgi apparatus;GO:0005813::centrosome;GO:0005815::microtubule organizing center;GO:0005828::kinetochore m…
ENSMUSG00000064302	Clasp1	118506525	118506806	4.645	2.27513	10.1808	5.37195	1.1321	1.2395	Intron34	Exon35	Intron35	GO:0000226::microtubule cytoskeleton organization;GO:0000775::chromosome, centromeric region;GO:0000776::kinetochore;GO:0000777::condensed chromosome kinetochore;GO:0001578::microtubule bundle formation;GO:0002162::dystroglycan binding;GO:0005694::chromosome;GO:0005737::cytoplasm;GO:0005794::Golgi apparatus;GO:0005813::centrosome;GO:0005815::microtubule organizing center;GO:0005828::kinetochore m…
ENSMUSG00000064302	Clasp1	118347095	118347639	13.5634	10.1347	29.2415	20.4863	1.1083	1.01536	Intergenic	Intergenic	Exon1	GO:0000226::microtubule cytoskeleton organization;GO:0000775::chromosome, centromeric region;GO:0000776::kinetochore;GO:0000777::condensed chromosome kinetochore;GO:0001578::microtubule bundle formation;GO:0002162::dystroglycan binding;GO:0005694::chromosome;GO:0005737::cytoplasm;GO:0005794::Golgi apparatus;GO:0005813::centrosome;GO:0005815::microtubule organizing center;GO:0005828::kinetochore m…
ENSMUSG00000079450	Cldn34c1	122053898	122054356	4.645	4.34343	10.407	9.37815	1.1638	1.11047	UTR3	UTR3	UTR3	GO:0003674::molecular_function;GO:0005198::structural molecule activity;GO:0005886::plasma membrane;GO:0005923::tight junction;GO:0007155::cell adhesion;GO:0016020::membrane;GO:0016021::integral component of membrane;GO:0030054::cell junction;GO:0070830::tight junction assembly
ENSMUSG00000022744	Cldnd1	58549755	58550110	8.7326	11.3757	23.0199	26.4956	1.3984	1.2198	Intron1	UTR5	Exon2	GO:0003674::molecular_function;GO:0008150::biological_process;GO:0016020::membrane;GO:0016021::integral component of membrane;GO:0016324::apical plasma membrane
ENSMUSG00000013921	Clip3	29996318	29997037	5.7598	5.58441	12.3301	23.4909	1.09809	2.07263	Exon3	Intron4	Intron5	GO:0001934::positive regulation of protein phosphorylation;GO:0005515::protein binding;GO:0005634::nucleus;GO:0005737::cytoplasm;GO:0005794::Golgi apparatus;GO:0005795::Golgi stack;GO:0005802::trans-Golgi network;GO:0005886::plasma membrane;GO:0008017::microtubule binding;GO:0010828::positive regulation of glucose transport;GO:0016020::membrane;GO:0018230::peptidyl-L-cysteine S-palmitoylation;GO:…
ENSMUSG00000013921	Clip3	29991158	29991791	7.9894	7.65271	20.4747	24.4925	1.35768	1.6783	Intergenic	Intron1	Exon2	GO:0001934::positive regulation of protein phosphorylation;GO:0005515::protein binding;GO:0005634::nucleus;GO:0005737::cytoplasm;GO:0005794::Golgi apparatus;GO:0005795::Golgi stack;GO:0005802::trans-Golgi network;GO:0005886::plasma membrane;GO:0008017::microtubule binding;GO:0010828::positive regulation of glucose transport;GO:0016020::membrane;GO:0018230::peptidyl-L-cysteine S-palmitoylation;GO:…
ENSMUSG00000032316	Clk3	57658042	57658406	5.3882	2.89562	12.8391	13.0202	1.25267	2.16881	LastIntron	LastExon	LastExon	GO:0000166::nucleotide binding;GO:0001669::acrosomal vesicle;GO:0004672::protein kinase activity;GO:0004674::protein serine/threonine kinase activity;GO:0004712::protein serine/threonine/tyrosine kinase activity;GO:0004713::protein tyrosine kinase activity;GO:0004714::transmembrane receptor protein tyrosine kinase activity;GO:0005524::ATP binding;GO:0005634::nucleus;GO:0005654::nucleoplasm;GO:000…
ENSMUSG00000026317	Cln8	14944691	14945065	1.3006	3.51611	4.12888	7.1019	1.66657	1.01422	Exon2	Exon2	Exon2	GO:0001306::age-dependent response to oxidative stress;GO:0005515::protein binding;GO:0005739::mitochondrion;GO:0005783::endoplasmic reticulum;GO:0005789::endoplasmic reticulum membrane;GO:0005793::endoplasmic reticulum-Golgi intermediate compartment;GO:0006644::phospholipid metabolic process;GO:0006672::ceramide metabolic process;GO:0007006::mitochondrial membrane organization;GO:0007040::lysoso…
ENSMUSG00000002660	Clpp	57302847	57303150	5.3882	4.75709	12.726	11.1081	1.2399	1.22346	LastIntron	LastExon	UTR3	GO:0004175::endopeptidase activity;GO:0004176::ATP-dependent peptidase activity;GO:0004252::serine-type endopeptidase activity;GO:0005515::protein binding;GO:0005739::mitochondrion;GO:0005759::mitochondrial matrix;GO:0006508::proteolysis;GO:0006515::misfolded or incompletely synthesized protein catabolic process;GO:0008233::peptidase activity;GO:0008236::serine-type peptidase activity;GO:0009368:…
ENSMUSG00000002660	Clpp	57297318	57297672	2.787	7.23905	8.7668	14.8412	1.65334	1.03574	UTR5	UTR5	Exon2	GO:0004175::endopeptidase activity;GO:0004176::ATP-dependent peptidase activity;GO:0004252::serine-type endopeptidase activity;GO:0005515::protein binding;GO:0005739::mitochondrion;GO:0005759::mitochondrial matrix;GO:0006508::proteolysis;GO:0006515::misfolded or incompletely synthesized protein catabolic process;GO:0008233::peptidase activity;GO:0008236::serine-type peptidase activity;GO:0009368:…
ENSMUSG00000002981	Clptm1	19371372	19371733	2.4154	2.89562	6.56096	15.2054	1.44164	2.39264	Intron6	Exon7	Intron7	GO:0003674::molecular_function;GO:0007275::multicellular organismal development;GO:0009897::external side of plasma membrane;GO:0012505::endomembrane system;GO:0016020::membrane;GO:0016021::integral component of membrane;GO:0030154::cell differentiation;GO:0033081::regulation of T cell differentiation in thymus
ENSMUSG00000002981	Clptm1	19367169	19368056	10.0332	10.3415	29.2981	50.988	1.54603	2.30171	Exon12	LastExon	LastExon	GO:0003674::molecular_function;GO:0007275::multicellular organismal development;GO:0009897::external side of plasma membrane;GO:0012505::endomembrane system;GO:0016020::membrane;GO:0016021::integral component of membrane;GO:0030154::cell differentiation;GO:0033081::regulation of T cell differentiation in thymus
ENSMUSG00000021610	Clptm1l	73759271	73759835	0.5574	1.24098	6.39128	9.6513	3.51932	2.95924	Exon6	Intron6	Exon7	GO:0003674::molecular_function;GO:0006915::apoptotic process;GO:0008150::biological_process;GO:0012505::endomembrane system;GO:0016020::membrane;GO:0016021::integral component of membrane
ENSMUSG00000021610	Clptm1l	73768150	73768711	9.8474	12.6166	27.0357	39.971	1.45705	1.66363	LastIntron	LastExon	UTR3	GO:0003674::molecular_function;GO:0006915::apoptotic process;GO:0008150::biological_process;GO:0012505::endomembrane system;GO:0016020::membrane;GO:0016021::integral component of membrane
ENSMUSG00000039953	Clstn1	149727649	149727908	1.3006	1.86147	4.41168	8.1945	1.76215	2.13821	Intron10	Exon11	Intron11	GO:0000139::Golgi membrane;GO:0001540::beta-amyloid binding;GO:0001558::regulation of cell growth;GO:0005509::calcium ion binding;GO:0005515::protein binding;GO:0005576::extracellular region;GO:0005634::nucleus;GO:0005783::endoplasmic reticulum;GO:0005789::endoplasmic reticulum membrane;GO:0005794::Golgi apparatus;GO:0005886::plasma membrane;GO:0006874::cellular calcium ion homeostasis;GO:0007155…
ENSMUSG00000039953	Clstn1	149731860	149733338	24.7114	26.6811	77.261	80.124	1.64456	1.58642	LastExon	LastExon	UTR3	GO:0000139::Golgi membrane;GO:0001540::beta-amyloid binding;GO:0001558::regulation of cell growth;GO:0005509::calcium ion binding;GO:0005515::protein binding;GO:0005576::extracellular region;GO:0005634::nucleus;GO:0005783::endoplasmic reticulum;GO:0005789::endoplasmic reticulum membrane;GO:0005794::Golgi apparatus;GO:0005886::plasma membrane;GO:0006874::cellular calcium ion homeostasis;GO:0007155…
ENSMUSG00000041216	Clvs1	9281387	9281889	5.0166	5.37758	11.7079	12.1097	1.2227	1.17113	Intron1	Exon2	Exon2	GO:0005768::endosome;GO:0005794::Golgi apparatus;GO:0005802::trans-Golgi network;GO:0007040::lysosome organization;GO:0008289::lipid binding;GO:0016020::membrane;GO:0030136::clathrin-coated vesicle;GO:0031410::cytoplasmic vesicle;GO:0031901::early endosome membrane;GO:0080025::phosphatidylinositol-3,5-bisphosphate binding;GO:1902936::phosphatidylinositol bisphosphate binding
ENSMUSG00000034390	Cmip	118163301	118163660	4.2734	5.17075	11.4817	19.5758	1.42588	1.92063	Intron3	Exon4	Intron4	GO:0001701::in utero embryonic development;GO:0003674::molecular_function;GO:0005634::nucleus;GO:0005654::nucleoplasm;GO:0005737::cytoplasm;GO:0005829::cytosol
ENSMUSG00000034390	Cmip	118179816	118180075	1.1148	3.10245	3.22392	7.19295	1.53203	1.21318	Intron9	Exon10	Intron10	GO:0001701::in utero embryonic development;GO:0003674::molecular_function;GO:0005634::nucleus;GO:0005654::nucleoplasm;GO:0005737::cytoplasm;GO:0005829::cytosol
ENSMUSG00000024873	Cnih2	5142901	5144062	99.403	94.7281	204.408	467.633	1.04009	2.30351	Intron3	UTR3	UTR3	GO:0005783::endoplasmic reticulum;GO:0005789::endoplasmic reticulum membrane;GO:0005886::plasma membrane;GO:0014069::postsynaptic density;GO:0016020::membrane;GO:0016021::integral component of membrane;GO:0016192::vesicle-mediated transport;GO:0016247::channel regulator activity;GO:0030054::cell junction;GO:0030425::dendrite;GO:0032281::alpha-amino-3-hydroxy-5-methyl-4-isoxazolepropionic acid sel…
ENSMUSG00000053931	Cnn3	121220131	121220494	16.3504	19.0284	40.4404	45.2519	1.30647	1.24982	Intergenic	Exon1	Intron1	GO:0003779::actin binding;GO:0005515::protein binding;GO:0005516::calmodulin binding;GO:0005829::cytosol;GO:0008017::microtubule binding;GO:0014069::postsynaptic density;GO:0015629::actin cytoskeleton;GO:0030425::dendrite;GO:0030855::epithelial cell differentiation;GO:0031032::actomyosin structure organization;GO:0032780::negative regulation of ATPase activity;GO:0043025::neuronal cell body;GO:00…
ENSMUSG00000036550	Cnot1	96479158	96479418	2.4154	0.41366	6.2216	4.3704	1.36502	3.40125	Intron20	Exon21	Exon21	GO:0000122::negative regulation of transcription from RNA polymerase II promoter;GO:0000288::nuclear-transcribed mRNA catabolic process, deadenylation-dependent decay;GO:0000932::cytoplasmic mRNA processing body;GO:0001829::trophectodermal cell differentiation;GO:0004535::poly(A)-specific ribonuclease activity;GO:0005515::protein binding;GO:0005634::nucleus;GO:0005737::cytoplasm;GO:0005829::cytos…
ENSMUSG00000020362	Cnot6	49579920	49580249	3.1586	3.30928	9.0496	9.74235	1.51857	1.55775	Intron2	Exon3	Intron3	GO:0000175::3'-5'-exoribonuclease activity;GO:0000289::nuclear-transcribed mRNA poly(A) tail shortening;GO:0003723::RNA binding;GO:0004518::nuclease activity;GO:0004527::exonuclease activity;GO:0004532::exoribonuclease activity;GO:0004535::poly(A)-specific ribonuclease activity;GO:0005515::protein binding;GO:0005634::nucleus;GO:0005737::cytoplasm;GO:0006417::regulation of translation;GO:0008284::…
ENSMUSG00000020362	Cnot6	49570744	49571003	4.2734	7.65271	12.8957	18.9384	1.59343	1.30727	Intron9	Exon10	Intron10	GO:0000175::3'-5'-exoribonuclease activity;GO:0000289::nuclear-transcribed mRNA poly(A) tail shortening;GO:0003723::RNA binding;GO:0004518::nuclease activity;GO:0004527::exonuclease activity;GO:0004532::exoribonuclease activity;GO:0004535::poly(A)-specific ribonuclease activity;GO:0005515::protein binding;GO:0005634::nucleus;GO:0005737::cytoplasm;GO:0006417::regulation of translation;GO:0008284::…
ENSMUSG00000034724	Cnot6l	96223660	96224147	4.4592	3.30928	9.21928	8.0124	1.04787	1.27572	UTR3	UTR3	UTR3	GO:0000175::3'-5'-exoribonuclease activity;GO:0000288::nuclear-transcribed mRNA catabolic process, deadenylation-dependent decay;GO:0000289::nuclear-transcribed mRNA poly(A) tail shortening;GO:0004518::nuclease activity;GO:0004527::exonuclease activity;GO:0004535::poly(A)-specific ribonuclease activity;GO:0005515::protein binding;GO:0005634::nucleus;GO:0005737::cytoplasm;GO:0005829::cytosol;GO:00…
ENSMUSG00000033159	Cnppd1	75112502	75113535	6.503	7.23905	16.2893	27.5882	1.32475	1.93018	LastExon	UTR3	UTR3	GO:0000079::regulation of cyclin-dependent protein serine/threonine kinase activity;GO:0000307::cyclin-dependent protein kinase holoenzyme complex;GO:0005634::nucleus;GO:0016020::membrane;GO:0016021::integral component of membrane;GO:0016538::cyclin-dependent protein serine/threonine kinase regulator activity;GO:0019901::protein kinase binding
ENSMUSG00000025381	Cnpy2	128159196	128159455	2.0438	2.0683	4.5248	6.82875	1.1466	1.72318	Intron1	Intron2	Exon3	GO:0005515::protein binding;GO:0005783::endoplasmic reticulum;GO:0010629::negative regulation of gene expression;GO:0010988::regulation of low-density lipoprotein particle clearance;GO:1905599::NA
ENSMUSG00000025381	Cnpy2	128161944	128162542	3.1586	3.92977	6.7872	12.2007	1.10353	1.63445	Exon4	Intron4	Exon5	GO:0005515::protein binding;GO:0005783::endoplasmic reticulum;GO:0010629::negative regulation of gene expression;GO:0010988::regulation of low-density lipoprotein particle clearance;GO:1905599::NA
ENSMUSG00000044288	Cnr1	33943626	33948658	171.308	134.233	383.929	462.534	1.16425	1.78482	LastExon	LastExon	UTR3	GO:0002866::positive regulation of acute inflammatory response to antigenic stimulus;GO:0004930::G-protein coupled receptor activity;GO:0004949::cannabinoid receptor activity;GO:0005737::cytoplasm;GO:0005739::mitochondrion;GO:0005741::mitochondrial outer membrane;GO:0005886::plasma membrane;GO:0007165::signal transduction;GO:0007186::G-protein coupled receptor signaling pathway;GO:0007188::adenyl…
ENSMUSG00000038949	Cnst	179437510	179438031	3.716	3.30928	7.69216	11.3813	1.04964	1.78208	Exon9	Exon9	Exon9	GO:0005794::Golgi apparatus;GO:0005802::trans-Golgi network;GO:0005886::plasma membrane;GO:0010923::negative regulation of phosphatase activity;GO:0016020::membrane;GO:0016021::integral component of membrane;GO:0019902::phosphatase binding;GO:0030133::transport vesicle;GO:0031410::cytoplasmic vesicle;GO:0032991::macromolecular complex;GO:0042998::positive regulation of Golgi to plasma membrane pr…
ENSMUSG00000028444	Cntfr	41658702	41658961	1.3006	1.86147	4.8076	11.7454	1.88614	2.65758	Exon8	Exon8	Intron8	GO:0001967::suckling behavior;GO:0003360::brainstem development;GO:0004896::cytokine receptor activity;GO:0004897::ciliary neurotrophic factor receptor activity;GO:0005102::receptor binding;GO:0005515::protein binding;GO:0005886::plasma membrane;GO:0007548::sex differentiation;GO:0008284::positive regulation of cell proliferation;GO:0009897::external side of plasma membrane;GO:0016020::membrane;G…
ENSMUSG00000028444	Cntfr	41657576	41658499	12.2628	8.48003	28.789	53.0822	1.23123	2.64609	Intron8	UTR3	UTR3	GO:0001967::suckling behavior;GO:0003360::brainstem development;GO:0004896::cytokine receptor activity;GO:0004897::ciliary neurotrophic factor receptor activity;GO:0005102::receptor binding;GO:0005515::protein binding;GO:0005886::plasma membrane;GO:0007548::sex differentiation;GO:0008284::positive regulation of cell proliferation;GO:0009897::external side of plasma membrane;GO:0016020::membrane;G…
ENSMUSG00000053024	Cntn2	132450672	132451483	10.9622	12.6166	24.2642	29.5002	1.14629	1.2254	Intron9	Intron11	Intron12	GO:0000226::microtubule cytoskeleton organization;GO:0001764::neuron migration;GO:0005515::protein binding;GO:0005886::plasma membrane;GO:0007155::cell adhesion;GO:0007160::cell-matrix adhesion;GO:0007399::nervous system development;GO:0007409::axonogenesis;GO:0007411::axon guidance;GO:0007413::axonal fasciculation;GO:0007612::learning;GO:0007628::adult walking behavior;GO:0009986::cell surface;G…
ENSMUSG00000067028	Cntnap5b	99718118	99718826	75.9922	73.4246	156.502	270.874	1.04226	1.88329	Intron1	Intron1	Intron1	GO:0007155::cell adhesion;GO:0016020::membrane;GO:0016021::integral component of membrane
ENSMUSG00000031753	Cog4	111608396	111608702	1.3006	2.68879	5.48632	8.1945	2.07666	1.6077	LastExon	LastExon	UTR3	GO:0000139::Golgi membrane;GO:0005737::cytoplasm;GO:0005794::Golgi apparatus;GO:0005829::cytosol;GO:0006890::retrograde vesicle-mediated transport, Golgi to ER;GO:0007030::Golgi organization;GO:0015031::protein transport;GO:0016020::membrane;GO:0017119::Golgi transport complex;GO:0042802::identical protein binding;GO:0048213::Golgi vesicle prefusion complex stabilization
ENSMUSG00000027742	Cog6	52889679	52890551	6.6888	4.1366	15.8934	11.1081	1.24861	1.42509	LastExon	UTR3	UTR3	GO:0000139::Golgi membrane;GO:0005794::Golgi apparatus;GO:0006891::intra-Golgi vesicle-mediated transport;GO:0015031::protein transport;GO:0016020::membrane;GO:0017119::Golgi transport complex;GO:0070085::glycosylation
ENSMUSG00000027163	Commd9	101731301	101731966	4.2734	5.99807	10.9726	20.1221	1.36045	1.74621	LastExon	LastExon	UTR3	GO:0003674::molecular_function;GO:0005634::nucleus;GO:0005654::nucleoplasm;GO:0005794::Golgi apparatus;GO:0005829::cytosol;GO:0006811::ion transport;GO:0006814::sodium ion transport;GO:0031410::cytoplasmic vesicle;GO:0042632::cholesterol homeostasis
ENSMUSG00000000326	Comt	18225774	18226703	7.2462	5.99807	19.3435	28.3166	1.41655	2.23908	LastExon	UTR3	UTR3	GO:0000287::magnesium ion binding;GO:0005737::cytoplasm;GO:0005739::mitochondrion;GO:0005829::cytosol;GO:0005886::plasma membrane;GO:0006584::catecholamine metabolic process;GO:0007565::female pregnancy;GO:0007612::learning;GO:0007614::short-term memory;GO:0008168::methyltransferase activity;GO:0008171::O-methyltransferase activity;GO:0008210::estrogen metabolic process;GO:0014070::response to or…
ENSMUSG00000000326	Comt	18230437	18230707	1.6722	3.92977	7.18312	9.105	2.10286	1.21221	Exon2	Exon2	Intron2	GO:0000287::magnesium ion binding;GO:0005737::cytoplasm;GO:0005739::mitochondrion;GO:0005829::cytosol;GO:0005886::plasma membrane;GO:0006584::catecholamine metabolic process;GO:0007565::female pregnancy;GO:0007612::learning;GO:0007614::short-term memory;GO:0008168::methyltransferase activity;GO:0008171::O-methyltransferase activity;GO:0008210::estrogen metabolic process;GO:0014070::response to or…
ENSMUSG00000026553	Copa	171946457	171947057	2.6012	4.75709	5.656	16.298	1.1206	1.77654	Exon28	Exon29	Exon30	GO:0000139::Golgi membrane;GO:0003729::mRNA binding;GO:0005179::hormone activity;GO:0005198::structural molecule activity;GO:0005515::protein binding;GO:0005576::extracellular region;GO:0005615::extracellular space;GO:0005737::cytoplasm;GO:0005794::Golgi apparatus;GO:0006886::intracellular protein transport;GO:0006888::ER to Golgi vesicle-mediated transport;GO:0006890::retrograde vesicle-mediated…
ENSMUSG00000026553	Copa	171948816	171949883	6.503	9.72101	14.3097	28.3166	1.13782	1.54247	Exon32	LastExon	UTR3	GO:0000139::Golgi membrane;GO:0003729::mRNA binding;GO:0005179::hormone activity;GO:0005198::structural molecule activity;GO:0005515::protein binding;GO:0005576::extracellular region;GO:0005615::extracellular space;GO:0005737::cytoplasm;GO:0005794::Golgi apparatus;GO:0006886::intracellular protein transport;GO:0006888::ER to Golgi vesicle-mediated transport;GO:0006890::retrograde vesicle-mediated…
ENSMUSG00000030058	Copg1	87889152	87890073	5.3882	6.61856	15.2146	17.3906	1.49758	1.39372	LastIntron	Intergenic	Intergenic	GO:0000139::Golgi membrane;GO:0005198::structural molecule activity;GO:0005737::cytoplasm;GO:0005783::endoplasmic reticulum;GO:0005793::endoplasmic reticulum-Golgi intermediate compartment;GO:0005794::Golgi apparatus;GO:0005829::cytosol;GO:0006886::intracellular protein transport;GO:0006888::ER to Golgi vesicle-mediated transport;GO:0006891::intra-Golgi vesicle-mediated transport;GO:0009306::prot…
ENSMUSG00000025607	Copg2	30747074	30748651	50.166	36.4021	105.824	113.63	1.07689	1.64225	UTR3	UTR3	Intergenic	GO:0000139::Golgi membrane;GO:0005198::structural molecule activity;GO:0005737::cytoplasm;GO:0005783::endoplasmic reticulum;GO:0005793::endoplasmic reticulum-Golgi intermediate compartment;GO:0005794::Golgi apparatus;GO:0005829::cytosol;GO:0006886::intracellular protein transport;GO:0006888::ER to Golgi vesicle-mediated transport;GO:0006891::intra-Golgi vesicle-mediated transport;GO:0009306::prot…
ENSMUSG00000019494	Cops6	138161389	138162241	16.3504	9.72101	32.8048	42.7935	1.00458	2.13821	Intron6	Exon9	UTR3	GO:0000338::protein deneddylation;GO:0005515::protein binding;GO:0005634::nucleus;GO:0005654::nucleoplasm;GO:0005737::cytoplasm;GO:0008180::COP9 signalosome;GO:0008237::metallopeptidase activity;GO:0070122::isopeptidase activity
ENSMUSG00000019494	Cops6	138159503	138160189	17.651	18.6147	43.0422	43.1577	1.286	1.21318	Intron1	Intron2	Intron3	GO:0000338::protein deneddylation;GO:0005515::protein binding;GO:0005634::nucleus;GO:0005654::nucleoplasm;GO:0005737::cytoplasm;GO:0008180::COP9 signalosome;GO:0008237::metallopeptidase activity;GO:0070122::isopeptidase activity
ENSMUSG00000026240	Cops7b	86532777	86533926	12.2628	15.5123	25.6782	47.7102	1.06626	1.62089	LastIntron	LastExon	UTR3	GO:0000338::protein deneddylation;GO:0003674::molecular_function;GO:0005634::nucleus;GO:0005654::nucleoplasm;GO:0005737::cytoplasm;GO:0008180::COP9 signalosome;GO:0010387::COP9 signalosome assembly
ENSMUSG00000060992	Copz1	103207116	103208287	21.1812	23.3718	47.6801	59.4557	1.1706	1.34705	UTR3	UTR3	UTR3	GO:0000139::Golgi membrane;GO:0003674::molecular_function;GO:0005737::cytoplasm;GO:0005794::Golgi apparatus;GO:0006886::intracellular protein transport;GO:0006890::retrograde vesicle-mediated transport, Golgi to ER;GO:0006891::intra-Golgi vesicle-mediated transport;GO:0015031::protein transport;GO:0016020::membrane;GO:0016192::vesicle-mediated transport;GO:0030117::membrane coat;GO:0030126::COPI …
ENSMUSG00000031782	Coq9	95580940	95581199	1.4864	2.0683	3.45016	7.284	1.21484	1.81629	UTR3	UTR3	UTR3	GO:0005739::mitochondrion;GO:0005743::mitochondrial inner membrane;GO:0006120::mitochondrial electron transport, NADH to ubiquinone;GO:0006744::ubiquinone biosynthetic process;GO:0008289::lipid binding;GO:0042803::protein homodimerization activity
ENSMUSG00000024835	Coro1b	4203223	4203987	6.1314	8.89369	16.9114	33.6885	1.46371	1.9214	LastExon	LastExon	LastExon	GO:0001725::stress fiber;GO:0003779::actin binding;GO:0005515::protein binding;GO:0005737::cytoplasm;GO:0005829::cytosol;GO:0005856::cytoskeleton;GO:0005884::actin filament;GO:0005886::plasma membrane;GO:0007015::actin filament organization;GO:0008092::cytoskeletal protein binding;GO:0016477::cell migration;GO:0030027::lamellipodium;GO:0030036::actin cytoskeleton organization;GO:0031252::cell lea…
ENSMUSG00000041729	Coro2b	62338491	62338750	0.929	0.20683	2.37552	6.10035	1.35449	4.88237	Intron4	Exon5	Intron5	GO:0001725::stress fiber;GO:0003093::regulation of glomerular filtration;GO:0003779::actin binding;GO:0005515::protein binding;GO:0005737::cytoplasm;GO:0005856::cytoskeleton;GO:0005925::focal adhesion;GO:0010812::negative regulation of cell-substrate adhesion;GO:0016020::membrane;GO:0017166::vinculin binding;GO:0030036::actin cytoskeleton organization;GO:0032956::regulation of actin cytoskeleton …
ENSMUSG00000031827	Cotl1	120549296	120549651	2.0438	1.86147	7.29624	15.7517	1.8359	3.08099	Intron2	Exon3	LastIntron	GO:0003779::actin binding;GO:0005515::protein binding;GO:0005575::cellular_component;GO:0005634::nucleus;GO:0005737::cytoplasm;GO:0005829::cytosol;GO:0005856::cytoskeleton;GO:0005884::actin filament;GO:0005886::plasma membrane;GO:0019899::enzyme binding;GO:0030833::regulation of actin filament polymerization;GO:0030864::cortical actin cytoskeleton;GO:0050832::defense response to fungus;GO:0051015…
ENSMUSG00000031827	Cotl1	120535972	120537105	61.1282	43.6411	161.592	203.315	1.40245	2.21996	LastIntron	UTR3	UTR3	GO:0003779::actin binding;GO:0005515::protein binding;GO:0005575::cellular_component;GO:0005634::nucleus;GO:0005737::cytoplasm;GO:0005829::cytosol;GO:0005856::cytoskeleton;GO:0005884::actin filament;GO:0005886::plasma membrane;GO:0019899::enzyme binding;GO:0030833::regulation of actin filament polymerization;GO:0030864::cortical actin cytoskeleton;GO:0050832::defense response to fungus;GO:0051015…
ENSMUSG00000036751	Cox6b1	30316329	30316688	11.3338	10.1347	31.9564	31.2302	1.49547	1.62364	LastIntron	UTR3	UTR3	GO:0005739::mitochondrion;GO:0005743::mitochondrial inner membrane;GO:0006119::oxidative phosphorylation;GO:0016020::membrane;GO:0045277::respiratory chain complex IV
ENSMUSG00000035885	Cox8a	7194661	7194920	1.3006	0.82732	3.22392	6.64665	1.30964	3.00611	UTR5	Exon1	LastIntron	GO:0004129::cytochrome-c oxidase activity;GO:0005739::mitochondrion;GO:0005743::mitochondrial inner membrane;GO:0006119::oxidative phosphorylation;GO:0016020::membrane;GO:0016021::integral component of membrane;GO:0022900::electron transport chain;GO:0045277::respiratory chain complex IV;GO:1902600::hydrogen ion transmembrane transport
ENSMUSG00000020300	Cpeb4	31820931	31823324	56.669	50.2597	120.133	109.897	1.084	1.12868	Intergenic	Intergenic	Exon1	GO:0000900::translation repressor activity, nucleic acid binding;GO:0002931::response to ischemia;GO:0003676::nucleic acid binding;GO:0003723::RNA binding;GO:0003730::mRNA 3'-UTR binding;GO:0005634::nucleus;GO:0005737::cytoplasm;GO:0005783::endoplasmic reticulum;GO:0006412::translation;GO:0006417::regulation of translation;GO:0008135::translation factor activity, nucleic acid binding;GO:0014069::…
ENSMUSG00000033615	Cplx1	108666445	108668194	31.4002	25.8538	79.4668	85.587	1.33958	1.72702	LastIntron	UTR3	UTR3	GO:0000149::SNARE binding;GO:0005326::neurotransmitter transporter activity;GO:0005737::cytoplasm;GO:0005829::cytosol;GO:0006836::neurotransmitter transport;GO:0006887::exocytosis;GO:0016079::synaptic vesicle exocytosis;GO:0017075::syntaxin-1 binding;GO:0019905::syntaxin binding;GO:0030054::cell junction;GO:0030073::insulin secretion;GO:0030425::dendrite;GO:0031201::SNARE complex;GO:0031630::regu…
ENSMUSG00000029625	Cpsf4	145117976	145118793	10.219	10.5483	21.4362	25.494	1.0688	1.27315	LastExon	LastExon	LastExon	GO:0003676::nucleic acid binding;GO:0003723::RNA binding;GO:0005634::nucleus;GO:0005654::nucleoplasm;GO:0005847::mRNA cleavage and polyadenylation specificity factor complex;GO:0006397::mRNA processing;GO:0008270::zinc ion binding;GO:0043231::intracellular membrane-bounded organelle;GO:0046872::metal ion binding;GO:0098789::NA;GO:1990837::NA
ENSMUSG00000029073	Cptp	155949805	155951319	4.2734	8.68686	14.7056	27.5882	1.78291	1.66714	LastExon	UTR3	UTR3	GO:0005543::phospholipid binding;GO:0005634::nucleus;GO:0005640::nuclear outer membrane;GO:0005737::cytoplasm;GO:0005768::endosome;GO:0005794::Golgi apparatus;GO:0005829::cytosol;GO:0005886::plasma membrane;GO:0006869::lipid transport;GO:0008289::lipid binding;GO:0010008::endosome membrane;GO:0010507::negative regulation of autophagy;GO:0016020::membrane;GO:0032691::negative regulation of interle…
ENSMUSG00000029073	Cptp	155953623	155953882	1.6722	3.92977	4.35512	8.28555	1.38097	1.07615	UTR5	UTR5	Intron1	GO:0005543::phospholipid binding;GO:0005634::nucleus;GO:0005640::nuclear outer membrane;GO:0005737::cytoplasm;GO:0005768::endosome;GO:0005794::Golgi apparatus;GO:0005829::cytosol;GO:0005886::plasma membrane;GO:0006869::lipid transport;GO:0008289::lipid binding;GO:0010008::endosome membrane;GO:0010507::negative regulation of autophagy;GO:0016020::membrane;GO:0032691::negative regulation of interle…
ENSMUSG00000026853	Crat	30292129	30292698	3.1586	5.17075	7.23968	12.8381	1.19664	1.31199	LastExon	UTR3	UTR3	GO:0003997::acyl-CoA oxidase activity;GO:0004092::carnitine O-acetyltransferase activity;GO:0005739::mitochondrion;GO:0005743::mitochondrial inner membrane;GO:0005777::peroxisome;GO:0005783::endoplasmic reticulum;GO:0006629::lipid metabolic process;GO:0006631::fatty acid metabolic process;GO:0008458::carnitine O-octanoyltransferase activity;GO:0016020::membrane;GO:0016740::transferase activity;GO…
ENSMUSG00000022521	Crebbp	3997287	3997997	10.9622	8.06637	25.7348	23.7641	1.23118	1.55879	Exon2	Exon2	Intron2	GO:0000122::negative regulation of transcription from RNA polymerase II promoter;GO:0000123::histone acetyltransferase complex;GO:0000785::chromatin;GO:0001085::RNA polymerase II transcription factor binding;GO:0002039::p53 binding;GO:0003682::chromatin binding;GO:0003684::damaged DNA binding;GO:0003712::transcription cofactor activity;GO:0003713::transcription coactivator activity;GO:0003714::tr…
ENSMUSG00000022521	Crebbp	3909654	3909910	1.4864	1.44781	4.29856	4.09725	1.53203	1.50078	Intron27	Exon28	Intron28	GO:0000122::negative regulation of transcription from RNA polymerase II promoter;GO:0000123::histone acetyltransferase complex;GO:0000785::chromatin;GO:0001085::RNA polymerase II transcription factor binding;GO:0002039::p53 binding;GO:0003682::chromatin binding;GO:0003684::damaged DNA binding;GO:0003712::transcription cofactor activity;GO:0003713::transcription coactivator activity;GO:0003714::tr…
ENSMUSG00000006356	Crip2	113107516	113108113	5.7598	3.51611	14.5359	30.4107	1.33553	3.11253	Intron2	Intron3	Exon5	GO:0005515::protein binding;GO:0005938::cell cortex;GO:0008284::positive regulation of cell proliferation;GO:0030097::hemopoiesis;GO:0046872::metal ion binding
ENSMUSG00000006356	Crip2	113107077	113107336	2.0438	5.17075	8.54056	22.7625	2.06308	2.13821	Intron1	Exon2	Intron2	GO:0005515::protein binding;GO:0005938::cell cortex;GO:0008284::positive regulation of cell proliferation;GO:0030097::hemopoiesis;GO:0046872::metal ion binding
ENSMUSG00000006134	Crkl	17301664	17305087	42.1766	40.125	85.5187	87.4991	1.0198	1.12477	UTR3	UTR3	UTR3	GO:0000187::activation of MAPK activity;GO:0001558::regulation of cell growth;GO:0001568::blood vessel development;GO:0001655::urogenital system development;GO:0001764::neuron migration;GO:0001783::B cell apoptotic process;GO:0001784::phosphotyrosine binding;GO:0001933::negative regulation of protein phosphorylation;GO:0001934::positive regulation of protein phosphorylation;GO:0002685::regulation…
ENSMUSG00000029121	Crmp1	37399401	37399797	2.4154	1.44781	7.97496	19.7579	1.72322	3.77049	Intergenic	UTR5	Exon1	GO:0000226::microtubule cytoskeleton organization;GO:0005634::nucleus;GO:0005737::cytoplasm;GO:0005813::centrosome;GO:0005815::microtubule organizing center;GO:0005819::spindle;GO:0005829::cytosol;GO:0005856::cytoskeleton;GO:0007399::nervous system development;GO:0007411::axon guidance;GO:0010977::negative regulation of neuron projection development;GO:0015629::actin cytoskeleton;GO:0016787::hydr…
ENSMUSG00000029121	Crmp1	37443634	37443893	5.7598	2.27513	12.1038	17.4816	1.07137	2.94182	Intron11	Exon12	Intron12	GO:0000226::microtubule cytoskeleton organization;GO:0005634::nucleus;GO:0005737::cytoplasm;GO:0005813::centrosome;GO:0005815::microtubule organizing center;GO:0005819::spindle;GO:0005829::cytosol;GO:0005856::cytoskeleton;GO:0007399::nervous system development;GO:0007411::axon guidance;GO:0010977::negative regulation of neuron projection development;GO:0015629::actin cytoskeleton;GO:0016787::hydr…
ENSMUSG00000029121	Crmp1	37425952	37426285	5.2024	3.30928	14.3097	24.1283	1.45974	2.86614	Intron2	Exon3	Intron3	GO:0000226::microtubule cytoskeleton organization;GO:0005634::nucleus;GO:0005737::cytoplasm;GO:0005813::centrosome;GO:0005815::microtubule organizing center;GO:0005819::spindle;GO:0005829::cytosol;GO:0005856::cytoskeleton;GO:0007399::nervous system development;GO:0007411::axon guidance;GO:0010977::negative regulation of neuron projection development;GO:0015629::actin cytoskeleton;GO:0016787::hydr…
ENSMUSG00000029121	Crmp1	37403150	37403505	4.645	6.61856	22.5674	33.7796	2.28049	2.35156	Intron1	Intron1	Intron1	GO:0000226::microtubule cytoskeleton organization;GO:0005634::nucleus;GO:0005737::cytoplasm;GO:0005813::centrosome;GO:0005815::microtubule organizing center;GO:0005819::spindle;GO:0005829::cytosol;GO:0005856::cytoskeleton;GO:0007399::nervous system development;GO:0007411::axon guidance;GO:0010977::negative regulation of neuron projection development;GO:0015629::actin cytoskeleton;GO:0016787::hydr…
ENSMUSG00000029121	Crmp1	37437708	37438066	4.2734	3.30928	10.4636	15.2964	1.29192	2.2086	Intron8	Exon9	Intron9	GO:0000226::microtubule cytoskeleton organization;GO:0005634::nucleus;GO:0005737::cytoplasm;GO:0005813::centrosome;GO:0005815::microtubule organizing center;GO:0005819::spindle;GO:0005829::cytosol;GO:0005856::cytoskeleton;GO:0007399::nervous system development;GO:0007411::axon guidance;GO:0010977::negative regulation of neuron projection development;GO:0015629::actin cytoskeleton;GO:0016787::hydr…
ENSMUSG00000029121	Crmp1	37448458	37449472	70.0466	78.3886	157.916	287.991	1.17277	1.87731	LastIntron	LastExon	UTR3	GO:0000226::microtubule cytoskeleton organization;GO:0005634::nucleus;GO:0005737::cytoplasm;GO:0005813::centrosome;GO:0005815::microtubule organizing center;GO:0005819::spindle;GO:0005829::cytosol;GO:0005856::cytoskeleton;GO:0007399::nervous system development;GO:0007411::axon guidance;GO:0010977::negative regulation of neuron projection development;GO:0015629::actin cytoskeleton;GO:0016787::hydr…
ENSMUSG00000003623	Crot	9022058	9022342	8.7326	10.962	23.5855	25.494	1.43342	1.21765	Intron13	Intron13	Intron13	GO:0005739::mitochondrion;GO:0005777::peroxisome;GO:0006091::generation of precursor metabolites and energy;GO:0006629::lipid metabolic process;GO:0006631::fatty acid metabolic process;GO:0006635::fatty acid beta-oxidation;GO:0008458::carnitine O-octanoyltransferase activity;GO:0009437::carnitine metabolic process;GO:0015908::fatty acid transport;GO:0015936::coenzyme A metabolic process;GO:001674…
ENSMUSG00000003575	Crtc1	70837882	70838384	3.1586	2.48196	6.84376	10.2887	1.1155	2.05151	LastExon	LastExon	LastExon	GO:0005515::protein binding;GO:0005634::nucleus;GO:0005654::nucleoplasm;GO:0005737::cytoplasm;GO:0005829::cytosol;GO:0005886::plasma membrane;GO:0007613::memory;GO:0008140::cAMP response element binding protein binding;GO:0014069::postsynaptic density;GO:0016604::nuclear body;GO:0030425::dendrite;GO:0032793::positive regulation of CREB transcription factor activity;GO:0043025::neuronal cell body;…
ENSMUSG00000027936	Crtc2	90167419	90167678	0.929	1.03415	3.56328	7.284	1.93946	2.81629	Intron7	Exon8	Intron8	GO:0003682::chromatin binding;GO:0005515::protein binding;GO:0005634::nucleus;GO:0005654::nucleoplasm;GO:0005737::cytoplasm;GO:0006094::gluconeogenesis;GO:0008140::cAMP response element binding protein binding;GO:0032793::positive regulation of CREB transcription factor activity;GO:0042593::glucose homeostasis;GO:0043970::histone H3-K9 acetylation;GO:0045944::positive regulation of transcription …
ENSMUSG00000027936	Crtc2	90170781	90171294	4.645	5.37758	9.67176	11.2902	1.0581	1.07004	LastIntron	LastExon	LastExon	GO:0003682::chromatin binding;GO:0005515::protein binding;GO:0005634::nucleus;GO:0005654::nucleoplasm;GO:0005737::cytoplasm;GO:0006094::gluconeogenesis;GO:0008140::cAMP response element binding protein binding;GO:0032793::positive regulation of CREB transcription factor activity;GO:0042593::glucose homeostasis;GO:0043970::histone H3-K9 acetylation;GO:0045944::positive regulation of transcription …
ENSMUSG00000005683	Cs	128173569	128173918	2.787	3.51611	7.23968	18.8474	1.37721	2.42231	Intergenic	LastExon	LastExon	GO:0004108::citrate (Si)-synthase activity;GO:0005739::mitochondrion;GO:0005759::mitochondrial matrix;GO:0005975::carbohydrate metabolic process;GO:0006084::acetyl-CoA metabolic process;GO:0006099::tricarboxylic acid cycle;GO:0006101::citrate metabolic process;GO:0006107::oxaloacetate metabolic process;GO:0016740::transferase activity;GO:0036440::citrate synthase activity;GO:0046912::transferase …
ENSMUSG00000068823	Csde1	102957530	102957870	9.1042	4.1366	19.4001	15.0233	1.09146	1.86068	Intron13	Exon14	Intron14	GO:0000932::cytoplasmic mRNA processing body;GO:0003676::nucleic acid binding;GO:0003723::RNA binding;GO:0005737::cytoplasm;GO:0005743::mitochondrial inner membrane;GO:0005794::Golgi apparatus;GO:0005829::cytosol;GO:0005886::plasma membrane;GO:0010494::cytoplasmic stress granule;GO:0034063::stress granule assembly;GO:0035613::RNA stem-loop binding;GO:0070937::CRD-mediated mRNA stability complex;G…
ENSMUSG00000068823	Csde1	102954099	102954588	25.8262	21.3035	62.3291	61.1856	1.27107	1.5221	Intron10	Exon12	Intron12	GO:0000932::cytoplasmic mRNA processing body;GO:0003676::nucleic acid binding;GO:0003723::RNA binding;GO:0005737::cytoplasm;GO:0005743::mitochondrial inner membrane;GO:0005794::Golgi apparatus;GO:0005829::cytosol;GO:0005886::plasma membrane;GO:0010494::cytoplasmic stress granule;GO:0034063::stress granule assembly;GO:0035613::RNA stem-loop binding;GO:0070937::CRD-mediated mRNA stability complex;G…
ENSMUSG00000068823	Csde1	102936025	102936558	64.4726	91.212	149.375	194.483	1.21218	1.09235	Intron1	UTR5	Intron2	GO:0000932::cytoplasmic mRNA processing body;GO:0003676::nucleic acid binding;GO:0003723::RNA binding;GO:0005737::cytoplasm;GO:0005743::mitochondrial inner membrane;GO:0005794::Golgi apparatus;GO:0005829::cytosol;GO:0005886::plasma membrane;GO:0010494::cytoplasmic stress granule;GO:0034063::stress granule assembly;GO:0035613::RNA stem-loop binding;GO:0070937::CRD-mediated mRNA stability complex;G…
ENSMUSG00000068823	Csde1	102964182	102965496	113.524	136.508	297.223	275.335	1.38855	1.0122	LastIntron	LastExon	UTR3	GO:0000932::cytoplasmic mRNA processing body;GO:0003676::nucleic acid binding;GO:0003723::RNA binding;GO:0005737::cytoplasm;GO:0005743::mitochondrial inner membrane;GO:0005794::Golgi apparatus;GO:0005829::cytosol;GO:0005886::plasma membrane;GO:0010494::cytoplasmic stress granule;GO:0034063::stress granule assembly;GO:0035613::RNA stem-loop binding;GO:0070937::CRD-mediated mRNA stability complex;G…
ENSMUSG00000032312	Csk	57535946	57536349	1.6722	3.30928	8.25776	14.9322	2.304	2.17384	Exon7	Exon8	Exon9	GO:0000166::nucleotide binding;GO:0002250::adaptive immune response;GO:0002376::immune system process;GO:0004672::protein kinase activity;GO:0004713::protein tyrosine kinase activity;GO:0004714::transmembrane receptor protein tyrosine kinase activity;GO:0004715::non-membrane spanning protein tyrosine kinase activity;GO:0005515::protein binding;GO:0005524::ATP binding;GO:0005737::cytoplasm;GO:0005…
ENSMUSG00000046934	Csl	99594575	99594932	3.9018	5.58441	14.5925	27.4971	1.90302	2.2998	LastExon	LastExon	LastExon	GO:0004108::citrate (Si)-synthase activity;GO:0005739::mitochondrion;GO:0005759::mitochondrial matrix;GO:0005975::carbohydrate metabolic process;GO:0006099::tricarboxylic acid cycle;GO:0006101::citrate metabolic process;GO:0016740::transferase activity;GO:0046912::transferase activity, transferring acyl groups, acyl groups converted into alkyl on transfer
ENSMUSG00000046934	Csl	99593961	99594324	2.2296	1.65464	5.0904	7.73925	1.19099	2.22568	LastExon	LastExon	LastExon	GO:0004108::citrate (Si)-synthase activity;GO:0005739::mitochondrion;GO:0005759::mitochondrial matrix;GO:0005975::carbohydrate metabolic process;GO:0006099::tricarboxylic acid cycle;GO:0006101::citrate metabolic process;GO:0016740::transferase activity;GO:0046912::transferase activity, transferring acyl groups, acyl groups converted into alkyl on transfer
ENSMUSG00000024576	Csnk1a1	61713302	61713661	5.3882	5.99807	13.1219	20.4863	1.2841	1.77209	Intron8	Exon9	LastIntron	GO:0000166::nucleotide binding;GO:0000287::magnesium ion binding;GO:0000775::chromosome, centromeric region;GO:0000776::kinetochore;GO:0000777::condensed chromosome kinetochore;GO:0000902::cell morphogenesis;GO:0004672::protein kinase activity;GO:0004674::protein serine/threonine kinase activity;GO:0005524::ATP binding;GO:0005634::nucleus;GO:0005694::chromosome;GO:0005737::cytoplasm;GO:0005813::c…
ENSMUSG00000025162	Csnk1d	120863680	120864050	4.2734	3.92977	9.6152	15.5696	1.16993	1.98622	Intron3	Exon4	Intron4	GO:0000166::nucleotide binding;GO:0001934::positive regulation of protein phosphorylation;GO:0004672::protein kinase activity;GO:0004674::protein serine/threonine kinase activity;GO:0005515::protein binding;GO:0005524::ATP binding;GO:0005634::nucleus;GO:0005654::nucleoplasm;GO:0005737::cytoplasm;GO:0005794::Golgi apparatus;GO:0005813::centrosome;GO:0005815::microtubule organizing center;GO:000581…
ENSMUSG00000025162	Csnk1d	120863115	120863461	2.6012	4.34343	6.16504	15.2964	1.24493	1.81629	Intron4	Exon5	Intron5	GO:0000166::nucleotide binding;GO:0001934::positive regulation of protein phosphorylation;GO:0004672::protein kinase activity;GO:0004674::protein serine/threonine kinase activity;GO:0005515::protein binding;GO:0005524::ATP binding;GO:0005634::nucleus;GO:0005654::nucleoplasm;GO:0005737::cytoplasm;GO:0005794::Golgi apparatus;GO:0005813::centrosome;GO:0005815::microtubule organizing center;GO:000581…
ENSMUSG00000025162	Csnk1d	120852612	120854736	44.4062	59.3602	110.858	158.518	1.31988	1.41708	LastIntron	UTR3	UTR3	GO:0000166::nucleotide binding;GO:0001934::positive regulation of protein phosphorylation;GO:0004672::protein kinase activity;GO:0004674::protein serine/threonine kinase activity;GO:0005515::protein binding;GO:0005524::ATP binding;GO:0005634::nucleus;GO:0005654::nucleoplasm;GO:0005737::cytoplasm;GO:0005794::Golgi apparatus;GO:0005813::centrosome;GO:0005815::microtubule organizing center;GO:000581…
ENSMUSG00000025162	Csnk1d	120881734	120882134	10.5906	10.962	23.133	23.9462	1.12717	1.12729	UTR5	Exon1	Intron1	GO:0000166::nucleotide binding;GO:0001934::positive regulation of protein phosphorylation;GO:0004672::protein kinase activity;GO:0004674::protein serine/threonine kinase activity;GO:0005515::protein binding;GO:0005524::ATP binding;GO:0005634::nucleus;GO:0005654::nucleoplasm;GO:0005737::cytoplasm;GO:0005794::Golgi apparatus;GO:0005813::centrosome;GO:0005815::microtubule organizing center;GO:000581…
ENSMUSG00000022433	Csnk1e	79309612	79309871	6.8746	3.10245	14.9884	32.4138	1.1245	3.38513	Intron5	Exon6	Intron6	GO:0000166::nucleotide binding;GO:0004672::protein kinase activity;GO:0004674::protein serine/threonine kinase activity;GO:0005515::protein binding;GO:0005524::ATP binding;GO:0005634::nucleus;GO:0005654::nucleoplasm;GO:0005737::cytoplasm;GO:0005829::cytosol;GO:0006468::protein phosphorylation;GO:0006897::endocytosis;GO:0007623::circadian rhythm;GO:0016020::membrane;GO:0016021::integral component …
ENSMUSG00000022433	Csnk1e	79310409	79310735	13.3776	10.5483	30.9949	84.0392	1.21221	2.99405	Intron4	Exon5	Intron5	GO:0000166::nucleotide binding;GO:0004672::protein kinase activity;GO:0004674::protein serine/threonine kinase activity;GO:0005515::protein binding;GO:0005524::ATP binding;GO:0005634::nucleus;GO:0005654::nucleoplasm;GO:0005737::cytoplasm;GO:0005829::cytosol;GO:0006468::protein phosphorylation;GO:0006897::endocytosis;GO:0007623::circadian rhythm;GO:0016020::membrane;GO:0016021::integral component …
ENSMUSG00000022433	Csnk1e	79313803	79314366	18.7658	14.8918	42.8725	91.3232	1.19195	2.61646	Intron2	Intron3	Intron4	GO:0000166::nucleotide binding;GO:0004672::protein kinase activity;GO:0004674::protein serine/threonine kinase activity;GO:0005515::protein binding;GO:0005524::ATP binding;GO:0005634::nucleus;GO:0005654::nucleoplasm;GO:0005737::cytoplasm;GO:0005829::cytosol;GO:0006468::protein phosphorylation;GO:0006897::endocytosis;GO:0007623::circadian rhythm;GO:0016020::membrane;GO:0016021::integral component …
ENSMUSG00000003345	Csnk1g2	80475435	80476560	35.4878	29.9904	74.2633	104.161	1.06533	1.79624	LastExon	LastExon	LastExon	GO:0000166::nucleotide binding;GO:0004672::protein kinase activity;GO:0004674::protein serine/threonine kinase activity;GO:0005524::ATP binding;GO:0005634::nucleus;GO:0005737::cytoplasm;GO:0005886::plasma membrane;GO:0005938::cell cortex;GO:0006468::protein phosphorylation;GO:0006897::endocytosis;GO:0016055::Wnt signaling pathway;GO:0016301::kinase activity;GO:0016310::phosphorylation;GO:0016740:…
ENSMUSG00000074698	Csnk2a1	152120911	152121298	11.3338	11.3757	23.4724	26.0403	1.05033	1.19479	LastExon	LastExon	UTR3	GO:0000166::nucleotide binding;GO:0000785::chromatin;GO:0004672::protein kinase activity;GO:0004674::protein serine/threonine kinase activity;GO:0005515::protein binding;GO:0005524::ATP binding;GO:0005634::nucleus;GO:0005654::nucleoplasm;GO:0005737::cytoplasm;GO:0005829::cytosol;GO:0005886::plasma membrane;GO:0005956::protein kinase CK2 complex;GO:0006468::protein phosphorylation;GO:0006915::apop…
ENSMUSG00000101523	Csnk2a1-ps3	156351591	156353062	88.8124	86.6618	181.558	216.972	1.0316	1.32404	LastExon	LastExon	LastExon	.
ENSMUSG00000024387	Csnk2b	35336670	35337048	3.1586	2.27513	7.07	18.7563	1.16242	3.04335	Intron4	Exon6	LastIntron	GO:0000785::chromatin;GO:0003682::chromatin binding;GO:0004674::protein serine/threonine kinase activity;GO:0005102::receptor binding;GO:0005515::protein binding;GO:0005634::nucleus;GO:0005737::cytoplasm;GO:0005886::plasma membrane;GO:0005929::cilium;GO:0005956::protein kinase CK2 complex;GO:0008134::transcription factor binding;GO:0010862::positive regulation of pathway-restricted SMAD protein p…
ENSMUSG00000024387	Csnk2b	35335146	35335436	4.645	3.51611	19.0607	13.9307	2.03685	1.98622	LastIntron	UTR3	Intergenic	GO:0000785::chromatin;GO:0003682::chromatin binding;GO:0004674::protein serine/threonine kinase activity;GO:0005102::receptor binding;GO:0005515::protein binding;GO:0005634::nucleus;GO:0005737::cytoplasm;GO:0005886::plasma membrane;GO:0005929::cilium;GO:0005956::protein kinase CK2 complex;GO:0008134::transcription factor binding;GO:0010862::positive regulation of pathway-restricted SMAD protein p…
ENSMUSG00000044647	Csrnp3	65861160	65861568	5.2024	3.72294	13.9703	7.73925	1.42511	1.05575	UTR3	UTR3	UTR3	GO:0000981::sequence-specific DNA binding RNA polymerase II transcription factor activity;GO:0001228::RNA polymerase II transcription regulatory region sequence-specific DNA binding transcription factor activity involved in positive regulation of transcription;GO:0003677::DNA binding;GO:0003700::sequence-specific DNA binding transcription factor activity;GO:0005634::nucleus;GO:0006357::regulation…
ENSMUSG00000005054	Cstb	78262784	78263401	1.6722	3.10245	13.631	12.8381	3.02707	2.04895	Exon2	LastIntron	UTR3	GO:0002020::protease binding;GO:0004866::endopeptidase inhibitor activity;GO:0004869::cysteine-type endopeptidase inhibitor activity;GO:0005615::extracellular space;GO:0005634::nucleus;GO:0005730::nucleolus;GO:0005737::cytoplasm;GO:0005829::cytosol;GO:0008344::adult locomotory behavior;GO:0010466::negative regulation of peptidase activity;GO:0010951::negative regulation of endopeptidase activity;…
ENSMUSG00000037373	Ctbp1	33406311	33406570	4.2734	1.86147	10.6898	35.8737	1.32278	4.26841	UTR3	UTR3	UTR3	GO:0000122::negative regulation of transcription from RNA polymerase II promoter;GO:0001226::RNA polymerase II transcription corepressor binding;GO:0003682::chromatin binding;GO:0003714::transcription corepressor activity;GO:0005515::protein binding;GO:0005634::nucleus;GO:0005654::nucleoplasm;GO:0005737::cytoplasm;GO:0006342::chromatin silencing;GO:0008134::transcription factor binding;GO:0016491…
ENSMUSG00000037373	Ctbp1	33407714	33407973	1.3006	3.92977	13.0088	33.8706	3.32224	3.10752	LastIntron	LastExon	LastExon	GO:0000122::negative regulation of transcription from RNA polymerase II promoter;GO:0001226::RNA polymerase II transcription corepressor binding;GO:0003682::chromatin binding;GO:0003714::transcription corepressor activity;GO:0005515::protein binding;GO:0005634::nucleus;GO:0005654::nucleoplasm;GO:0005737::cytoplasm;GO:0006342::chromatin silencing;GO:0008134::transcription factor binding;GO:0016491…
ENSMUSG00000037373	Ctbp1	33424125	33424482	4.645	2.89562	14.2531	16.298	1.61753	2.49275	Intron2	Exon3	Intron3	GO:0000122::negative regulation of transcription from RNA polymerase II promoter;GO:0001226::RNA polymerase II transcription corepressor binding;GO:0003682::chromatin binding;GO:0003714::transcription corepressor activity;GO:0005515::protein binding;GO:0005634::nucleus;GO:0005654::nucleoplasm;GO:0005737::cytoplasm;GO:0006342::chromatin silencing;GO:0008134::transcription factor binding;GO:0016491…
ENSMUSG00000037373	Ctbp1	33408129	33408460	10.5906	13.0303	30.8818	72.84	1.54397	2.48286	Intron5	Exon6	LastIntron	GO:0000122::negative regulation of transcription from RNA polymerase II promoter;GO:0001226::RNA polymerase II transcription corepressor binding;GO:0003682::chromatin binding;GO:0003714::transcription corepressor activity;GO:0005515::protein binding;GO:0005634::nucleus;GO:0005654::nucleoplasm;GO:0005737::cytoplasm;GO:0006342::chromatin silencing;GO:0008134::transcription factor binding;GO:0016491…
ENSMUSG00000037373	Ctbp1	33405065	33406115	74.6916	90.5915	163.685	352.09	1.1319	1.9585	UTR3	UTR3	Intergenic	GO:0000122::negative regulation of transcription from RNA polymerase II promoter;GO:0001226::RNA polymerase II transcription corepressor binding;GO:0003682::chromatin binding;GO:0003714::transcription corepressor activity;GO:0005515::protein binding;GO:0005634::nucleus;GO:0005654::nucleoplasm;GO:0005737::cytoplasm;GO:0006342::chromatin silencing;GO:0008134::transcription factor binding;GO:0016491…
ENSMUSG00000026176	Ctdsp1	74434641	74436174	12.6344	12.6166	26.4135	39.4246	1.06392	1.64377	LastExon	LastExon	LastExon	GO:0001933::negative regulation of protein phosphorylation;GO:0004721::phosphoprotein phosphatase activity;GO:0004722::protein serine/threonine phosphatase activity;GO:0005515::protein binding;GO:0005634::nucleus;GO:0005654::nucleoplasm;GO:0006357::regulation of transcription from RNA polymerase II promoter;GO:0006470::protein dephosphorylation;GO:0008420::CTD phosphatase activity;GO:0016311::dep…
ENSMUSG00000063063	Ctnna2	77219697	77220070	1.6722	3.72294	7.52248	9.6513	2.16946	1.37428	Intron8	Intron8	Intron8	GO:0005198::structural molecule activity;GO:0005634::nucleus;GO:0005737::cytoplasm;GO:0005829::cytosol;GO:0005856::cytoskeleton;GO:0005886::plasma membrane;GO:0005912::adherens junction;GO:0007015::actin filament organization;GO:0007155::cell adhesion;GO:0007275::multicellular organismal development;GO:0007409::axonogenesis;GO:0008013::beta-catenin binding;GO:0010975::regulation of neuron project…
ENSMUSG00000022240	Ctnnd2	30905721	30906056	2.787	0.20683	8.82336	7.92135	1.66262	5.25923	Intron14	Exon15	Intron15	GO:0005515::protein binding;GO:0007155::cell adhesion;GO:0008013::beta-catenin binding;GO:0030054::cell junction;GO:0043204::perikaryon;GO:0050808::synapse organization;GO:0060828::regulation of canonical Wnt signaling pathway;GO:0060997::dendritic spine morphogenesis;GO:0098609::cell-cell adhesion
ENSMUSG00000022240	Ctnnd2	30847302	30847629	2.0438	0.62049	6.90032	8.64975	1.75541	3.80118	Intron11	Exon12	Intron12	GO:0005515::protein binding;GO:0007155::cell adhesion;GO:0008013::beta-catenin binding;GO:0030054::cell junction;GO:0043204::perikaryon;GO:0050808::synapse organization;GO:0060828::regulation of canonical Wnt signaling pathway;GO:0060997::dendritic spine morphogenesis;GO:0098609::cell-cell adhesion
ENSMUSG00000022240	Ctnnd2	30683342	30683617	5.7598	1.86147	12.8957	17.0264	1.1628	3.19326	Intron8	Exon9	Intron9	GO:0005515::protein binding;GO:0007155::cell adhesion;GO:0008013::beta-catenin binding;GO:0030054::cell junction;GO:0043204::perikaryon;GO:0050808::synapse organization;GO:0060828::regulation of canonical Wnt signaling pathway;GO:0060997::dendritic spine morphogenesis;GO:0098609::cell-cell adhesion
ENSMUSG00000022240	Ctnnd2	30806787	30807088	1.6722	1.03415	5.9388	9.01395	1.82842	3.12371	Intron10	Exon11	Intron11	GO:0005515::protein binding;GO:0007155::cell adhesion;GO:0008013::beta-catenin binding;GO:0030054::cell junction;GO:0043204::perikaryon;GO:0050808::synapse organization;GO:0060828::regulation of canonical Wnt signaling pathway;GO:0060997::dendritic spine morphogenesis;GO:0098609::cell-cell adhesion
ENSMUSG00000022240	Ctnnd2	31027553	31029432	30.2854	30.404	99.5456	101.157	1.71674	1.73426	LastIntron	LastExon	UTR3	GO:0005515::protein binding;GO:0007155::cell adhesion;GO:0008013::beta-catenin binding;GO:0030054::cell junction;GO:0043204::perikaryon;GO:0050808::synapse organization;GO:0060828::regulation of canonical Wnt signaling pathway;GO:0060997::dendritic spine morphogenesis;GO:0098609::cell-cell adhesion
ENSMUSG00000017760	Ctsa	164681109	164681479	3.1586	5.37758	9.72832	11.6544	1.62291	1.11585	LastExon	LastExon	UTR3	GO:0004180::carboxypeptidase activity;GO:0004185::serine-type carboxypeptidase activity;GO:0005515::protein binding;GO:0005739::mitochondrion;GO:0005764::lysosome;GO:0005765::lysosomal membrane;GO:0006508::proteolysis;GO:0008233::peptidase activity;GO:0016787::hydrolase activity;GO:0031647::regulation of protein stability;GO:0043231::intracellular membrane-bounded organelle;GO:1904715::NA
ENSMUSG00000007891	Ctsd	141929658	141931173	15.4214	19.6489	37.4427	66.9218	1.27975	1.76803	Exon6	UTR3	UTR3	GO:0000045::autophagic vacuole assembly;GO:0004175::endopeptidase activity;GO:0004190::aspartic-type endopeptidase activity;GO:0005515::protein binding;GO:0005576::extracellular region;GO:0005615::extracellular space;GO:0005739::mitochondrion;GO:0005764::lysosome;GO:0005765::lysosomal membrane;GO:0006508::proteolysis;GO:0008233::peptidase activity;GO:0010008::endosome membrane;GO:0016787::hydrola…
ENSMUSG00000016256	Ctsz	174269340	174269734	6.503	3.92977	13.7441	11.7454	1.07964	1.57958	LastExon	UTR3	UTR3	GO:0004180::carboxypeptidase activity;GO:0004197::cysteine-type endopeptidase activity;GO:0005615::extracellular space;GO:0005764::lysosome;GO:0005783::endoplasmic reticulum;GO:0006508::proteolysis;GO:0008233::peptidase activity;GO:0008234::cysteine-type peptidase activity;GO:0009986::cell surface;GO:0010757::negative regulation of plasminogen activation;GO:0010977::negative regulation of neuron …
ENSMUSG00000062127	Cttnbp2nl	104918506	104918765	1.6722	1.86147	4.58136	6.82875	1.45403	1.87518	Intron3	Exon4	Intron4	GO:0005737::cytoplasm;GO:0005856::cytoskeleton;GO:0006470::protein dephosphorylation;GO:0015629::actin cytoskeleton;GO:0030027::lamellipodium;GO:0032410::negative regulation of transporter activity;GO:0034763::negative regulation of transmembrane transport;GO:0042995::cell projection;GO:0051721::protein phosphatase 2A binding
ENSMUSG00000018378	Cuedc1	88060397	88060932	5.0166	5.58441	11.7079	15.2054	1.2227	1.44511	UTR5	UTR5	Exon2	GO:0003674::molecular_function;GO:0005515::protein binding;GO:0005575::cellular_component;GO:0008150::biological_process;GO:0043130::ubiquitin binding
ENSMUSG00000029705	Cux1	136402059	136402431	2.787	0.20683	6.16504	7.19295	1.1454	5.12007	Intron4	Exon5	Intron5	GO:0000139::Golgi membrane;GO:0000301::retrograde transport, vesicle recycling within Golgi;GO:0000981::sequence-specific DNA binding RNA polymerase II transcription factor activity;GO:0003677::DNA binding;GO:0005634::nucleus;GO:0005654::nucleoplasm;GO:0005794::Golgi apparatus;GO:0006355::regulation of transcription, DNA-templated;GO:0006357::regulation of transcription from RNA polymerase II pro…
ENSMUSG00000029705	Cux1	136596010	136596290	3.5302	1.44781	8.14464	11.9276	1.2061	3.04236	UTR5	Exon1	Intron1	GO:0000139::Golgi membrane;GO:0000301::retrograde transport, vesicle recycling within Golgi;GO:0000981::sequence-specific DNA binding RNA polymerase II transcription factor activity;GO:0003677::DNA binding;GO:0005634::nucleus;GO:0005654::nucleoplasm;GO:0005794::Golgi apparatus;GO:0006355::regulation of transcription, DNA-templated;GO:0006357::regulation of transcription from RNA polymerase II pro…
ENSMUSG00000029705	Cux1	136514449	136514852	3.5302	1.44781	12.7826	10.835	1.85636	2.90375	Intron1	Exon2	Intron2	GO:0000139::Golgi membrane;GO:0000301::retrograde transport, vesicle recycling within Golgi;GO:0000981::sequence-specific DNA binding RNA polymerase II transcription factor activity;GO:0003677::DNA binding;GO:0005634::nucleus;GO:0005654::nucleoplasm;GO:0005794::Golgi apparatus;GO:0006355::regulation of transcription, DNA-templated;GO:0006357::regulation of transcription from RNA polymerase II pro…
ENSMUSG00000029705	Cux1	136355528	136355865	4.645	3.92977	9.38896	21.9431	1.01529	2.48125	Intron10	Exon11	Intron11	GO:0000139::Golgi membrane;GO:0000301::retrograde transport, vesicle recycling within Golgi;GO:0000981::sequence-specific DNA binding RNA polymerase II transcription factor activity;GO:0003677::DNA binding;GO:0005634::nucleus;GO:0005654::nucleoplasm;GO:0005794::Golgi apparatus;GO:0006355::regulation of transcription, DNA-templated;GO:0006357::regulation of transcription from RNA polymerase II pro…
ENSMUSG00000061353	Cxcl12	117150502	117151926	15.0498	25.0264	32.9179	55.4495	1.12913	1.14772	Exon3	LastIntron	LastIntron	GO:0001569::patterning of blood vessels;GO:0001666::response to hypoxia;GO:0001667::ameboidal cell migration;GO:0001764::neuron migration;GO:0001938::positive regulation of endothelial cell proliferation;GO:0005125::cytokine activity;GO:0005178::integrin binding;GO:0005576::extracellular region;GO:0005615::extracellular space;GO:0005634::nucleus;GO:0005737::cytoplasm;GO:0005886::plasma membrane;G…
ENSMUSG00000020340	Cyfip2	46170704	46171037	1.858	1.03415	6.95688	12.8381	1.90469	3.63391	Intron5	Exon6	Intron6	GO:0000902::cell morphogenesis;GO:0005515::protein binding;GO:0005634::nucleus;GO:0005737::cytoplasm;GO:0006915::apoptotic process;GO:0007155::cell adhesion;GO:0030054::cell junction;GO:0030833::regulation of actin filament polymerization;GO:0031175::neuron projection development;GO:0031209::SCAR complex;GO:0031267::small GTPase binding;GO:0043005::neuron projection;GO:0045202::synapse;GO:0045862…
ENSMUSG00000020340	Cyfip2	46133113	46133372	2.4154	1.44781	5.03384	10.926	1.0594	2.91582	Intron21	Exon22	Intron22	GO:0000902::cell morphogenesis;GO:0005515::protein binding;GO:0005634::nucleus;GO:0005737::cytoplasm;GO:0006915::apoptotic process;GO:0007155::cell adhesion;GO:0030054::cell junction;GO:0030833::regulation of actin filament polymerization;GO:0031175::neuron projection development;GO:0031209::SCAR complex;GO:0031267::small GTPase binding;GO:0043005::neuron projection;GO:0045202::synapse;GO:0045862…
ENSMUSG00000020340	Cyfip2	46182223	46182597	3.1586	1.65464	7.9184	11.3813	1.32592	2.78208	Intron1	Exon2	Intron2	GO:0000902::cell morphogenesis;GO:0005515::protein binding;GO:0005634::nucleus;GO:0005737::cytoplasm;GO:0006915::apoptotic process;GO:0007155::cell adhesion;GO:0030054::cell junction;GO:0030833::regulation of actin filament polymerization;GO:0031175::neuron projection development;GO:0031209::SCAR complex;GO:0031267::small GTPase binding;GO:0043005::neuron projection;GO:0045202::synapse;GO:0045862…
ENSMUSG00000020340	Cyfip2	46084746	46087276	51.4666	46.5368	153.9	204.225	1.58028	2.13372	LastExon	UTR3	UTR3	GO:0000902::cell morphogenesis;GO:0005515::protein binding;GO:0005634::nucleus;GO:0005737::cytoplasm;GO:0006915::apoptotic process;GO:0007155::cell adhesion;GO:0030054::cell junction;GO:0030833::regulation of actin filament polymerization;GO:0031175::neuron projection development;GO:0031209::SCAR complex;GO:0031267::small GTPase binding;GO:0043005::neuron projection;GO:0045202::synapse;GO:0045862…
ENSMUSG00000020340	Cyfip2	46145235	46145494	1.3006	2.27513	2.88456	7.1019	1.14917	1.64226	Intron16	Exon17	Intron17	GO:0000902::cell morphogenesis;GO:0005515::protein binding;GO:0005634::nucleus;GO:0005737::cytoplasm;GO:0006915::apoptotic process;GO:0007155::cell adhesion;GO:0030054::cell junction;GO:0030833::regulation of actin filament polymerization;GO:0031175::neuron projection development;GO:0031209::SCAR complex;GO:0031267::small GTPase binding;GO:0043005::neuron projection;GO:0045202::synapse;GO:0045862…
ENSMUSG00000020340	Cyfip2	46091460	46091716	2.787	3.51611	6.05192	7.73925	1.11868	1.13821	Intron28	Exon29	Intron29	GO:0000902::cell morphogenesis;GO:0005515::protein binding;GO:0005634::nucleus;GO:0005737::cytoplasm;GO:0006915::apoptotic process;GO:0007155::cell adhesion;GO:0030054::cell junction;GO:0030833::regulation of actin filament polymerization;GO:0031175::neuron projection development;GO:0031209::SCAR complex;GO:0031267::small GTPase binding;GO:0043005::neuron projection;GO:0045202::synapse;GO:0045862…
ENSMUSG00000001467	Cyp51	4154133	4154612	6.1314	7.85954	12.6129	18.6653	1.04061	1.24784	UTR5	Exon1	Intron1	GO:0004497::monooxygenase activity;GO:0005506::iron ion binding;GO:0005783::endoplasmic reticulum;GO:0005789::endoplasmic reticulum membrane;GO:0006629::lipid metabolic process;GO:0006694::steroid biosynthetic process;GO:0006695::cholesterol biosynthetic process;GO:0008202::steroid metabolic process;GO:0008203::cholesterol metabolic process;GO:0008398::sterol 14-demethylase activity;GO:0016020::m…
ENSMUSG00000020589	Cyria	12412013	12412542	5.7598	1.86147	18.2123	7.284	1.66082	1.96829	Intron7	Exon9	Intron10	GO:0003674::molecular_function;GO:0008150::biological_process;GO:0016020::membrane;GO:0030833::regulation of actin filament polymerization;GO:0031267::small GTPase binding
ENSMUSG00000078700	D030028A08Rik	96844253	96844557	1.6722	2.0683	8.08808	5.2809	2.27405	1.35234	LastExon	Intergenic	Intergenic	.
ENSMUSG00000063455	D630045J12Rik	38171414	38173959	36.9742	27.0947	85.8581	87.2259	1.21544	1.68675	Exon2	Exon2	Exon2	GO:0003674::molecular_function;GO:0005929::cilium;GO:0008150::biological_process;GO:0016020::membrane;GO:0016021::integral component of membrane;GO:0032391::photoreceptor connecting cilium;GO:0042995::cell projection
ENSMUSG00000107994	D830050J10Rik	115653154	115653528	8.9184	8.68686	19.0042	28.2255	1.09146	1.70009	LastExon	LastExon	LastExon	.
ENSMUSG00000028519	Dab1	104588821	104589378	4.2734	3.30928	11.8776	12.8381	1.47479	1.95584	Intron12	Intron13	LastIntron	GO:0001764::neuron migration;GO:0005515::protein binding;GO:0005543::phospholipid binding;GO:0005737::cytoplasm;GO:0005829::cytosol;GO:0005903::brush border;GO:0007162::negative regulation of cell adhesion;GO:0007264::small GTPase mediated signal transduction;GO:0007275::multicellular organismal development;GO:0007399::nervous system development;GO:0007417::central nervous system development;GO:0…
ENSMUSG00000028519	Dab1	104584753	104585305	11.7054	10.962	26.4701	27.5882	1.17719	1.33154	Intron11	Exon12	Exon12	GO:0001764::neuron migration;GO:0005515::protein binding;GO:0005543::phospholipid binding;GO:0005737::cytoplasm;GO:0005829::cytosol;GO:0005903::brush border;GO:0007162::negative regulation of cell adhesion;GO:0007264::small GTPase mediated signal transduction;GO:0007275::multicellular organismal development;GO:0007399::nervous system development;GO:0007417::central nervous system development;GO:0…
ENSMUSG00000028519	Dab1	104598750	104601963	109.436	68.8744	256.047	164.072	1.22632	1.25229	UTR3	UTR3	UTR3	GO:0001764::neuron migration;GO:0005515::protein binding;GO:0005543::phospholipid binding;GO:0005737::cytoplasm;GO:0005829::cytosol;GO:0005903::brush border;GO:0007162::negative regulation of cell adhesion;GO:0007264::small GTPase mediated signal transduction;GO:0007275::multicellular organismal development;GO:0007399::nervous system development;GO:0007417::central nervous system development;GO:0…
ENSMUSG00000039952	Dag1	108085027	108086714	11.148	6.61856	27.2619	39.6068	1.2901	2.58116	LastExon	LastExon	LastExon	GO:0001618::virus receptor activity;GO:0001954::positive regulation of cell-matrix adhesion;GO:0002009::morphogenesis of an epithelium;GO:0002011::morphogenesis of an epithelial sheet;GO:0002162::dystroglycan binding;GO:0003779::actin binding;GO:0005509::calcium ion binding;GO:0005515::protein binding;GO:0005576::extracellular region;GO:0005604::basement membrane;GO:0005615::extracellular space;G…
ENSMUSG00000039952	Dag1	108082867	108083617	6.503	5.58441	13.7441	15.0233	1.07964	1.42772	UTR3	UTR3	UTR3	GO:0001618::virus receptor activity;GO:0001954::positive regulation of cell-matrix adhesion;GO:0002009::morphogenesis of an epithelium;GO:0002011::morphogenesis of an epithelial sheet;GO:0002162::dystroglycan binding;GO:0003779::actin binding;GO:0005509::calcium ion binding;GO:0005515::protein binding;GO:0005576::extracellular region;GO:0005604::basement membrane;GO:0005615::extracellular space;G…
ENSMUSG00000021559	Dapk1	60908538	60909693	15.4214	14.2713	35.6328	34.69	1.20827	1.2814	LastExon	LastExon	UTR3	GO:0000166::nucleotide binding;GO:0004672::protein kinase activity;GO:0004674::protein serine/threonine kinase activity;GO:0004683::calmodulin-dependent protein kinase activity;GO:0005515::protein binding;GO:0005516::calmodulin binding;GO:0005524::ATP binding;GO:0005525::GTP binding;GO:0005634::nucleus;GO:0005737::cytoplasm;GO:0005829::cytosol;GO:0005886::plasma membrane;GO:0006417::regulation of…
ENSMUSG00000021559	Dapk1	60909880	60910986	11.8912	14.2713	32.8048	32.5959	1.46401	1.19157	UTR3	UTR3	Intergenic	GO:0000166::nucleotide binding;GO:0004672::protein kinase activity;GO:0004674::protein serine/threonine kinase activity;GO:0004683::calmodulin-dependent protein kinase activity;GO:0005515::protein binding;GO:0005516::calmodulin binding;GO:0005524::ATP binding;GO:0005525::GTP binding;GO:0005634::nucleus;GO:0005737::cytoplasm;GO:0005829::cytosol;GO:0005886::plasma membrane;GO:0006417::regulation of…
ENSMUSG00000034974	Dapk3	81025783	81026345	2.2296	3.92977	5.42976	12.8381	1.2841	1.70791	Exon3	Exon3	Exon4	GO:0000166::nucleotide binding;GO:0000775::chromosome, centromeric region;GO:0004672::protein kinase activity;GO:0004674::protein serine/threonine kinase activity;GO:0005515::protein binding;GO:0005524::ATP binding;GO:0005634::nucleus;GO:0005654::nucleoplasm;GO:0005694::chromosome;GO:0005737::cytoplasm;GO:0005815::microtubule organizing center;GO:0005856::cytoskeleton;GO:0005884::actin filament;G…
ENSMUSG00000069565	Dazap1	80123350	80124260	37.7174	48.1914	81.8989	100.974	1.11861	1.06714	LastIntron	LastExon	Intergenic	GO:0001893::maternal placenta development;GO:0003676::nucleic acid binding;GO:0003723::RNA binding;GO:0003730::mRNA 3'-UTR binding;GO:0005634::nucleus;GO:0005654::nucleoplasm;GO:0005737::cytoplasm;GO:0005829::cytosol;GO:0007275::multicellular organismal development;GO:0007283::spermatogenesis;GO:0008266::poly(U) RNA binding;GO:0008283::cell proliferation;GO:0030154::cell differentiation;GO:003299…
ENSMUSG00000000346	Dazap2	100517258	100518615	43.8488	35.9884	95.9258	131.294	1.12938	1.8672	LastExon	LastExon	UTR3	GO:0005515::protein binding;GO:0005634::nucleus;GO:0005667::transcription factor complex;GO:0005737::cytoplasm;GO:0016607::nuclear speck;GO:0030971::receptor tyrosine kinase binding;GO:0031435::mitogen-activated protein kinase kinase kinase binding;GO:0032991::macromolecular complex;GO:0042802::identical protein binding;GO:0043539::protein serine/threonine kinase activator activity;GO:0050699::WW…
ENSMUSG00000034675	Dbn1	55635574	55635953	11.5196	15.7191	31.3342	39.971	1.44365	1.34644	Intergenic	Exon1	Intron1	GO:0001701::in utero embryonic development;GO:0003779::actin binding;GO:0005515::protein binding;GO:0005522::profilin binding;GO:0005737::cytoplasm;GO:0005856::cytoskeleton;GO:0005884::actin filament;GO:0005886::plasma membrane;GO:0005911::cell-cell junction;GO:0005921::gap junction;GO:0005938::cell cortex;GO:0007015::actin filament organization;GO:0007275::multicellular organismal development;GO…
ENSMUSG00000028436	Dcaf12	41302561	41302820	1.6722	1.44781	3.6764	6.10035	1.13655	2.07502	Exon3	Exon3	Intron3	GO:0003674::molecular_function;GO:0005515::protein binding;GO:0005737::cytoplasm;GO:0005813::centrosome;GO:0005815::microtubule organizing center;GO:0005856::cytoskeleton;GO:0008150::biological_process;GO:0016567::protein ubiquitination;GO:0080008::Cul4-RING E3 ubiquitin ligase complex
ENSMUSG00000028436	Dcaf12	41291336	41293215	19.8806	27.9221	63.0644	107.166	1.66546	1.94037	LastIntron	UTR3	UTR3	GO:0003674::molecular_function;GO:0005515::protein binding;GO:0005737::cytoplasm;GO:0005813::centrosome;GO:0005815::microtubule organizing center;GO:0005856::cytoskeleton;GO:0008150::biological_process;GO:0016567::protein ubiquitination;GO:0080008::Cul4-RING E3 ubiquitin ligase complex
ENSMUSG00000021222	Dcaf4	83588339	83588651	1.6722	2.0683	4.58136	6.7377	1.45403	1.70381	LastExon	LastExon	UTR3	GO:0005515::protein binding;GO:0080008::Cul4-RING E3 ubiquitin ligase complex
ENSMUSG00000049106	Dcaf5	80383525	80386895	19.509	28.1289	46.153	73.9326	1.24228	1.39416	LastExon	UTR3	UTR3	GO:0003674::molecular_function;GO:0005515::protein binding;GO:0005737::cytoplasm;GO:0005739::mitochondrion;GO:0008150::biological_process;GO:0016567::protein ubiquitination;GO:0080008::Cul4-RING E3 ubiquitin ligase complex
ENSMUSG00000020935	Dcakd	102890468	102891234	7.0604	12.203	33.2573	65.2829	2.23585	2.41947	Intron1	Intron2	Intron3	GO:0000166::nucleotide binding;GO:0004140::dephospho-CoA kinase activity;GO:0005524::ATP binding;GO:0005739::mitochondrion;GO:0015937::coenzyme A biosynthetic process;GO:0016310::phosphorylation
ENSMUSG00000060534	Dcc	71959073	71959360	3.5302	3.51611	8.08808	13.2023	1.19605	1.90874	Intron2	Exon3	Intron3	GO:0001764::neuron migration;GO:0003713::transcription coactivator activity;GO:0005042::netrin receptor activity;GO:0005515::protein binding;GO:0005886::plasma membrane;GO:0006915::apoptotic process;GO:0007275::multicellular organismal development;GO:0007399::nervous system development;GO:0007411::axon guidance;GO:0010976::positive regulation of neuron projection development;GO:0016020::membrane;…
ENSMUSG00000060534	Dcc	71387530	71388193	9.8474	9.92784	28.789	32.687	1.5477	1.71917	UTR3	UTR3	UTR3	GO:0001764::neuron migration;GO:0003713::transcription coactivator activity;GO:0005042::netrin receptor activity;GO:0005515::protein binding;GO:0005886::plasma membrane;GO:0006915::apoptotic process;GO:0007275::multicellular organismal development;GO:0007399::nervous system development;GO:0007411::axon guidance;GO:0010976::positive regulation of neuron projection development;GO:0016020::membrane;…
ENSMUSG00000060534	Dcc	72483424	72484156	9.6616	10.5483	24.7167	31.8675	1.35515	1.59508	Intergenic	Exon1	Intron1	GO:0001764::neuron migration;GO:0003713::transcription coactivator activity;GO:0005042::netrin receptor activity;GO:0005515::protein binding;GO:0005886::plasma membrane;GO:0006915::apoptotic process;GO:0007275::multicellular organismal development;GO:0007399::nervous system development;GO:0007411::axon guidance;GO:0010976::positive regulation of neuron projection development;GO:0016020::membrane;…
ENSMUSG00000060534	Dcc	71388613	71392042	40.5044	43.0206	112.498	127.652	1.47375	1.56912	UTR3	UTR3	UTR3	GO:0001764::neuron migration;GO:0003713::transcription coactivator activity;GO:0005042::netrin receptor activity;GO:0005515::protein binding;GO:0005886::plasma membrane;GO:0006915::apoptotic process;GO:0007275::multicellular organismal development;GO:0007399::nervous system development;GO:0007411::axon guidance;GO:0010976::positive regulation of neuron projection development;GO:0016020::membrane;…
ENSMUSG00000060534	Dcc	72087825	72088146	2.4154	3.92977	7.6356	11.3813	1.66048	1.53415	Intron1	Exon2	Exon2	GO:0001764::neuron migration;GO:0003713::transcription coactivator activity;GO:0005042::netrin receptor activity;GO:0005515::protein binding;GO:0005886::plasma membrane;GO:0006915::apoptotic process;GO:0007275::multicellular organismal development;GO:0007399::nervous system development;GO:0007411::axon guidance;GO:0010976::positive regulation of neuron projection development;GO:0016020::membrane;…
ENSMUSG00000036862	Dchs1	105420827	105421268	3.5302	2.89562	7.97496	5.8272	1.17573	1.00893	Exon2	Exon2	Exon2	GO:0000902::cell morphogenesis;GO:0001658::branching involved in ureteric bud morphogenesis;GO:0001736::establishment of planar polarity;GO:0001822::kidney development;GO:0003007::heart morphogenesis;GO:0003183::mitral valve morphogenesis;GO:0003192::mitral valve formation;GO:0003273::cell migration involved in endocardial cushion formation;GO:0005509::calcium ion binding;GO:0005886::plasma membr…
ENSMUSG00000027797	Dclk1	55163283	55163634	5.3882	4.55026	11.9342	16.5711	1.14723	1.86465	Intron2	Exon3	Intron3	GO:0000166::nucleotide binding;GO:0001764::neuron migration;GO:0004672::protein kinase activity;GO:0004674::protein serine/threonine kinase activity;GO:0005524::ATP binding;GO:0005737::cytoplasm;GO:0006468::protein phosphorylation;GO:0007275::multicellular organismal development;GO:0007399::nervous system development;GO:0007409::axonogenesis;GO:0007420::brain development;GO:0009615::response to v…
ENSMUSG00000028078	Dclk2	86712898	86713545	2.4154	2.48196	6.73064	11.3813	1.47848	2.19711	Exon9	Intron9	Exon10	GO:0000166::nucleotide binding;GO:0000226::microtubule cytoskeleton organization;GO:0004672::protein kinase activity;GO:0004674::protein serine/threonine kinase activity;GO:0005524::ATP binding;GO:0005737::cytoplasm;GO:0005856::cytoskeleton;GO:0006468::protein phosphorylation;GO:0008017::microtubule binding;GO:0016301::kinase activity;GO:0016310::phosphorylation;GO:0016740::transferase activity;G…
ENSMUSG00000028078	Dclk2	86813175	86813525	5.0166	5.17075	11.9342	17.9368	1.25032	1.79448	Intron1	Exon2	Intron2	GO:0000166::nucleotide binding;GO:0000226::microtubule cytoskeleton organization;GO:0004672::protein kinase activity;GO:0004674::protein serine/threonine kinase activity;GO:0005524::ATP binding;GO:0005737::cytoplasm;GO:0005856::cytoskeleton;GO:0006468::protein phosphorylation;GO:0008017::microtubule binding;GO:0016301::kinase activity;GO:0016310::phosphorylation;GO:0016740::transferase activity;G…
ENSMUSG00000031562	Dctd	48593476	48593972	2.0438	3.72294	7.12656	10.835	1.80195	1.54118	UTR3	UTR3	UTR3	GO:0003824::catalytic activity;GO:0004132::dCMP deaminase activity;GO:0006220::pyrimidine nucleotide metabolic process;GO:0008270::zinc ion binding;GO:0016787::hydrolase activity;GO:0042802::identical protein binding;GO:0046872::metal ion binding
ENSMUSG00000031516	Dctn6	34557577	34557999	4.2734	7.65271	18.0426	21.761	2.07795	1.5077	LastIntron	UTR3	UTR3	GO:0000775::chromosome, centromeric region;GO:0000776::kinetochore;GO:0000777::condensed chromosome kinetochore;GO:0003824::catalytic activity;GO:0005694::chromosome;GO:0005737::cytoplasm;GO:0005739::mitochondrion;GO:0005813::centrosome;GO:0005856::cytoskeleton;GO:0005869::dynactin complex;GO:0007005::mitochondrion organization;GO:0007052::mitotic spindle organization;GO:0008610::lipid biosynthet…
ENSMUSG00000031285	Dcx	142658630	142659009	4.645	3.10245	9.3324	13.2933	1.00657	2.09922	Intron4	Exon5	Intron5	GO:0001764::neuron migration;GO:0005515::protein binding;GO:0005737::cytoplasm;GO:0005874::microtubule;GO:0005930::axoneme;GO:0007275::multicellular organismal development;GO:0007399::nervous system development;GO:0007420::brain development;GO:0008017::microtubule binding;GO:0019901::protein kinase binding;GO:0021766::hippocampus development;GO:0021819::layer formation in cerebral cortex;GO:00218…
ENSMUSG00000031285	Dcx	142713897	142714402	48.1222	33.5065	100.451	100.792	1.06172	1.58887	Intron1	Exon2	Intron2	GO:0001764::neuron migration;GO:0005515::protein binding;GO:0005737::cytoplasm;GO:0005874::microtubule;GO:0005930::axoneme;GO:0007275::multicellular organismal development;GO:0007399::nervous system development;GO:0007420::brain development;GO:0008017::microtubule binding;GO:0019901::protein kinase binding;GO:0021766::hippocampus development;GO:0021819::layer formation in cerebral cortex;GO:00218…
ENSMUSG00000074247	Dda1	71927129	71928709	49.7944	42.8138	102.77	172.631	1.04536	2.01154	LastIntron	LastExon	LastExon	GO:0000209::protein polyubiquitination;GO:0003674::molecular_function;GO:0016567::protein ubiquitination;GO:0032434::regulation of proteasomal ubiquitin-dependent protein catabolic process;GO:0032436::positive regulation of proteasomal ubiquitin-dependent protein catabolic process;GO:0080008::Cul4-RING E3 ubiquitin ligase complex
ENSMUSG00000028194	Ddah1	145597237	145599904	29.9138	18.8215	79.2406	50.897	1.40543	1.4352	LastExon	LastExon	UTR3	GO:0000052::citrulline metabolic process;GO:0003073::regulation of systemic arterial blood pressure;GO:0005739::mitochondrion;GO:0006525::arginine metabolic process;GO:0006527::arginine catabolic process;GO:0006809::nitric oxide biosynthetic process;GO:0008270::zinc ion binding;GO:0008285::negative regulation of cell proliferation;GO:0016403::dimethylargininase activity;GO:0016597::amino acid bin…
ENSMUSG00000024740	Ddb1	10598902	10599861	5.0166	5.17075	17.7033	26.8598	1.81924	2.377	Intron12	Intron14	Exon16	GO:0003676::nucleic acid binding;GO:0003677::DNA binding;GO:0003684::damaged DNA binding;GO:0005515::protein binding;GO:0005634::nucleus;GO:0005654::nucleoplasm;GO:0005737::cytoplasm;GO:0006281::DNA repair;GO:0006511::ubiquitin-dependent protein catabolic process;GO:0006974::cellular response to DNA damage stimulus;GO:0010498::proteasomal protein catabolic process;GO:0016055::Wnt signaling pathwa…
ENSMUSG00000024740	Ddb1	10585164	10585837	3.1586	3.10245	10.1242	13.5665	1.68045	2.12857	Exon3	Intron3	Intron4	GO:0003676::nucleic acid binding;GO:0003677::DNA binding;GO:0003684::damaged DNA binding;GO:0005515::protein binding;GO:0005634::nucleus;GO:0005654::nucleoplasm;GO:0005737::cytoplasm;GO:0006281::DNA repair;GO:0006511::ubiquitin-dependent protein catabolic process;GO:0006974::cellular response to DNA damage stimulus;GO:0010498::proteasomal protein catabolic process;GO:0016055::Wnt signaling pathwa…
ENSMUSG00000002109	Ddb2	91042464	91043240	5.574	2.68879	12.6129	9.105	1.17812	1.7597	Intron4	Exon5	LastIntron	GO:0000209::protein polyubiquitination;GO:0003677::DNA binding;GO:0003684::damaged DNA binding;GO:0004842::ubiquitin-protein transferase activity;GO:0005515::protein binding;GO:0005634::nucleus;GO:0005654::nucleoplasm;GO:0006281::DNA repair;GO:0006290::pyrimidine dimer repair;GO:0006974::cellular response to DNA damage stimulus;GO:0009411::response to UV;GO:0016567::protein ubiquitination;GO:0030…
ENSMUSG00000028757	Ddost	138037965	138038265	2.0438	1.86147	8.71024	19.3937	2.09146	3.38107	Exon7	Intron7	Exon8	GO:0005783::endoplasmic reticulum;GO:0005789::endoplasmic reticulum membrane;GO:0006486::protein glycosylation;GO:0006487::protein N-linked glycosylation;GO:0008047::enzyme activator activity;GO:0008250::oligosaccharyltransferase complex;GO:0016020::membrane;GO:0016021::integral component of membrane;GO:0018279::protein N-linked glycosylation via asparagine;GO:0031647::regulation of protein stabi…
ENSMUSG00000028757	Ddost	138032080	138032576	6.1314	7.85954	12.3866	33.4154	1.01449	2.088	UTR5	UTR5	Exon2	GO:0005783::endoplasmic reticulum;GO:0005789::endoplasmic reticulum membrane;GO:0006486::protein glycosylation;GO:0006487::protein N-linked glycosylation;GO:0008047::enzyme activator activity;GO:0008250::oligosaccharyltransferase complex;GO:0016020::membrane;GO:0016021::integral component of membrane;GO:0018279::protein N-linked glycosylation via asparagine;GO:0031647::regulation of protein stabi…
ENSMUSG00000028757	Ddost	138038800	138039803	9.4758	14.2713	26.5266	52.3538	1.48512	1.87518	Exon9	LastExon	UTR3	GO:0005783::endoplasmic reticulum;GO:0005789::endoplasmic reticulum membrane;GO:0006486::protein glycosylation;GO:0006487::protein N-linked glycosylation;GO:0008047::enzyme activator activity;GO:0008250::oligosaccharyltransferase complex;GO:0016020::membrane;GO:0016021::integral component of membrane;GO:0018279::protein N-linked glycosylation via asparagine;GO:0031647::regulation of protein stabi…
ENSMUSG00000003534	Ddr1	35999429	35999688	0.929	1.44781	2.2624	7.37505	1.2841	2.34878	Exon10	Exon11	Intron11	GO:0000166::nucleotide binding;GO:0001558::regulation of cell growth;GO:0001952::regulation of cell-matrix adhesion;GO:0004672::protein kinase activity;GO:0004713::protein tyrosine kinase activity;GO:0004714::transmembrane receptor protein tyrosine kinase activity;GO:0005518::collagen binding;GO:0005524::ATP binding;GO:0005737::cytoplasm;GO:0005886::plasma membrane;GO:0005887::integral component …
ENSMUSG00000003360	Ddx23	98556109	98556365	2.787	1.03415	5.82568	4.1883	1.06371	2.01792	Intron1	Exon2	Intron2	GO:0000166::nucleotide binding;GO:0000398::mRNA splicing, via spliceosome;GO:0000785::chromatin;GO:0003676::nucleic acid binding;GO:0003723::RNA binding;GO:0003724::RNA helicase activity;GO:0004386::helicase activity;GO:0005524::ATP binding;GO:0005634::nucleus;GO:0005654::nucleoplasm;GO:0005682::U5 snRNP;GO:0005730::nucleolus;GO:0016787::hydrolase activity;GO:0046540::U4/U6 x U5 tri-snRNP complex…
ENSMUSG00000013973	Dedd	171165817	171166205	5.7598	5.99807	14.2531	26.7687	1.30719	2.15798	Exon1	Exon1	Exon1	GO:0003677::DNA binding;GO:0005515::protein binding;GO:0005634::nucleus;GO:0005730::nucleolus;GO:0005737::cytoplasm;GO:0006915::apoptotic process;GO:0007283::spermatogenesis;GO:0008625::extrinsic apoptotic signaling pathway via death domain receptors;GO:0042177::negative regulation of protein catabolic process;GO:0042981::regulation of apoptotic process;GO:0046697::decidualization;GO:1901837::neg…
ENSMUSG00000001482	Def8	124188235	124189961	10.7764	8.48003	29.4678	48.0744	1.45126	2.50313	LastExon	LastExon	UTR3	GO:0005515::protein binding;GO:0005575::cellular_component;GO:0032418::lysosome localization;GO:0035556::intracellular signal transduction;GO:0045780::positive regulation of bone resorption;GO:0046872::metal ion binding;GO:1900029::positive regulation of ruffle assembly
ENSMUSG00000021263	Degs2	108654184	108654807	76.3638	77.3544	261.76	401.895	1.77728	2.37726	UTR3	Intergenic	Intergenic	GO:0000170::sphingosine hydroxylase activity;GO:0005783::endoplasmic reticulum;GO:0005789::endoplasmic reticulum membrane;GO:0006629::lipid metabolic process;GO:0006667::sphinganine metabolic process;GO:0016020::membrane;GO:0016021::integral component of membrane;GO:0016491::oxidoreductase activity;GO:0030148::sphingolipid biosynthetic process;GO:0042284::sphingolipid delta-4 desaturase activity;…
ENSMUSG00000035901	Dennd5a	109559279	109559538	1.4864	0.62049	3.6764	6.64665	1.30647	3.42115	UTR5	Exon1	Intron1	GO:0000139::Golgi membrane;GO:0005085::guanyl-nucleotide exchange factor activity;GO:0005515::protein binding;GO:0005794::Golgi apparatus;GO:0005802::trans-Golgi network;GO:0005829::cytosol;GO:0010977::negative regulation of neuron projection development;GO:0016020::membrane;GO:0030904::retromer complex;GO:0031267::small GTPase binding;GO:0042147::retrograde transport, endosome to Golgi;GO:005079…
ENSMUSG00000035901	Dennd5a	109504375	109504990	0.929	1.44781	11.1423	14.2949	3.58422	3.30356	Intron13	Intron14	Intron15	GO:0000139::Golgi membrane;GO:0005085::guanyl-nucleotide exchange factor activity;GO:0005515::protein binding;GO:0005794::Golgi apparatus;GO:0005802::trans-Golgi network;GO:0005829::cytosol;GO:0010977::negative regulation of neuron projection development;GO:0016020::membrane;GO:0030904::retromer complex;GO:0031267::small GTPase binding;GO:0042147::retrograde transport, endosome to Golgi;GO:005079…
ENSMUSG00000035901	Dennd5a	109513927	109514186	0.5574	1.03415	4.92072	6.28245	3.14208	2.60288	Intron10	Exon11	Intron11	GO:0000139::Golgi membrane;GO:0005085::guanyl-nucleotide exchange factor activity;GO:0005515::protein binding;GO:0005794::Golgi apparatus;GO:0005802::trans-Golgi network;GO:0005829::cytosol;GO:0010977::negative regulation of neuron projection development;GO:0016020::membrane;GO:0030904::retromer complex;GO:0031267::small GTPase binding;GO:0042147::retrograde transport, endosome to Golgi;GO:005079…
ENSMUSG00000035901	Dennd5a	109497714	109497970	1.3006	2.27513	9.84144	10.6529	2.91969	2.22723	Intron18	Exon19	Intron19	GO:0000139::Golgi membrane;GO:0005085::guanyl-nucleotide exchange factor activity;GO:0005515::protein binding;GO:0005794::Golgi apparatus;GO:0005802::trans-Golgi network;GO:0005829::cytosol;GO:0010977::negative regulation of neuron projection development;GO:0016020::membrane;GO:0030904::retromer complex;GO:0031267::small GTPase binding;GO:0042147::retrograde transport, endosome to Golgi;GO:005079…
ENSMUSG00000035901	Dennd5a	109517776	109518059	1.6722	3.51611	8.08808	16.2069	2.27405	2.20456	Intron7	Exon8	Intron8	GO:0000139::Golgi membrane;GO:0005085::guanyl-nucleotide exchange factor activity;GO:0005515::protein binding;GO:0005794::Golgi apparatus;GO:0005802::trans-Golgi network;GO:0005829::cytosol;GO:0010977::negative regulation of neuron projection development;GO:0016020::membrane;GO:0030904::retromer complex;GO:0031267::small GTPase binding;GO:0042147::retrograde transport, endosome to Golgi;GO:005079…
ENSMUSG00000035901	Dennd5a	109492993	109494026	30.8428	22.5445	81.107	98.7893	1.39489	2.13158	LastIntron	UTR3	UTR3	GO:0000139::Golgi membrane;GO:0005085::guanyl-nucleotide exchange factor activity;GO:0005515::protein binding;GO:0005794::Golgi apparatus;GO:0005802::trans-Golgi network;GO:0005829::cytosol;GO:0010977::negative regulation of neuron projection development;GO:0016020::membrane;GO:0030904::retromer complex;GO:0031267::small GTPase binding;GO:0042147::retrograde transport, endosome to Golgi;GO:005079…
ENSMUSG00000035901	Dennd5a	109518414	109518726	4.2734	4.55026	10.9161	18.21	1.353	2.00071	Intron6	Exon7	Intron7	GO:0000139::Golgi membrane;GO:0005085::guanyl-nucleotide exchange factor activity;GO:0005515::protein binding;GO:0005794::Golgi apparatus;GO:0005802::trans-Golgi network;GO:0005829::cytosol;GO:0010977::negative regulation of neuron projection development;GO:0016020::membrane;GO:0030904::retromer complex;GO:0031267::small GTPase binding;GO:0042147::retrograde transport, endosome to Golgi;GO:005079…
ENSMUSG00000035901	Dennd5a	109520400	109520757	5.7598	3.92977	13.1219	13.7486	1.18789	1.80677	Intron5	Exon6	Intron6	GO:0000139::Golgi membrane;GO:0005085::guanyl-nucleotide exchange factor activity;GO:0005515::protein binding;GO:0005794::Golgi apparatus;GO:0005802::trans-Golgi network;GO:0005829::cytosol;GO:0010977::negative regulation of neuron projection development;GO:0016020::membrane;GO:0030904::retromer complex;GO:0031267::small GTPase binding;GO:0042147::retrograde transport, endosome to Golgi;GO:005079…
ENSMUSG00000030313	Dennd5b	148945993	148946392	2.4154	0.62049	5.3732	9.19605	1.15352	3.88953	Exon5	Exon5	Exon5	GO:0005085::guanyl-nucleotide exchange factor activity;GO:0005515::protein binding;GO:0016020::membrane;GO:0016021::integral component of membrane;GO:0050790::regulation of catalytic activity;GO:1905885::NA
ENSMUSG00000030313	Dennd5b	148969667	148970073	2.4154	1.03415	6.84376	11.1081	1.50253	3.42509	Exon3	Exon3	Exon3	GO:0005085::guanyl-nucleotide exchange factor activity;GO:0005515::protein binding;GO:0016020::membrane;GO:0016021::integral component of membrane;GO:0050790::regulation of catalytic activity;GO:1905885::NA
ENSMUSG00000030313	Dennd5b	148893284	148894182	5.3882	6.2049	14.7056	16.2069	1.44849	1.38513	UTR3	UTR3	UTR3	GO:0005085::guanyl-nucleotide exchange factor activity;GO:0005515::protein binding;GO:0016020::membrane;GO:0016021::integral component of membrane;GO:0050790::regulation of catalytic activity;GO:1905885::NA
ENSMUSG00000030313	Dennd5b	149002716	149002975	0.1858	2.68879	5.42976	7.01085	4.86907	1.38263	UTR5	Exon1	Exon1	GO:0005085::guanyl-nucleotide exchange factor activity;GO:0005515::protein binding;GO:0016020::membrane;GO:0016021::integral component of membrane;GO:0050790::regulation of catalytic activity;GO:1905885::NA
ENSMUSG00000030610	Det1	78493036	78494015	2.4154	7.65271	8.93648	23.3999	1.88744	1.61246	Intron1	Exon2	Exon2	GO:0005634::nucleus;GO:0016567::protein ubiquitination;GO:0031461::cullin-RING ubiquitin ligase complex;GO:0031464::Cul4A-RING E3 ubiquitin ligase complex;GO:0031625::ubiquitin protein ligase binding;GO:0032436::positive regulation of proteasomal ubiquitin-dependent protein catabolic process;GO:0044877::NA;GO:0065003::macromolecular complex assembly;GO:0080008::Cul4-RING E3 ubiquitin ligase compl…
ENSMUSG00000038055	Dexi	10360155	10360822	0.5574	2.27513	4.18544	14.1128	2.90859	2.63298	UTR5	UTR3	UTR3	GO:0003674::molecular_function;GO:0005575::cellular_component;GO:0008150::biological_process
ENSMUSG00000038055	Dexi	10348152	10348643	2.0438	4.34343	7.69216	12.4739	1.91213	1.52201	Intron1	Intron1	Intron1	GO:0003674::molecular_function;GO:0005575::cellular_component;GO:0008150::biological_process
ENSMUSG00000003166	Dgcr2	17658312	17660645	34.7446	31.645	74.037	102.613	1.09146	1.69716	LastIntron	LastExon	LastExon	GO:0005515::protein binding;GO:0007155::cell adhesion;GO:0016020::membrane;GO:0016021::integral component of membrane
ENSMUSG00000003531	Dgcr6	17884323	17884720	11.3338	20.8898	23.4724	43.613	1.05033	1.06196	UTR5	UTR5	Exon1	.
ENSMUSG00000034926	Dhcr24	106443614	106446271	23.225	21.0967	47.171	89.8664	1.02222	2.09076	Exon8	LastExon	UTR3	GO:0000139::Golgi membrane;GO:0000246::delta24(24-1) sterol reductase activity;GO:0005634::nucleus;GO:0005737::cytoplasm;GO:0005783::endoplasmic reticulum;GO:0005789::endoplasmic reticulum membrane;GO:0005794::Golgi apparatus;GO:0005829::cytosol;GO:0005856::cytoskeleton;GO:0006629::lipid metabolic process;GO:0006694::steroid biosynthetic process;GO:0006695::cholesterol biosynthetic process;GO:000…
ENSMUSG00000034926	Dhcr24	106418313	106418596	2.4154	3.92977	7.40936	10.2887	1.61709	1.38854	UTR5	UTR5	Intron1	GO:0000139::Golgi membrane;GO:0000246::delta24(24-1) sterol reductase activity;GO:0005634::nucleus;GO:0005737::cytoplasm;GO:0005783::endoplasmic reticulum;GO:0005789::endoplasmic reticulum membrane;GO:0005794::Golgi apparatus;GO:0005829::cytosol;GO:0005856::cytoskeleton;GO:0006629::lipid metabolic process;GO:0006694::steroid biosynthetic process;GO:0006695::cholesterol biosynthetic process;GO:000…
ENSMUSG00000058454	Dhcr7	143401320	143402071	6.1314	5.79124	12.5563	20.4863	1.03412	1.82272	UTR3	UTR3	UTR3	GO:0001568::blood vessel development;GO:0005640::nuclear outer membrane;GO:0005783::endoplasmic reticulum;GO:0005789::endoplasmic reticulum membrane;GO:0006629::lipid metabolic process;GO:0006694::steroid biosynthetic process;GO:0006695::cholesterol biosynthetic process;GO:0008202::steroid metabolic process;GO:0008203::cholesterol metabolic process;GO:0009791::post-embryonic development;GO:000991…
ENSMUSG00000012117	Dhdds	133697407	133697782	2.6012	2.68879	6.95688	9.8334	1.41926	1.87073	UTR3	UTR3	UTR3	GO:0002094::polyprenyltransferase activity;GO:0005783::endoplasmic reticulum;GO:0005789::endoplasmic reticulum membrane;GO:0006486::protein glycosylation;GO:0006489::dolichyl diphosphate biosynthetic process;GO:0006629::lipid metabolic process;GO:0016020::membrane;GO:0016094::polyprenol biosynthetic process;GO:0016740::transferase activity;GO:0016765::transferase activity, transferring alkyl or a…
ENSMUSG00000060038	Dhps	85800866	85801125	0.5574	0.20683	2.43208	6.5556	2.12541	4.98621	Exon6	Intron6	Exon7	GO:0005737::cytoplasm;GO:0008216::spermidine metabolic process;GO:0008612::peptidyl-lysine modification to peptidyl-hypusine;GO:0016740::transferase activity;GO:0034038::deoxyhypusine synthase activity;GO:0042102::positive regulation of T cell proliferation;GO:0042593::glucose homeostasis;GO:0042802::identical protein binding;GO:0046203::spermidine catabolic process
ENSMUSG00000060038	Dhps	85798402	85798682	2.0438	3.10245	4.97728	11.2902	1.2841	1.86359	UTR5	UTR5	Exon1	GO:0005737::cytoplasm;GO:0008216::spermidine metabolic process;GO:0008612::peptidyl-lysine modification to peptidyl-hypusine;GO:0016740::transferase activity;GO:0034038::deoxyhypusine synthase activity;GO:0042102::positive regulation of T cell proliferation;GO:0042593::glucose homeostasis;GO:0042802::identical protein binding;GO:0046203::spermidine catabolic process
ENSMUSG00000032480	Dhx30	109921924	109922222	2.0438	3.51611	5.99536	9.01395	1.55259	1.35818	Exon8	Exon8	Intron8	GO:0000166::nucleotide binding;GO:0003676::nucleic acid binding;GO:0003682::chromatin binding;GO:0003723::RNA binding;GO:0003724::RNA helicase activity;GO:0003725::double-stranded RNA binding;GO:0004386::helicase activity;GO:0005524::ATP binding;GO:0005737::cytoplasm;GO:0005739::mitochondrion;GO:0005829::cytosol;GO:0007417::central nervous system development;GO:0016787::hydrolase activity;GO:0016…
ENSMUSG00000023026	Dip2b	100113627	100114022	3.3444	1.65464	8.25776	6.3735	1.304	1.94557	UTR3	UTR3	UTR3	GO:0005634::nucleus;GO:0005737::cytoplasm;GO:0007399::nervous system development;GO:0030424::axon;GO:0030425::dendrite;GO:0030517::negative regulation of axon extension;GO:0042995::cell projection;GO:0043014::alpha-tubulin binding;GO:0043204::perikaryon;GO:2000758::positive regulation of peptidyl-lysine acetylation
ENSMUSG00000023026	Dip2b	100114670	100115486	4.8308	4.75709	14.1966	12.1097	1.55521	1.34801	UTR3	UTR3	UTR3	GO:0005634::nucleus;GO:0005737::cytoplasm;GO:0007399::nervous system development;GO:0030424::axon;GO:0030425::dendrite;GO:0030517::negative regulation of axon extension;GO:0042995::cell projection;GO:0043014::alpha-tubulin binding;GO:0043204::perikaryon;GO:2000758::positive regulation of peptidyl-lysine acetylation
ENSMUSG00000036186	Dipk1b	26525565	26526494	8.5468	9.92784	22.7371	50.0775	1.41159	2.33461	LastExon	LastExon	UTR3	GO:0003674::molecular_function;GO:0005575::cellular_component;GO:0005783::endoplasmic reticulum;GO:0005789::endoplasmic reticulum membrane;GO:0008150::biological_process;GO:0016020::membrane;GO:0016021::integral component of membrane
ENSMUSG00000032064	Dixdc1	50574220	50574485	1.4864	0.82732	6.10848	3.0957	2.03899	1.90375	LastExon	LastExon	LastExon	GO:0003779::actin binding;GO:0005515::protein binding;GO:0005737::cytoplasm;GO:0005829::cytosol;GO:0005856::cytoskeleton;GO:0005925::focal adhesion;GO:0007275::multicellular organismal development;GO:0016055::Wnt signaling pathway;GO:0019904::protein domain specific binding;GO:0021695::cerebellar cortex development;GO:0021795::cerebral cortex cell migration;GO:0021799::cerebral cortex radially or…
ENSMUSG00000052572	Dlg2	90621574	90621870	8.361	9.72101	22.8502	28.3166	1.45046	1.54247	Intron6	Intron6	Intron6	GO:0005515::protein binding;GO:0005737::cytoplasm;GO:0005886::plasma membrane;GO:0007268::synaptic transmission;GO:0008022::protein C-terminus binding;GO:0008076::voltage-gated potassium channel complex;GO:0008328::ionotropic glutamate receptor complex;GO:0010923::negative regulation of phosphatase activity;GO:0014069::postsynaptic density;GO:0016020::membrane;GO:0016323::basolateral plasma membr…
ENSMUSG00000020886	Dlg4	69921559	69922728	30.657	30.404	70.7	111.809	1.20549	1.8787	Intron4	Intron6	UTR3	GO:0002091::negative regulation of receptor internalization;GO:0005102::receptor binding;GO:0005109::frizzled binding;GO:0005198::structural molecule activity;GO:0005515::protein binding;GO:0005737::cytoplasm;GO:0005783::endoplasmic reticulum;GO:0005886::plasma membrane;GO:0005911::cell-cell junction;GO:0007204::positive regulation of cytosolic calcium ion concentration;GO:0007268::synaptic trans…
ENSMUSG00000003279	Dlgap1	70823068	70823347	0.5574	2.27513	5.71256	7.19295	3.35735	1.66063	Exon5	Exon5	Exon5	GO:0005515::protein binding;GO:0005886::plasma membrane;GO:0007268::synaptic transmission;GO:0014069::postsynaptic density;GO:0016020::membrane;GO:0019904::protein domain specific binding;GO:0023052::signaling;GO:0030054::cell junction;GO:0035418::protein localization to synapse;GO:0044877::NA;GO:0045202::synapse;GO:0045211::postsynaptic membrane;GO:0060090::binding, bridging;GO:0061136::regulati…
ENSMUSG00000042388	Dlgap3	127088694	127089472	4.645	3.72294	11.4817	16.8443	1.30559	2.17775	Exon3	Exon3	Exon3	GO:0001540::beta-amyloid binding;GO:0005886::plasma membrane;GO:0014069::postsynaptic density;GO:0016020::membrane;GO:0017146::N-methyl-D-aspartate selective glutamate receptor complex;GO:0019904::protein domain specific binding;GO:0023052::signaling;GO:0030054::cell junction;GO:0030165::PDZ domain binding;GO:0031594::neuromuscular junction;GO:0043025::neuronal cell body;GO:0043197::dendritic spi…
ENSMUSG00000042388	Dlgap3	127130035	127130746	2.787	6.82539	8.31432	17.2995	1.57689	1.34175	LastExon	LastExon	UTR3	GO:0001540::beta-amyloid binding;GO:0005886::plasma membrane;GO:0014069::postsynaptic density;GO:0016020::membrane;GO:0017146::N-methyl-D-aspartate selective glutamate receptor complex;GO:0019904::protein domain specific binding;GO:0023052::signaling;GO:0030054::cell junction;GO:0030165::PDZ domain binding;GO:0031594::neuromuscular junction;GO:0043025::neuronal cell body;GO:0043197::dendritic spi…
ENSMUSG00000061689	Dlgap4	156542671	156543367	2.0438	3.92977	9.78488	14.2949	2.2593	1.86298	Exon3	Exon3	Exon3	GO:0005515::protein binding;GO:0005886::plasma membrane;GO:0016020::membrane;GO:0019904::protein domain specific binding;GO:0023052::signaling;GO:0030425::dendrite;GO:0031594::neuromuscular junction;GO:0043025::neuronal cell body;GO:0045202::synapse;GO:0060090::binding, bridging;GO:0098962::NA;GO:0098978::NA;GO:0098981::NA;GO:0099572::NA
ENSMUSG00000061689	Dlgap4	156587701	156588101	27.6842	27.7152	56.051	72.2027	1.01768	1.38138	Intron7	Exon8	Exon8	GO:0005515::protein binding;GO:0005886::plasma membrane;GO:0016020::membrane;GO:0019904::protein domain specific binding;GO:0023052::signaling;GO:0030425::dendrite;GO:0031594::neuromuscular junction;GO:0043025::neuronal cell body;GO:0045202::synapse;GO:0060090::binding, bridging;GO:0098962::NA;GO:0098978::NA;GO:0098981::NA;GO:0099572::NA
ENSMUSG00000041911	Dlx1	71362603	71364185	78.7792	118.927	174.601	253.392	1.14818	1.09129	LastIntron	LastExon	UTR3	GO:0000122::negative regulation of transcription from RNA polymerase II promoter;GO:0000977::RNA polymerase II regulatory region sequence-specific DNA binding;GO:0000978::RNA polymerase II core promoter proximal region sequence-specific DNA binding;GO:0000981::sequence-specific DNA binding RNA polymerase II transcription factor activity;GO:0003677::DNA binding;GO:0003682::chromatin binding;GO:000…
ENSMUSG00000023391	Dlx2	71376327	71377075	25.083	34.9543	61.0282	188.109	1.28277	2.42803	UTR5	Exon1	Intron1	GO:0000122::negative regulation of transcription from RNA polymerase II promoter;GO:0000977::RNA polymerase II regulatory region sequence-specific DNA binding;GO:0000978::RNA polymerase II core promoter proximal region sequence-specific DNA binding;GO:0000981::sequence-specific DNA binding RNA polymerase II transcription factor activity;GO:0001228::RNA polymerase II transcription regulatory regio…
ENSMUSG00000023391	Dlx2	71373818	71375236	50.5376	61.8422	145.02	331.695	1.52082	2.42319	LastExon	UTR3	UTR3	GO:0000122::negative regulation of transcription from RNA polymerase II promoter;GO:0000977::RNA polymerase II regulatory region sequence-specific DNA binding;GO:0000978::RNA polymerase II core promoter proximal region sequence-specific DNA binding;GO:0000981::sequence-specific DNA binding RNA polymerase II transcription factor activity;GO:0001228::RNA polymerase II transcription regulatory regio…
ENSMUSG00000029755	Dlx5	6881531	6882071	12.8202	13.0303	26.5266	54.3569	1.04902	2.06059	UTR5	Exon1	Intron1	GO:0000785::chromatin;GO:0000976::transcription regulatory region sequence-specific DNA binding;GO:0000978::RNA polymerase II core promoter proximal region sequence-specific DNA binding;GO:0000981::sequence-specific DNA binding RNA polymerase II transcription factor activity;GO:0001228::RNA polymerase II transcription regulatory region sequence-specific DNA binding transcription factor activity i…
ENSMUSG00000029755	Dlx5	6877848	6878491	12.4486	20.4762	34.445	41.7919	1.46831	1.02928	LastIntron	UTR3	UTR3	GO:0000785::chromatin;GO:0000976::transcription regulatory region sequence-specific DNA binding;GO:0000978::RNA polymerase II core promoter proximal region sequence-specific DNA binding;GO:0000981::sequence-specific DNA binding RNA polymerase II transcription factor activity;GO:0001228::RNA polymerase II transcription regulatory region sequence-specific DNA binding transcription factor activity i…
ENSMUSG00000030410	Dmwd	18814013	18815223	16.9078	32.0587	52.4311	86.2244	1.63273	1.42738	Exon3	Exon3	Exon3	GO:0003674::molecular_function;GO:0005515::protein binding;GO:0005575::cellular_component;GO:0005634::nucleus;GO:0030425::dendrite;GO:0042995::cell projection;GO:0043204::perikaryon
ENSMUSG00000004069	Dnaja3	4524674	4525338	2.0438	6.41173	9.898	14.568	2.27588	1.18402	UTR3	UTR3	UTR3	GO:0000122::negative regulation of transcription from RNA polymerase II promoter;GO:0005133::interferon-gamma receptor binding;GO:0005515::protein binding;GO:0005524::ATP binding;GO:0005634::nucleus;GO:0005737::cytoplasm;GO:0005739::mitochondrion;GO:0005759::mitochondrial matrix;GO:0005829::cytosol;GO:0005884::actin filament;GO:0005886::plasma membrane;GO:0006264::mitochondrial DNA replication;GO…
ENSMUSG00000005483	Dnajb1	84337181	84338476	6.503	10.1347	34.7844	64.0082	2.41926	2.65895	LastIntron	LastExon	UTR3	GO:0000122::negative regulation of transcription from RNA polymerase II promoter;GO:0001671::ATPase activator activity;GO:0003714::transcription corepressor activity;GO:0005634::nucleus;GO:0005654::nucleoplasm;GO:0005730::nucleolus;GO:0005737::cytoplasm;GO:0005829::cytosol;GO:0006457::protein folding;GO:0014069::postsynaptic density;GO:0030544::Hsp70 protein binding;GO:0032781::positive regulatio…
ENSMUSG00000005483	Dnajb1	84334901	84335172	5.0166	10.1347	13.4047	22.4894	1.41796	1.14994	UTR5	UTR5	Intron1	GO:0000122::negative regulation of transcription from RNA polymerase II promoter;GO:0001671::ATPase activator activity;GO:0003714::transcription corepressor activity;GO:0005634::nucleus;GO:0005654::nucleoplasm;GO:0005730::nucleolus;GO:0005737::cytoplasm;GO:0005829::cytosol;GO:0006457::protein folding;GO:0014069::postsynaptic density;GO:0030544::Hsp70 protein binding;GO:0032781::positive regulatio…
ENSMUSG00000036052	Dnajb5	42953130	42953389	3.1586	3.10245	10.3505	7.55715	1.71234	1.28443	Exon1	Exon1	Intron1	GO:0000122::negative regulation of transcription from RNA polymerase II promoter;GO:0005515::protein binding;GO:0005634::nucleus;GO:0005829::cytosol;GO:0006457::protein folding;GO:0006986::response to unfolded protein;GO:0051082::unfolded protein binding;GO:0051085::chaperone mediated protein folding requiring cofactor;GO:0051087::chaperone binding
ENSMUSG00000036052	Dnajb5	42950410	42950944	4.645	7.65271	12.6129	15.6606	1.44115	1.0331	Exon1	Exon1	Exon1	GO:0000122::negative regulation of transcription from RNA polymerase II promoter;GO:0005515::protein binding;GO:0005634::nucleus;GO:0005829::cytosol;GO:0006457::protein folding;GO:0006986::response to unfolded protein;GO:0051082::unfolded protein binding;GO:0051085::chaperone mediated protein folding requiring cofactor;GO:0051087::chaperone binding
ENSMUSG00000024350	Dnajc18	35807651	35808226	4.8308	3.10245	16.5721	13.7486	1.77842	2.1478	LastExon	UTR3	UTR3	GO:0005789::endoplasmic reticulum membrane;GO:0016020::membrane;GO:0016021::integral component of membrane;GO:0030433::ER-associated ubiquitin-dependent protein catabolic process;GO:0030544::Hsp70 protein binding;GO:0051085::chaperone mediated protein folding requiring cofactor;GO:0071218::cellular response to misfolded protein
ENSMUSG00000024350	Dnajc18	35804210	35804973	8.1752	4.96392	19.7394	19.2116	1.27175	1.95243	UTR3	UTR3	UTR3	GO:0005789::endoplasmic reticulum membrane;GO:0016020::membrane;GO:0016021::integral component of membrane;GO:0030433::ER-associated ubiquitin-dependent protein catabolic process;GO:0030544::Hsp70 protein binding;GO:0051085::chaperone mediated protein folding requiring cofactor;GO:0071218::cellular response to misfolded protein
ENSMUSG00000024350	Dnajc18	35806810	35807314	4.8308	4.55026	14.8753	9.56025	1.62258	1.0711	UTR3	UTR3	UTR3	GO:0005789::endoplasmic reticulum membrane;GO:0016020::membrane;GO:0016021::integral component of membrane;GO:0030433::ER-associated ubiquitin-dependent protein catabolic process;GO:0030544::Hsp70 protein binding;GO:0051085::chaperone mediated protein folding requiring cofactor;GO:0071218::cellular response to misfolded protein
ENSMUSG00000000826	Dnajc5	181191064	181194669	130.06	96.7964	268.547	294.091	1.046	1.60324	LastIntron	LastExon	UTR3	GO:0005515::protein binding;GO:0005737::cytoplasm;GO:0005794::Golgi apparatus;GO:0005829::cytosol;GO:0005886::plasma membrane;GO:0008021::synaptic vesicle;GO:0016020::membrane;GO:0031225::anchored component of membrane;GO:0031410::cytoplasmic vesicle;GO:0031594::neuromuscular junction;GO:0042470::melanosome;GO:0042584::chromaffin granule membrane;GO:0043008::ATP-dependent protein binding;GO:00432…
ENSMUSG00000036766	Dner	84361493	84361762	0.5574	1.44781	2.37552	8.83185	2.09146	2.60884	Intron11	Exon12	LastIntron	GO:0005112::Notch binding;GO:0005509::calcium ion binding;GO:0005769::early endosome;GO:0005886::plasma membrane;GO:0007219::Notch signaling pathway;GO:0007220::Notch receptor processing;GO:0007275::multicellular organismal development;GO:0007417::central nervous system development;GO:0010001::glial cell differentiation;GO:0016020::membrane;GO:0016021::integral component of membrane;GO:0030154::c…
ENSMUSG00000036766	Dner	84673252	84673557	0.5574	2.27513	4.12888	13.6575	2.88897	2.58567	UTR5	Exon1	Exon1	GO:0005112::Notch binding;GO:0005509::calcium ion binding;GO:0005769::early endosome;GO:0005886::plasma membrane;GO:0007219::Notch signaling pathway;GO:0007220::Notch receptor processing;GO:0007275::multicellular organismal development;GO:0007417::central nervous system development;GO:0010001::glial cell differentiation;GO:0016020::membrane;GO:0016021::integral component of membrane;GO:0030154::c…
ENSMUSG00000026825	Dnm1	32198665	32198987	1.1148	2.48196	5.59944	5.37195	2.3285	1.11397	UTR3	UTR3	UTR3	GO:0000166::nucleotide binding;GO:0000266::mitochondrial fission;GO:0001917::photoreceptor inner segment;GO:0002031::G-protein coupled receptor internalization;GO:0003374::dynamin polymerization involved in mitochondrial fission;GO:0003924::GTPase activity;GO:0005515::protein binding;GO:0005525::GTP binding;GO:0005654::nucleoplasm;GO:0005737::cytoplasm;GO:0005794::Golgi apparatus;GO:0005856::cyto…
ENSMUSG00000028556	Dock7	98833347	98833665	2.2296	0.62049	7.40936	4.82565	1.73256	2.95924	Intron44	Exon45	Intron45	GO:0000226::microtubule cytoskeleton organization;GO:0005085::guanyl-nucleotide exchange factor activity;GO:0007264::small GTPase mediated signal transduction;GO:0007409::axonogenesis;GO:0008180::COP9 signalosome;GO:0031175::neuron projection development;GO:0031267::small GTPase binding;GO:0033138::positive regulation of peptidyl-serine phosphorylation;GO:0045200::establishment of neuroblast pola…
ENSMUSG00000040631	Dok4	95593124	95593453	1.3006	1.44781	6.2216	14.1128	2.25811	3.28506	Exon5	Intron5	Exon6	GO:0005515::protein binding;GO:0007169::transmembrane receptor protein tyrosine kinase signaling pathway;GO:0007399::nervous system development;GO:0043410::positive regulation of MAPK cascade
ENSMUSG00000040631	Dok4	95590176	95592227	16.3504	28.1289	51.8655	77.5746	1.66545	1.46353	Intron7	UTR3	Intergenic	GO:0005515::protein binding;GO:0007169::transmembrane receptor protein tyrosine kinase signaling pathway;GO:0007399::nervous system development;GO:0043410::positive regulation of MAPK cascade
ENSMUSG00000027560	Dok5	170674736	170674992	2.2296	0.62049	4.63792	5.2809	1.05669	3.0893	Intron4	Exon5	Intron5	GO:0005515::protein binding;GO:0007169::transmembrane receptor protein tyrosine kinase signaling pathway;GO:0030182::neuron differentiation;GO:0043410::positive regulation of MAPK cascade;GO:0051386::regulation of neurotrophin TRK receptor signaling pathway
ENSMUSG00000030584	Dpf1	29015668	29017008	51.4666	39.2977	109.048	141.036	1.08325	1.84355	LastExon	LastExon	LastExon	GO:0003712::transcription cofactor activity;GO:0005634::nucleus;GO:0005737::cytoplasm;GO:0007399::nervous system development;GO:0008270::zinc ion binding;GO:0042393::histone binding;GO:0045892::negative regulation of transcription, DNA-templated;GO:0045944::positive regulation of transcription from RNA polymerase II promoter;GO:0046872::metal ion binding;GO:0071565::nBAF complex;GO:1990837::NA
ENSMUSG00000024826	Dpf2	5956570	5957189	1.3006	1.24098	7.97496	12.3828	2.6163	3.31879	Exon2	Intron2	Exon3	GO:0000785::chromatin;GO:0003712::transcription cofactor activity;GO:0005634::nucleus;GO:0005654::nucleoplasm;GO:0005737::cytoplasm;GO:0005813::centrosome;GO:0005829::cytosol;GO:0006325::chromatin organization;GO:0006915::apoptotic process;GO:0007399::nervous system development;GO:0042393::histone binding;GO:0043231::intracellular membrane-bounded organelle;GO:0045892::negative regulation of tran…
ENSMUSG00000021905	Dph3	31802609	31803030	4.645	3.72294	10.9726	10.3797	1.24015	1.47925	UTR3	UTR3	UTR3	GO:0002098::tRNA wobble uridine modification;GO:0005634::nucleus;GO:0005654::nucleoplasm;GO:0005737::cytoplasm;GO:0005829::cytosol;GO:0017183::peptidyl-diphthamide biosynthetic process from peptidyl-histidine;GO:0046872::metal ion binding;GO:0050709::negative regulation of protein secretion;GO:0051099::positive regulation of binding
ENSMUSG00000026975	Dph7	24861598	24862078	1.6722	2.27513	7.01344	13.5665	2.06837	2.57603	LastExon	LastExon	LastExon	GO:0003674::molecular_function;GO:0005515::protein binding;GO:0005575::cellular_component;GO:0016787::hydrolase activity;GO:0017183::peptidyl-diphthamide biosynthetic process from peptidyl-histidine;GO:0061685::NA
ENSMUSG00000026810	Dpm2	32463032	32463567	6.1314	11.3757	17.5336	23.673	1.51583	1.05729	UTR3	UTR3	UTR3	GO:0000506::glycosylphosphatidylinositol-N-acetylglucosaminyltransferase (GPI-GnT) complex;GO:0004582::dolichyl-phosphate beta-D-mannosyltransferase activity;GO:0005515::protein binding;GO:0005783::endoplasmic reticulum;GO:0005789::endoplasmic reticulum membrane;GO:0006486::protein glycosylation;GO:0006506::GPI anchor biosynthetic process;GO:0008047::enzyme activator activity;GO:0016020::membrane…
ENSMUSG00000022048	Dpysl2	67052287	67053138	17.0936	11.7893	74.3764	103.615	2.12139	3.13568	Intron8	Intron9	Intron10	GO:0001975::response to amphetamine;GO:0005515::protein binding;GO:0005737::cytoplasm;GO:0005739::mitochondrion;GO:0005829::cytosol;GO:0005856::cytoskeleton;GO:0005874::microtubule;GO:0005886::plasma membrane;GO:0006897::endocytosis;GO:0007010::cytoskeleton organization;GO:0007275::multicellular organismal development;GO:0007399::nervous system development;GO:0007411::axon guidance;GO:0007420::br…
ENSMUSG00000022048	Dpysl2	67066635	67067287	3.1586	2.48196	6.73064	17.8458	1.09146	2.84603	Intron5	Intron5	Intron6	GO:0001975::response to amphetamine;GO:0005515::protein binding;GO:0005737::cytoplasm;GO:0005739::mitochondrion;GO:0005829::cytosol;GO:0005856::cytoskeleton;GO:0005874::microtubule;GO:0005886::plasma membrane;GO:0006897::endocytosis;GO:0007010::cytoskeleton organization;GO:0007275::multicellular organismal development;GO:0007399::nervous system development;GO:0007411::axon guidance;GO:0007420::br…
ENSMUSG00000022048	Dpysl2	67066217	67066476	0.1858	1.24098	1.07464	7.73925	2.53203	2.64071	Intron6	Intron6	Intron7	GO:0001975::response to amphetamine;GO:0005515::protein binding;GO:0005737::cytoplasm;GO:0005739::mitochondrion;GO:0005829::cytosol;GO:0005856::cytoskeleton;GO:0005874::microtubule;GO:0005886::plasma membrane;GO:0006897::endocytosis;GO:0007010::cytoskeleton organization;GO:0007275::multicellular organismal development;GO:0007399::nervous system development;GO:0007411::axon guidance;GO:0007420::br…
ENSMUSG00000022048	Dpysl2	67061657	67062051	1.6722	3.30928	7.57904	14.2038	2.18027	2.10169	Intron7	Exon8	Intron8	GO:0001975::response to amphetamine;GO:0005515::protein binding;GO:0005737::cytoplasm;GO:0005739::mitochondrion;GO:0005829::cytosol;GO:0005856::cytoskeleton;GO:0005874::microtubule;GO:0005886::plasma membrane;GO:0006897::endocytosis;GO:0007010::cytoskeleton organization;GO:0007275::multicellular organismal development;GO:0007399::nervous system development;GO:0007411::axon guidance;GO:0007420::br…
ENSMUSG00000022048	Dpysl2	67099835	67100180	10.219	7.23905	28.8456	25.5851	1.4971	1.82143	Intron2	Exon3	Intron3	GO:0001975::response to amphetamine;GO:0005515::protein binding;GO:0005737::cytoplasm;GO:0005739::mitochondrion;GO:0005829::cytosol;GO:0005856::cytoskeleton;GO:0005874::microtubule;GO:0005886::plasma membrane;GO:0006897::endocytosis;GO:0007010::cytoskeleton organization;GO:0007275::multicellular organismal development;GO:0007399::nervous system development;GO:0007411::axon guidance;GO:0007420::br…
ENSMUSG00000022048	Dpysl2	67040343	67042849	436.63	432.068	997.605	1047.26	1.19206	1.27729	LastExon	UTR3	UTR3	GO:0001975::response to amphetamine;GO:0005515::protein binding;GO:0005737::cytoplasm;GO:0005739::mitochondrion;GO:0005829::cytosol;GO:0005856::cytoskeleton;GO:0005874::microtubule;GO:0005886::plasma membrane;GO:0006897::endocytosis;GO:0007010::cytoskeleton organization;GO:0007275::multicellular organismal development;GO:0007399::nervous system development;GO:0007411::axon guidance;GO:0007420::br…
ENSMUSG00000024501	Dpysl3	43462668	43463012	4.645	3.51611	13.2916	22.7625	1.51676	2.69461	Intron10	Exon11	Intron11	GO:0005515::protein binding;GO:0005615::extracellular space;GO:0005737::cytoplasm;GO:0005829::cytosol;GO:0007399::nervous system development;GO:0010975::regulation of neuron projection development;GO:0010976::positive regulation of neuron projection development;GO:0010977::negative regulation of neuron projection development;GO:0016787::hydrolase activity;GO:0016810::hydrolase activity, acting on…
ENSMUSG00000024501	Dpysl3	43491204	43491556	9.1042	8.68686	19.5698	36.3289	1.10402	2.06421	Intron3	Exon4	Intron4	GO:0005515::protein binding;GO:0005615::extracellular space;GO:0005737::cytoplasm;GO:0005829::cytosol;GO:0007399::nervous system development;GO:0010975::regulation of neuron projection development;GO:0010976::positive regulation of neuron projection development;GO:0010977::negative regulation of neuron projection development;GO:0016787::hydrolase activity;GO:0016810::hydrolase activity, acting on…
ENSMUSG00000024501	Dpysl3	43454081	43457406	477.506	398.768	1269.32	1562.33	1.41047	1.97008	LastExon	UTR3	UTR3	GO:0005515::protein binding;GO:0005615::extracellular space;GO:0005737::cytoplasm;GO:0005829::cytosol;GO:0007399::nervous system development;GO:0010975::regulation of neuron projection development;GO:0010976::positive regulation of neuron projection development;GO:0010977::negative regulation of neuron projection development;GO:0016787::hydrolase activity;GO:0016810::hydrolase activity, acting on…
ENSMUSG00000024501	Dpysl3	43486769	43487200	0.7432	2.27513	5.48632	8.28555	2.88402	1.86465	Intron5	Exon6	Intron6	GO:0005515::protein binding;GO:0005615::extracellular space;GO:0005737::cytoplasm;GO:0005829::cytosol;GO:0007399::nervous system development;GO:0010975::regulation of neuron projection development;GO:0010976::positive regulation of neuron projection development;GO:0010977::negative regulation of neuron projection development;GO:0016787::hydrolase activity;GO:0016810::hydrolase activity, acting on…
ENSMUSG00000024501	Dpysl3	43475170	43475564	5.7598	4.75709	11.5948	16.8443	1.00939	1.82411	Intron7	Exon8	Intron8	GO:0005515::protein binding;GO:0005615::extracellular space;GO:0005737::cytoplasm;GO:0005829::cytosol;GO:0007399::nervous system development;GO:0010975::regulation of neuron projection development;GO:0010976::positive regulation of neuron projection development;GO:0010977::negative regulation of neuron projection development;GO:0016787::hydrolase activity;GO:0016810::hydrolase activity, acting on…
ENSMUSG00000024501	Dpysl3	43493932	43494319	13.7492	10.7552	35.859	32.2317	1.38299	1.58345	Intron2	Exon3	Intron3	GO:0005515::protein binding;GO:0005615::extracellular space;GO:0005737::cytoplasm;GO:0005829::cytosol;GO:0007399::nervous system development;GO:0010975::regulation of neuron projection development;GO:0010976::positive regulation of neuron projection development;GO:0010977::negative regulation of neuron projection development;GO:0016787::hydrolase activity;GO:0016810::hydrolase activity, acting on…
ENSMUSG00000029168	Dpysl5	30948723	30948979	2.0438	1.03415	7.12656	7.01085	1.80195	2.76114	Intron9	Exon10	Intron10	GO:0005515::protein binding;GO:0005737::cytoplasm;GO:0007399::nervous system development;GO:0007411::axon guidance;GO:0008017::microtubule binding;GO:0016787::hydrolase activity;GO:0016810::hydrolase activity, acting on carbon-nitrogen (but not peptide) bonds;GO:0030425::dendrite;GO:0032991::macromolecular complex;GO:0043025::neuronal cell body
ENSMUSG00000029168	Dpysl5	30935240	30935575	3.1586	1.86147	8.99304	10.6529	1.50952	2.51673	Intron3	Exon4	Intron4	GO:0005515::protein binding;GO:0005737::cytoplasm;GO:0007399::nervous system development;GO:0007411::axon guidance;GO:0008017::microtubule binding;GO:0016787::hydrolase activity;GO:0016810::hydrolase activity, acting on carbon-nitrogen (but not peptide) bonds;GO:0030425::dendrite;GO:0032991::macromolecular complex;GO:0043025::neuronal cell body
ENSMUSG00000029168	Dpysl5	30902553	30902878	9.1042	4.75709	18.891	22.3983	1.05309	2.23524	Intron1	UTR5	Intron2	GO:0005515::protein binding;GO:0005737::cytoplasm;GO:0007399::nervous system development;GO:0007411::axon guidance;GO:0008017::microtubule binding;GO:0016787::hydrolase activity;GO:0016810::hydrolase activity, acting on carbon-nitrogen (but not peptide) bonds;GO:0030425::dendrite;GO:0032991::macromolecular complex;GO:0043025::neuronal cell body
ENSMUSG00000024914	Drap1	5472799	5474796	65.959	49.4324	145.02	196.031	1.13661	1.98755	UTR5	Intron4	Intergenic	GO:0000122::negative regulation of transcription from RNA polymerase II promoter;GO:0001046::core promoter sequence-specific DNA binding;GO:0001091::RNA polymerase II basal transcription factor binding;GO:0003677::DNA binding;GO:0003713::transcription coactivator activity;GO:0003714::transcription corepressor activity;GO:0005515::protein binding;GO:0005634::nucleus;GO:0006355::regulation of trans…
ENSMUSG00000029005	Draxin	148185416	148186843	15.4214	10.7552	44.4562	33.5064	1.52745	1.6394	UTR3	UTR3	UTR3	GO:0005515::protein binding;GO:0005576::extracellular region;GO:0007275::multicellular organismal development;GO:0007411::axon guidance;GO:0010977::negative regulation of neuron projection development;GO:0016055::Wnt signaling pathway;GO:0021516::dorsal spinal cord development;GO:0021528::commissural neuron differentiation in spinal cord;GO:0021960::anterior commissure morphogenesis;GO:0030517::n…
ENSMUSG00000029005	Draxin	148200014	148200417	3.9018	2.68879	10.0677	6.10035	1.36752	1.18193	Exon2	Exon2	Intron2	GO:0005515::protein binding;GO:0005576::extracellular region;GO:0007275::multicellular organismal development;GO:0007411::axon guidance;GO:0010977::negative regulation of neuron projection development;GO:0016055::Wnt signaling pathway;GO:0021516::dorsal spinal cord development;GO:0021528::commissural neuron differentiation in spinal cord;GO:0021960::anterior commissure morphogenesis;GO:0030517::n…
ENSMUSG00000029005	Draxin	148182973	148184823	25.4546	20.4762	64.4218	46.2534	1.33962	1.17561	UTR3	UTR3	UTR3	GO:0005515::protein binding;GO:0005576::extracellular region;GO:0007275::multicellular organismal development;GO:0007411::axon guidance;GO:0010977::negative regulation of neuron projection development;GO:0016055::Wnt signaling pathway;GO:0021516::dorsal spinal cord development;GO:0021528::commissural neuron differentiation in spinal cord;GO:0021960::anterior commissure morphogenesis;GO:0030517::n…
ENSMUSG00000020537	Drg2	60358931	60359497	3.5302	4.75709	10.0677	19.4847	1.51191	2.03419	LastExon	LastExon	UTR3	GO:0000166::nucleotide binding;GO:0002181::cytoplasmic translation;GO:0003723::RNA binding;GO:0003924::GTPase activity;GO:0005525::GTP binding;GO:0005634::nucleus;GO:0005654::nucleoplasm;GO:0005737::cytoplasm;GO:0005739::mitochondrion;GO:0005829::cytosol;GO:0016787::hydrolase activity;GO:0043231::intracellular membrane-bounded organelle;GO:0046872::metal ion binding
ENSMUSG00000022191	Drosha	12842162	12842641	3.5302	2.27513	12.5563	11.8365	1.83059	2.37922	Exon6	Exon7	Intron7	GO:0001530::lipopolysaccharide binding;GO:0003723::RNA binding;GO:0003725::double-stranded RNA binding;GO:0004518::nuclease activity;GO:0004519::endonuclease activity;GO:0004521::endoribonuclease activity;GO:0004525::ribonuclease III activity;GO:0005515::protein binding;GO:0005634::nucleus;GO:0005654::nucleoplasm;GO:0005730::nucleolus;GO:0005829::cytosol;GO:0006396::RNA processing;GO:0010468::reg…
ENSMUSG00000022191	Drosha	12833951	12834647	6.1314	5.79124	12.4432	21.761	1.02107	1.9098	Exon4	Exon4	Exon4	GO:0001530::lipopolysaccharide binding;GO:0003723::RNA binding;GO:0003725::double-stranded RNA binding;GO:0004518::nuclease activity;GO:0004519::endonuclease activity;GO:0004521::endoribonuclease activity;GO:0004525::ribonuclease III activity;GO:0005515::protein binding;GO:0005634::nucleus;GO:0005654::nucleoplasm;GO:0005730::nucleolus;GO:0005829::cytosol;GO:0006396::RNA processing;GO:0010468::reg…
ENSMUSG00000032087	Dscaml1	45664575	45664955	1.858	3.30928	7.9184	7.1019	2.09146	1.10169	UTR3	UTR3	UTR3	GO:0005515::protein binding;GO:0005886::plasma membrane;GO:0007155::cell adhesion;GO:0007156::homophilic cell adhesion via plasma membrane adhesion molecules;GO:0007162::negative regulation of cell adhesion;GO:0007399::nervous system development;GO:0007411::axon guidance;GO:0007417::central nervous system development;GO:0007420::brain development;GO:0009986::cell surface;GO:0016020::membrane;GO:0…
ENSMUSG00000029603	Dtx1	120832525	120833151	1.6722	2.68879	11.821	23.7641	2.82153	3.14375	Exon3	Exon3	Exon3	GO:0005112::Notch binding;GO:0005515::protein binding;GO:0005634::nucleus;GO:0005654::nucleoplasm;GO:0005737::cytoplasm;GO:0005829::cytosol;GO:0007219::Notch signaling pathway;GO:0008270::zinc ion binding;GO:0008593::regulation of Notch signaling pathway;GO:0010001::glial cell differentiation;GO:0016567::protein ubiquitination;GO:0016604::nuclear body;GO:0016740::transferase activity;GO:0017124::…
ENSMUSG00000029603	Dtx1	120818300	120819471	10.9622	10.5483	33.427	64.0082	1.60848	2.60125	LastExon	UTR3	UTR3	GO:0005112::Notch binding;GO:0005515::protein binding;GO:0005634::nucleus;GO:0005654::nucleoplasm;GO:0005737::cytoplasm;GO:0005829::cytosol;GO:0007219::Notch signaling pathway;GO:0008270::zinc ion binding;GO:0008593::regulation of Notch signaling pathway;GO:0010001::glial cell differentiation;GO:0016567::protein ubiquitination;GO:0016604::nuclear body;GO:0016740::transferase activity;GO:0017124::…
ENSMUSG00000040415	Dtx3	127028492	127029226	23.5966	19.6489	50.5081	88.4096	1.09794	2.16975	Exon4	Exon4	Exon4	GO:0005515::protein binding;GO:0005654::nucleoplasm;GO:0005737::cytoplasm;GO:0007219::Notch signaling pathway;GO:0016567::protein ubiquitination;GO:0016740::transferase activity;GO:0046872::metal ion binding;GO:0061630::ubiquitin protein ligase activity
ENSMUSG00000039982	Dtx4	12469567	12469830	1.3006	1.24098	4.5248	6.46455	1.79868	2.38107	Exon2	Exon2	Exon2	GO:0005654::nucleoplasm;GO:0005737::cytoplasm;GO:0007219::Notch signaling pathway;GO:0008270::zinc ion binding;GO:0016567::protein ubiquitination;GO:0016740::transferase activity;GO:0046872::metal ion binding;GO:0061630::ubiquitin protein ligase activity
ENSMUSG00000039982	Dtx4	12444644	12445047	0.5574	3.30928	5.54288	7.73925	3.31385	1.22568	UTR3	UTR3	UTR3	GO:0005654::nucleoplasm;GO:0005737::cytoplasm;GO:0007219::Notch signaling pathway;GO:0008270::zinc ion binding;GO:0016567::protein ubiquitination;GO:0016740::transferase activity;GO:0046872::metal ion binding;GO:0061630::ubiquitin protein ligase activity
ENSMUSG00000024190	Dusp1	26724585	26725626	9.6616	19.0284	21.4928	41.6099	1.15352	1.12877	LastIntron	LastExon	LastExon	GO:0000188::inactivation of MAPK activity;GO:0001706::endoderm formation;GO:0004721::phosphoprotein phosphatase activity;GO:0004722::protein serine/threonine phosphatase activity;GO:0004725::protein tyrosine phosphatase activity;GO:0005634::nucleus;GO:0005737::cytoplasm;GO:0006470::protein dephosphorylation;GO:0007049::cell cycle;GO:0007162::negative regulation of cell adhesion;GO:0008138::protei…
ENSMUSG00000030002	Dusp11	85919389	85919893	6.503	5.17075	15.1015	10.835	1.21551	1.06725	UTR3	UTR3	UTR3	GO:0001650::fibrillar center;GO:0003723::RNA binding;GO:0004651::polynucleotide 5'-phosphatase activity;GO:0004721::phosphoprotein phosphatase activity;GO:0004725::protein tyrosine phosphatase activity;GO:0005634::nucleus;GO:0005654::nucleoplasm;GO:0006470::protein dephosphorylation;GO:0008138::protein tyrosine/serine/threonine phosphatase activity;GO:0016070::RNA metabolic process;GO:0016311::de…
ENSMUSG00000039661	Dusp26	31586344	31586897	1.6722	1.86147	5.48632	11.3813	1.71409	2.61215	LastExon	LastExon	UTR3	GO:0000122::negative regulation of transcription from RNA polymerase II promoter;GO:0001102::RNA polymerase II activating transcription factor binding;GO:0002039::p53 binding;GO:0004647::phosphoserine phosphatase activity;GO:0004721::phosphoprotein phosphatase activity;GO:0004722::protein serine/threonine phosphatase activity;GO:0004725::protein tyrosine phosphatase activity;GO:0005634::nucleus;G…
ENSMUSG00000053716	Dusp7	106251384	106251716	0.929	0.62049	4.92072	8.9229	2.40512	3.84603	UTR3	UTR3	UTR3	GO:0000188::inactivation of MAPK activity;GO:0004721::phosphoprotein phosphatase activity;GO:0004722::protein serine/threonine phosphatase activity;GO:0004725::protein tyrosine phosphatase activity;GO:0005737::cytoplasm;GO:0005829::cytosol;GO:0006470::protein dephosphorylation;GO:0008138::protein tyrosine/serine/threonine phosphatase activity;GO:0008330::protein tyrosine/threonine phosphatase act…
ENSMUSG00000053716	Dusp7	106250934	106251232	1.6722	1.86147	3.78952	6.9198	1.18027	1.89429	LastExon	LastExon	UTR3	GO:0000188::inactivation of MAPK activity;GO:0004721::phosphoprotein phosphatase activity;GO:0004722::protein serine/threonine phosphatase activity;GO:0004725::protein tyrosine phosphatase activity;GO:0005737::cytoplasm;GO:0005829::cytosol;GO:0006470::protein dephosphorylation;GO:0008138::protein tyrosine/serine/threonine phosphatase activity;GO:0008330::protein tyrosine/threonine phosphatase act…
ENSMUSG00000037887	Dusp8	141643678	141643937	2.787	2.27513	5.59944	9.105	1.00657	2.00071	UTR5	Exon2	Intron2	GO:0000188::inactivation of MAPK activity;GO:0004721::phosphoprotein phosphatase activity;GO:0004722::protein serine/threonine phosphatase activity;GO:0004725::protein tyrosine phosphatase activity;GO:0005634::nucleus;GO:0005737::cytoplasm;GO:0005829::cytosol;GO:0006470::protein dephosphorylation;GO:0008138::protein tyrosine/serine/threonine phosphatase activity;GO:0008330::protein tyrosine/threo…
ENSMUSG00000003233	Dvl3	20342158	20343338	13.1918	8.89369	34.8975	39.6068	1.40348	2.15489	Intron2	Exon5	Exon7	GO:0000785::chromatin;GO:0001934::positive regulation of protein phosphorylation;GO:0002020::protease binding;GO:0003007::heart morphogenesis;GO:0003148::outflow tract septum morphogenesis;GO:0005102::receptor binding;GO:0005109::frizzled binding;GO:0005515::protein binding;GO:0005737::cytoplasm;GO:0005829::cytosol;GO:0007275::multicellular organismal development;GO:0008013::beta-catenin binding;…
ENSMUSG00000040482	Dxo	35057802	35058061	3.1586	1.24098	7.12656	6.46455	1.17392	2.38107	Exon6	LastIntron	LastExon	GO:0000166::nucleotide binding;GO:0003723::RNA binding;GO:0004518::nuclease activity;GO:0004527::exonuclease activity;GO:0005634::nucleus;GO:0005654::nucleoplasm;GO:0005829::cytosol;GO:0005886::plasma membrane;GO:0006402::mRNA catabolic process;GO:0016787::hydrolase activity;GO:0046872::metal ion binding;GO:0090305::nucleic acid phosphodiester bond hydrolysis;GO:0110155::NA
ENSMUSG00000018707	Dync1h1	110632095	110633349	8.1752	8.89369	19.287	39.2426	1.2383	2.14157	Intron73	Intron75	UTR3	GO:0000166::nucleotide binding;GO:0000278::mitotic cell cycle;GO:0002177::manchette;GO:0003341::cilium movement;GO:0005515::protein binding;GO:0005524::ATP binding;GO:0005635::nuclear envelope;GO:0005737::cytoplasm;GO:0005813::centrosome;GO:0005856::cytoskeleton;GO:0005868::cytoplasmic dynein complex;GO:0005874::microtubule;GO:0005881::cytoplasmic microtubule;GO:0005938::cell cortex;GO:0007018::m…
ENSMUSG00000096255	Dynlt1b	6703308	6703639	14.3066	15.9259	31.617	60.002	1.14402	1.91364	LastExon	LastExon	UTR3	GO:0000132::establishment of mitotic spindle orientation;GO:0001917::photoreceptor inner segment;GO:0005515::protein binding;GO:0005737::cytoplasm;GO:0005794::Golgi apparatus;GO:0005819::spindle;GO:0005856::cytoskeleton;GO:0005868::cytoplasmic dynein complex;GO:0005874::microtubule;GO:0005881::cytoplasmic microtubule;GO:0007049::cell cycle;GO:0007399::nervous system development;GO:0008022::protei…
ENSMUSG00000082691	Dynlt1-ps1	135326240	135326813	88.8124	116.445	209.442	443.414	1.23772	1.92901	Intergenic	LastExon	Intergenic	.
ENSMUSG00000022897	Dyrk1a	94485903	94486202	2.4154	2.0683	7.52248	9.2871	1.63895	2.16678	Exon10	Exon10	Intron10	GO:0000166::nucleotide binding;GO:0000381::regulation of alternative mRNA splicing, via spliceosome;GO:0003713::transcription coactivator activity;GO:0003779::actin binding;GO:0004672::protein kinase activity;GO:0004674::protein serine/threonine kinase activity;GO:0004712::protein serine/threonine/tyrosine kinase activity;GO:0004713::protein tyrosine kinase activity;GO:0004714::transmembrane rece…
ENSMUSG00000016526	Dyrk3	131057385	131057784	1.4864	0.62049	5.0904	8.28555	1.77596	3.73912	LastExon	LastExon	LastExon	GO:0000166::nucleotide binding;GO:0000242::pericentriolar material;GO:0000287::magnesium ion binding;GO:0004672::protein kinase activity;GO:0004674::protein serine/threonine kinase activity;GO:0004712::protein serine/threonine/tyrosine kinase activity;GO:0004713::protein tyrosine kinase activity;GO:0004714::transmembrane receptor protein tyrosine kinase activity;GO:0005515::protein binding;GO:000…
ENSMUSG00000042156	Dzip1	119159660	119160581	8.361	8.06637	19.0042	23.9462	1.18457	1.56981	Intergenic	Exon2	Exon2	GO:0005515::protein binding;GO:0005634::nucleus;GO:0005654::nucleoplasm;GO:0005737::cytoplasm;GO:0005814::centriole;GO:0005829::cytosol;GO:0005856::cytoskeleton;GO:0005929::cilium;GO:0007224::smoothened signaling pathway;GO:0007275::multicellular organismal development;GO:0007281::germ cell development;GO:0007283::spermatogenesis;GO:0030154::cell differentiation;GO:0033365::protein localization t…
ENSMUSG00000044141	E130201H02Rik	120197103	120197431	10.4048	7.85954	23.9249	41.883	1.20126	2.41385	LastExon	LastExon	LastExon	.
ENSMUSG00000074210	E130208F15Rik	30020913	30021732	7.9894	11.7893	16.0065	25.0388	1.0025	1.08669	Intergenic	UTR5	LastExon	GO:0003674::molecular_function;GO:0005575::cellular_component;GO:0008150::biological_process
ENSMUSG00000045071	E130308A19Rik	59752483	59752790	1.6722	0.20683	4.46824	7.1019	1.41796	5.10169	LastExon	LastExon	LastExon	GO:0008150::biological_process
ENSMUSG00000045071	E130308A19Rik	59690141	59691276	5.0166	4.34343	19.6829	32.687	1.97216	2.91181	Intron1	UTR5	Exon2	GO:0008150::biological_process
ENSMUSG00000039244	E130309D02Rik	143299897	143300177	0.7432	3.10245	1.92304	7.55715	1.37157	1.28443	Intron1	Exon2	Exon2	GO:0003674::molecular_function;GO:0005575::cellular_component;GO:0008150::biological_process
ENSMUSG00000039244	E130309D02Rik	143300634	143301100	2.787	8.06637	5.82568	19.0295	1.06371	1.23825	Intergenic	Exon1	Intron1	GO:0003674::molecular_function;GO:0005575::cellular_component;GO:0008150::biological_process
ENSMUSG00000014859	E2f4	106031202	106031988	6.8746	7.65271	19.6263	29.8644	1.51344	1.96438	LastIntron	LastExon	UTR3	GO:0000083::regulation of transcription involved in G1/S transition of mitotic cell cycle;GO:0000278::mitotic cell cycle;GO:0000785::chromatin;GO:0000978::RNA polymerase II core promoter proximal region sequence-specific DNA binding;GO:0000981::sequence-specific DNA binding RNA polymerase II transcription factor activity;GO:0001216::sequence-specific DNA binding bacterial-type RNA polymerase tran…
ENSMUSG00000057098	Ebf1	44895708	44896305	2.4154	4.34343	9.0496	13.4754	1.90559	1.63342	UTR3	UTR3	UTR3	GO:0000978::RNA polymerase II core promoter proximal region sequence-specific DNA binding;GO:0000981::sequence-specific DNA binding RNA polymerase II transcription factor activity;GO:0001228::RNA polymerase II transcription regulatory region sequence-specific DNA binding transcription factor activity involved in positive regulation of transcription;GO:0003677::DNA binding;GO:0003700::sequence-spe…
ENSMUSG00000057098	Ebf1	44896538	44897081	3.716	4.75709	7.97496	10.3797	1.10173	1.12561	UTR3	UTR3	UTR3	GO:0000978::RNA polymerase II core promoter proximal region sequence-specific DNA binding;GO:0000981::sequence-specific DNA binding RNA polymerase II transcription factor activity;GO:0001228::RNA polymerase II transcription regulatory region sequence-specific DNA binding transcription factor activity involved in positive regulation of transcription;GO:0003677::DNA binding;GO:0003700::sequence-spe…
ENSMUSG00000059327	Eda	99381731	99382054	0.5574	2.27513	4.46824	9.105	3.00292	2.00071	Intron2	Intron2	Intron2	GO:0001942::hair follicle development;GO:0005102::receptor binding;GO:0005123::death receptor binding;GO:0005164::tumor necrosis factor receptor binding;GO:0005515::protein binding;GO:0005576::extracellular region;GO:0005581::collagen trimer;GO:0005615::extracellular space;GO:0005789::endoplasmic reticulum membrane;GO:0005811::lipid particle;GO:0005886::plasma membrane;GO:0005887::integral compon…
ENSMUSG00000038957	Edc3	57658042	57658406	5.3882	2.89562	12.8391	13.0202	1.25267	2.16881	UTR3	UTR3	UTR3	GO:0000932::cytoplasmic mRNA processing body;GO:0003723::RNA binding;GO:0003729::mRNA binding;GO:0005737::cytoplasm;GO:0031087::deadenylation-independent decapping of nuclear-transcribed mRNA;GO:0033962::cytoplasmic mRNA processing body assembly;GO:0036464::cytoplasmic ribonucleoprotein granule;GO:0042802::identical protein binding;GO:0090502::RNA phosphodiester bond hydrolysis, endonucleolytic;G…
ENSMUSG00000038957	Edc3	57655530	57656018	1.6722	2.89562	5.0904	10.1066	1.60603	1.80335	LastExon	LastExon	UTR3	GO:0000932::cytoplasmic mRNA processing body;GO:0003723::RNA binding;GO:0003729::mRNA binding;GO:0005737::cytoplasm;GO:0031087::deadenylation-independent decapping of nuclear-transcribed mRNA;GO:0033962::cytoplasmic mRNA processing body assembly;GO:0036464::cytoplasmic ribonucleoprotein granule;GO:0042802::identical protein binding;GO:0090502::RNA phosphodiester bond hydrolysis, endonucleolytic;G…
ENSMUSG00000022122	Ednrb	104080578	104080921	2.4154	1.03415	7.01344	2.64045	1.53786	1.35234	UTR5	Exon2	Exon2	GO:0000122::negative regulation of transcription from RNA polymerase II promoter;GO:0001755::neural crest cell migration;GO:0001934::positive regulation of protein phosphorylation;GO:0004930::G-protein coupled receptor activity;GO:0004962::endothelin receptor activity;GO:0005515::protein binding;GO:0005886::plasma membrane;GO:0006885::regulation of pH;GO:0007165::signal transduction;GO:0007186::G…
ENSMUSG00000037742	Eef1a1	78387145	78388051	365.469	497.633	1256.99	3142.59	1.78215	2.6588	Intron1	Exon3	Exon4	GO:0000049::tRNA binding;GO:0000166::nucleotide binding;GO:0003729::mRNA binding;GO:0003746::translation elongation factor activity;GO:0003924::GTPase activity;GO:0005515::protein binding;GO:0005516::calmodulin binding;GO:0005525::GTP binding;GO:0005634::nucleus;GO:0005730::nucleolus;GO:0005737::cytoplasm;GO:0005829::cytosol;GO:0005886::plasma membrane;GO:0006412::translation;GO:0006414::translat…
ENSMUSG00000037742	Eef1a1	78385716	78386937	662.749	790.091	2223.26	3918.06	1.74614	2.31005	Exon5	UTR3	Intergenic	GO:0000049::tRNA binding;GO:0000166::nucleotide binding;GO:0003729::mRNA binding;GO:0003746::translation elongation factor activity;GO:0003924::GTPase activity;GO:0005515::protein binding;GO:0005516::calmodulin binding;GO:0005525::GTP binding;GO:0005634::nucleus;GO:0005730::nucleolus;GO:0005737::cytoplasm;GO:0005829::cytosol;GO:0005886::plasma membrane;GO:0006412::translation;GO:0006414::translat…
ENSMUSG00000117822	Eef1a1-ps1	17903980	17904313	75.6206	51.087	260.572	467.178	1.78483	3.19294	Intergenic	LastExon	LastExon	.
ENSMUSG00000117822	Eef1a1-ps1	17904636	17905040	123.371	164.223	373.353	1187.11	1.59754	2.85373	LastExon	LastExon	LastExon	.
ENSMUSG00000016349	Eef1a2	180794576	180794867	1.3006	1.44781	5.59944	8.28555	2.10611	2.51673	Exon4	Exon4	Intron4	GO:0000166::nucleotide binding;GO:0003746::translation elongation factor activity;GO:0003924::GTPase activity;GO:0005525::GTP binding;GO:0005634::nucleus;GO:0005737::cytoplasm;GO:0005853::eukaryotic translation elongation factor 1 complex;GO:0006412::translation;GO:0006414::translational elongation;GO:0010035::response to inorganic substance;GO:0019901::protein kinase binding;GO:0043025::neuronal…
ENSMUSG00000071644	Eef1g	8955271	8955647	13.5634	6.2049	28.4497	35.5095	1.06869	2.51673	LastIntron	LastExon	UTR3	GO:0003746::translation elongation factor activity;GO:0005515::protein binding;GO:0005634::nucleus;GO:0005737::cytoplasm;GO:0005783::endoplasmic reticulum;GO:0006412::translation;GO:0006414::translational elongation;GO:0006749::glutathione metabolic process;GO:0009615::response to virus
ENSMUSG00000034994	Eef2	81016642	81017244	81.5662	75.9066	267.868	689.613	1.71548	3.18349	Exon11	Exon11	Exon12	GO:0000166::nucleotide binding;GO:0002039::p53 binding;GO:0002244::hematopoietic progenitor cell differentiation;GO:0002931::response to ischemia;GO:0003009::skeletal muscle contraction;GO:0003723::RNA binding;GO:0003746::translation elongation factor activity;GO:0003924::GTPase activity;GO:0005515::protein binding;GO:0005525::GTP binding;GO:0005737::cytoplasm;GO:0005829::cytosol;GO:0005844::poly…
ENSMUSG00000034994	Eef2	81013497	81013825	31.7718	33.0928	114.534	269.235	1.84996	3.02428	Intron1	Exon2	Intron2	GO:0000166::nucleotide binding;GO:0002039::p53 binding;GO:0002244::hematopoietic progenitor cell differentiation;GO:0002931::response to ischemia;GO:0003009::skeletal muscle contraction;GO:0003723::RNA binding;GO:0003746::translation elongation factor activity;GO:0003924::GTPase activity;GO:0005515::protein binding;GO:0005525::GTP binding;GO:0005737::cytoplasm;GO:0005829::cytosol;GO:0005844::poly…
ENSMUSG00000034994	Eef2	81014593	81016243	281.859	279.427	804.227	1944.28	1.51263	2.79869	Exon4	Exon7	Exon9	GO:0000166::nucleotide binding;GO:0002039::p53 binding;GO:0002244::hematopoietic progenitor cell differentiation;GO:0002931::response to ischemia;GO:0003009::skeletal muscle contraction;GO:0003723::RNA binding;GO:0003746::translation elongation factor activity;GO:0003924::GTPase activity;GO:0005515::protein binding;GO:0005525::GTP binding;GO:0005737::cytoplasm;GO:0005829::cytosol;GO:0005844::poly…
ENSMUSG00000034994	Eef2	81017721	81018287	107.021	133.199	427.933	826.37	1.99949	2.6332	LastIntron	LastExon	UTR3	GO:0000166::nucleotide binding;GO:0002039::p53 binding;GO:0002244::hematopoietic progenitor cell differentiation;GO:0002931::response to ischemia;GO:0003009::skeletal muscle contraction;GO:0003723::RNA binding;GO:0003746::translation elongation factor activity;GO:0003924::GTPase activity;GO:0005515::protein binding;GO:0005525::GTP binding;GO:0005737::cytoplasm;GO:0005829::cytosol;GO:0005844::poly…
ENSMUSG00000035064	Eef2k	120502648	120503012	1.6722	1.86147	6.67408	4.0062	1.99682	1.10579	UTR3	UTR3	UTR3	GO:0000166::nucleotide binding;GO:0002931::response to ischemia;GO:0004674::protein serine/threonine kinase activity;GO:0004686::elongation factor-2 kinase activity;GO:0005509::calcium ion binding;GO:0005515::protein binding;GO:0005516::calmodulin binding;GO:0005524::ATP binding;GO:0006414::translational elongation;GO:0006468::protein phosphorylation;GO:0008135::translation factor activity, nucle…
ENSMUSG00000082575	Eef2-ps2	142968643	142969903	130.989	102.381	374.427	761.724	1.51524	2.89532	LastExon	LastExon	LastExon	.
ENSMUSG00000034210	Efcab14	115594984	115595557	5.9456	3.51611	14.3097	16.389	1.2671	2.22068	Intergenic	UTR5	UTR5	GO:0003674::molecular_function;GO:0005509::calcium ion binding;GO:0005575::cellular_component;GO:0008150::biological_process;GO:0016020::membrane;GO:0016021::integral component of membrane;GO:0046872::metal ion binding
ENSMUSG00000034210	Efcab14	115633376	115634047	2.9728	3.51611	7.69216	12.2007	1.37157	1.79491	UTR3	UTR3	UTR3	GO:0003674::molecular_function;GO:0005509::calcium ion binding;GO:0005575::cellular_component;GO:0008150::biological_process;GO:0016020::membrane;GO:0016021::integral component of membrane;GO:0046872::metal ion binding
ENSMUSG00000003070	Efna2	80022582	80022899	3.5302	7.23905	12.2735	22.8536	1.79772	1.65855	Intron1	Exon2	Exon2	GO:0005515::protein binding;GO:0005886::plasma membrane;GO:0007411::axon guidance;GO:0016020::membrane;GO:0021772::olfactory bulb development;GO:0030316::osteoclast differentiation;GO:0031225::anchored component of membrane;GO:0031594::neuromuscular junction;GO:0043204::perikaryon;GO:0046849::bone remodeling;GO:0046875::ephrin receptor binding;GO:0048013::ephrin receptor signaling pathway
ENSMUSG00000028039	Efna3	89223769	89224059	0.929	2.27513	5.656	11.5634	2.60603	2.34554	Exon2	Exon2	Intron2	GO:0005886::plasma membrane;GO:0007411::axon guidance;GO:0016020::membrane;GO:0016525::negative regulation of angiogenesis;GO:0031225::anchored component of membrane;GO:0045664::regulation of neuron differentiation;GO:0046875::ephrin receptor binding;GO:0048013::ephrin receptor signaling pathway;GO:1902961::positive regulation of aspartic-type endopeptidase activity involved in amyloid precursor …
ENSMUSG00000028039	Efna3	89221771	89222866	16.1646	14.2713	41.3454	41.3367	1.35489	1.53431	LastExon	UTR3	UTR3	GO:0005886::plasma membrane;GO:0007411::axon guidance;GO:0016020::membrane;GO:0016525::negative regulation of angiogenesis;GO:0031225::anchored component of membrane;GO:0045664::regulation of neuron differentiation;GO:0046875::ephrin receptor binding;GO:0048013::ephrin receptor signaling pathway;GO:1902961::positive regulation of aspartic-type endopeptidase activity involved in amyloid precursor …
ENSMUSG00000028040	Efna4	89241099	89241562	3.3444	4.1366	7.6356	10.0155	1.19099	1.27572	UTR3	UTR3	UTR3	GO:0005886::plasma membrane;GO:0007411::axon guidance;GO:0016020::membrane;GO:0031225::anchored component of membrane;GO:0046875::ephrin receptor binding;GO:0048013::ephrin receptor signaling pathway
ENSMUSG00000031217	Efnb1	98179726	98180621	19.8806	12.203	48.3588	31.5944	1.28242	1.37243	Intergenic	UTR5	Intron1	GO:0001755::neural crest cell migration;GO:0005515::protein binding;GO:0005634::nucleus;GO:0005737::cytoplasm;GO:0005886::plasma membrane;GO:0007275::multicellular organismal development;GO:0007399::nervous system development;GO:0007411::axon guidance;GO:0009880::embryonic pattern specification;GO:0016020::membrane;GO:0016021::integral component of membrane;GO:0030154::cell differentiation;GO:003…
ENSMUSG00000001300	Efnb2	8689124	8689519	8.361	9.51418	25.0561	25.5851	1.58341	1.42715	Intron1	Exon2	Intron2	GO:0001525::angiogenesis;GO:0001945::lymph vessel development;GO:0002042::cell migration involved in sprouting angiogenesis;GO:0005102::receptor binding;GO:0005515::protein binding;GO:0005886::plasma membrane;GO:0005912::adherens junction;GO:0007155::cell adhesion;GO:0007275::multicellular organismal development;GO:0007399::nervous system development;GO:0007411::axon guidance;GO:0008284::positive…
ENSMUSG00000003934	Efnb3	69450527	69450999	5.0166	5.17075	12.726	16.5711	1.343	1.68022	UTR5	Exon1	Exon1	GO:0005515::protein binding;GO:0005886::plasma membrane;GO:0007275::multicellular organismal development;GO:0007399::nervous system development;GO:0007411::axon guidance;GO:0007628::adult walking behavior;GO:0016020::membrane;GO:0016021::integral component of membrane;GO:0016198::axon choice point recognition;GO:0030154::cell differentiation;GO:0031295::T cell costimulation;GO:0046875::ephrin rec…
ENSMUSG00000022203	Efs	55154210	55154819	1.858	5.58441	8.2012	16.4801	2.14208	1.56125	LastExon	UTR3	UTR3	GO:0005515::protein binding;GO:0005737::cytoplasm;GO:0005886::plasma membrane;GO:0005925::focal adhesion;GO:0007155::cell adhesion;GO:0007169::transmembrane receptor protein tyrosine kinase signaling pathway;GO:0016477::cell migration;GO:0017124::SH3 domain binding;GO:0019904::protein domain specific binding;GO:0090527::actin filament reorganization
ENSMUSG00000020929	Eftud2	102729315	102729672	3.3444	2.27513	8.31432	11.7454	1.31385	2.36807	LastExon	UTR3	UTR3	GO:0000166::nucleotide binding;GO:0000398::mRNA splicing, via spliceosome;GO:0003924::GTPase activity;GO:0005515::protein binding;GO:0005525::GTP binding;GO:0005634::nucleus;GO:0005654::nucleoplasm;GO:0005681::spliceosomal complex;GO:0005829::cytosol;GO:0006397::mRNA processing;GO:0008380::RNA splicing;GO:0015030::Cajal body;GO:0016607::nuclear speck;GO:0030623::U5 snRNA binding;GO:0035690::cellu…
ENSMUSG00000015467	Egfl8	34831199	34832391	32.1434	42.1933	98.1882	191.751	1.61103	2.18415	LastExon	Intergenic	Intergenic	GO:0005102::receptor binding;GO:0005509::calcium ion binding;GO:0005515::protein binding;GO:0005576::extracellular region;GO:0009986::cell surface;GO:0048856::anatomical structure development
ENSMUSG00000058709	Egln2	26859091	26859395	0.929	2.27513	3.90264	7.92135	2.0707	1.7998	Intron3	Exon4	Intron4	GO:0001666::response to hypoxia;GO:0005506::iron ion binding;GO:0005634::nucleus;GO:0005654::nucleoplasm;GO:0005737::cytoplasm;GO:0008198::ferrous iron binding;GO:0016491::oxidoreductase activity;GO:0016705::oxidoreductase activity, acting on paired donors, with incorporation or reduction of molecular oxygen;GO:0016706::oxidoreductase activity, acting on paired donors, with incorporation or reduc…
ENSMUSG00000038418	Egr1	34994274	34994818	25.6404	69.7017	58.5396	216.517	1.19099	1.63521	UTR5	UTR5	Exon1	GO:0000122::negative regulation of transcription from RNA polymerase II promoter;GO:0000785::chromatin;GO:0000976::transcription regulatory region sequence-specific DNA binding;GO:0000977::RNA polymerase II regulatory region sequence-specific DNA binding;GO:0000978::RNA polymerase II core promoter proximal region sequence-specific DNA binding;GO:0000979::RNA polymerase II core promoter sequence-s…
ENSMUSG00000024772	Ehd1	6326892	6327438	2.0438	4.75709	15.7802	43.3398	2.94879	3.18754	UTR5	UTR5	Intron1	GO:0000166::nucleotide binding;GO:0005509::calcium ion binding;GO:0005515::protein binding;GO:0005524::ATP binding;GO:0005525::GTP binding;GO:0005768::endosome;GO:0005769::early endosome;GO:0005811::lipid particle;GO:0005886::plasma membrane;GO:0005929::cilium;GO:0006886::intracellular protein transport;GO:0006897::endocytosis;GO:0010008::endosome membrane;GO:0010886::positive regulation of chole…
ENSMUSG00000024772	Ehd1	6348100	6350068	24.3398	19.2352	57.9174	122.189	1.25068	2.66729	LastIntron	LastExon	UTR3	GO:0000166::nucleotide binding;GO:0005509::calcium ion binding;GO:0005515::protein binding;GO:0005524::ATP binding;GO:0005525::GTP binding;GO:0005768::endosome;GO:0005769::early endosome;GO:0005811::lipid particle;GO:0005886::plasma membrane;GO:0005929::cilium;GO:0006886::intracellular protein transport;GO:0006897::endocytosis;GO:0010008::endosome membrane;GO:0010886::positive regulation of chole…
ENSMUSG00000024772	Ehd1	6344241	6344658	2.6012	5.58441	10.6333	31.2302	2.03134	2.48347	Intron2	Exon3	Intron3	GO:0000166::nucleotide binding;GO:0005509::calcium ion binding;GO:0005515::protein binding;GO:0005524::ATP binding;GO:0005525::GTP binding;GO:0005768::endosome;GO:0005769::early endosome;GO:0005811::lipid particle;GO:0005886::plasma membrane;GO:0005929::cilium;GO:0006886::intracellular protein transport;GO:0006897::endocytosis;GO:0010008::endosome membrane;GO:0010886::positive regulation of chole…
ENSMUSG00000013787	Ehmt2	35129769	35130032	2.0438	1.03415	5.88224	16.2069	1.52511	3.97009	Exon21	Intron21	Intron22	GO:0000122::negative regulation of transcription from RNA polymerase II promoter;GO:0000785::chromatin;GO:0000977::RNA polymerase II regulatory region sequence-specific DNA binding;GO:0001226::RNA polymerase II transcription corepressor binding;GO:0002039::p53 binding;GO:0005515::protein binding;GO:0005634::nucleus;GO:0005654::nucleoplasm;GO:0005694::chromosome;GO:0006275::regulation of DNA repli…
ENSMUSG00000013787	Ehmt2	35126334	35126621	3.5302	1.86147	7.57904	14.2038	1.10227	2.93176	Exon15	Intron15	Intron16	GO:0000122::negative regulation of transcription from RNA polymerase II promoter;GO:0000785::chromatin;GO:0000977::RNA polymerase II regulatory region sequence-specific DNA binding;GO:0001226::RNA polymerase II transcription corepressor binding;GO:0002039::p53 binding;GO:0005515::protein binding;GO:0005634::nucleus;GO:0005654::nucleoplasm;GO:0005694::chromosome;GO:0006275::regulation of DNA repli…
ENSMUSG00000013787	Ehmt2	35124177	35124575	2.9728	1.86147	7.40936	9.4692	1.31753	2.3468	Exon7	Exon8	Intron8	GO:0000122::negative regulation of transcription from RNA polymerase II promoter;GO:0000785::chromatin;GO:0000977::RNA polymerase II regulatory region sequence-specific DNA binding;GO:0001226::RNA polymerase II transcription corepressor binding;GO:0002039::p53 binding;GO:0005515::protein binding;GO:0005634::nucleus;GO:0005654::nucleoplasm;GO:0005694::chromosome;GO:0006275::regulation of DNA repli…
ENSMUSG00000013787	Ehmt2	35132590	35133014	8.361	7.23905	24.4905	26.1314	1.55047	1.85191	LastIntron	LastExon	UTR3	GO:0000122::negative regulation of transcription from RNA polymerase II promoter;GO:0000785::chromatin;GO:0000977::RNA polymerase II regulatory region sequence-specific DNA binding;GO:0001226::RNA polymerase II transcription corepressor binding;GO:0002039::p53 binding;GO:0005515::protein binding;GO:0005634::nucleus;GO:0005654::nucleoplasm;GO:0005694::chromosome;GO:0006275::regulation of DNA repli…
ENSMUSG00000027810	Eif2a	58455833	58456357	7.2462	5.99807	14.649	18.3011	1.01551	1.60936	LastExon	LastExon	LastExon	GO:0000049::tRNA binding;GO:0003729::mRNA binding;GO:0003743::translation initiation factor activity;GO:0005515::protein binding;GO:0005737::cytoplasm;GO:0005850::eukaryotic translation initiation factor 2 complex;GO:0006412::translation;GO:0006413::translational initiation;GO:0006417::regulation of translation;GO:0006468::protein phosphorylation;GO:0009967::positive regulation of signal transduc…
ENSMUSG00000029388	Eif2b1	124708730	124709419	3.9018	6.61856	14.0834	23.3088	1.85178	1.81629	LastIntron	UTR3	UTR3	GO:0003743::translation initiation factor activity;GO:0005085::guanyl-nucleotide exchange factor activity;GO:0005515::protein binding;GO:0005525::GTP binding;GO:0005737::cytoplasm;GO:0005850::eukaryotic translation initiation factor 2 complex;GO:0005851::eukaryotic translation initiation factor 2B complex;GO:0005886::plasma membrane;GO:0006412::translation;GO:0006413::translational initiation;GO:…
ENSMUSG00000004788	Eif2b2	85272827	85273155	0.929	3.10245	5.03384	9.74235	2.43791	1.65086	LastExon	LastExon	UTR3	GO:0001541::ovarian follicle development;GO:0003743::translation initiation factor activity;GO:0005085::guanyl-nucleotide exchange factor activity;GO:0005524::ATP binding;GO:0005525::GTP binding;GO:0005737::cytoplasm;GO:0005851::eukaryotic translation initiation factor 2B complex;GO:0006412::translation;GO:0006413::translational initiation;GO:0007417::central nervous system development;GO:0009408…
ENSMUSG00000003235	Eif2b5	20323946	20324205	0.1858	0.41366	2.03616	5.6451	3.45403	3.77048	Intron8	Exon9	Intron9	GO:0001541::ovarian follicle development;GO:0003743::translation initiation factor activity;GO:0005085::guanyl-nucleotide exchange factor activity;GO:0005515::protein binding;GO:0005634::nucleus;GO:0005737::cytoplasm;GO:0005829::cytosol;GO:0005851::eukaryotic translation initiation factor 2B complex;GO:0006412::translation;GO:0006413::translational initiation;GO:0007568::aging;GO:0009408::respons…
ENSMUSG00000056076	Eif3b	140428627	140429103	2.0438	3.10245	8.93648	16.7532	2.12845	2.43296	LastIntron	UTR3	UTR3	GO:0001732::formation of cytoplasmic translation initiation complex;GO:0002183::cytoplasmic translational initiation;GO:0003676::nucleic acid binding;GO:0003723::RNA binding;GO:0003743::translation initiation factor activity;GO:0005515::protein binding;GO:0005737::cytoplasm;GO:0005852::eukaryotic translation initiation factor 3 complex;GO:0006412::translation;GO:0006413::translational initiation;…
ENSMUSG00000056076	Eif3b	140427876	140428135	0.7432	1.24098	1.75336	5.2809	1.2383	2.0893	Intron16	Intron17	Exon18	GO:0001732::formation of cytoplasmic translation initiation complex;GO:0002183::cytoplasmic translational initiation;GO:0003676::nucleic acid binding;GO:0003723::RNA binding;GO:0003743::translation initiation factor activity;GO:0005515::protein binding;GO:0005737::cytoplasm;GO:0005852::eukaryotic translation initiation factor 3 complex;GO:0006412::translation;GO:0006413::translational initiation;…
ENSMUSG00000030738	Eif3c	126156415	126156935	2.787	1.86147	8.08808	13.1112	1.53708	2.81629	Exon11	Intron11	Exon13	GO:0001732::formation of cytoplasmic translation initiation complex;GO:0002183::cytoplasmic translational initiation;GO:0003723::RNA binding;GO:0003743::translation initiation factor activity;GO:0005737::cytoplasm;GO:0005852::eukaryotic translation initiation factor 3 complex;GO:0006412::translation;GO:0006413::translational initiation;GO:0016282::eukaryotic 43S preinitiation complex;GO:0031369::…
ENSMUSG00000030738	Eif3c	126155466	126156074	3.5302	2.27513	8.93648	14.0217	1.33996	2.62364	Intron13	Intron14	Exon15	GO:0001732::formation of cytoplasmic translation initiation complex;GO:0002183::cytoplasmic translational initiation;GO:0003723::RNA binding;GO:0003743::translation initiation factor activity;GO:0005737::cytoplasm;GO:0005852::eukaryotic translation initiation factor 3 complex;GO:0006412::translation;GO:0006413::translational initiation;GO:0016282::eukaryotic 43S preinitiation complex;GO:0031369::…
ENSMUSG00000030738	Eif3c	126165136	126165508	2.9728	1.86147	7.52248	8.46765	1.33939	2.18552	Intron1	Exon2	Intron2	GO:0001732::formation of cytoplasmic translation initiation complex;GO:0002183::cytoplasmic translational initiation;GO:0003723::RNA binding;GO:0003743::translation initiation factor activity;GO:0005737::cytoplasm;GO:0005852::eukaryotic translation initiation factor 3 complex;GO:0006412::translation;GO:0006413::translational initiation;GO:0016282::eukaryotic 43S preinitiation complex;GO:0031369::…
ENSMUSG00000030738	Eif3c	126163587	126163902	2.787	3.51611	7.29624	10.2887	1.38844	1.54901	Exon3	Exon4	Intron4	GO:0001732::formation of cytoplasmic translation initiation complex;GO:0002183::cytoplasmic translational initiation;GO:0003723::RNA binding;GO:0003743::translation initiation factor activity;GO:0005737::cytoplasm;GO:0005852::eukaryotic translation initiation factor 3 complex;GO:0006412::translation;GO:0006413::translational initiation;GO:0016282::eukaryotic 43S preinitiation complex;GO:0031369::…
ENSMUSG00000030738	Eif3c	126151170	126151482	1.3006	4.34343	7.80528	12.1097	2.58527	1.47926	Exon16	Exon16	Exon16	GO:0001732::formation of cytoplasmic translation initiation complex;GO:0002183::cytoplasmic translational initiation;GO:0003723::RNA binding;GO:0003743::translation initiation factor activity;GO:0005737::cytoplasm;GO:0005852::eukaryotic translation initiation factor 3 complex;GO:0006412::translation;GO:0006413::translational initiation;GO:0016282::eukaryotic 43S preinitiation complex;GO:0031369::…
ENSMUSG00000031029	Eif3f	108533607	108534027	45.521	18.4079	92.815	323.228	1.02783	4.13416	Intergenic	UTR5	Intron1	GO:0001732::formation of cytoplasmic translation initiation complex;GO:0002183::cytoplasmic translational initiation;GO:0003743::translation initiation factor activity;GO:0004843::ubiquitin-specific protease activity;GO:0005515::protein binding;GO:0005737::cytoplasm;GO:0005852::eukaryotic translation initiation factor 3 complex;GO:0006412::translation;GO:0006413::translational initiation;GO:00065…
ENSMUSG00000031029	Eif3f	108537066	108537753	12.4486	10.1347	28.789	69.3801	1.20953	2.77522	Intron2	Intron3	Exon4	GO:0001732::formation of cytoplasmic translation initiation complex;GO:0002183::cytoplasmic translational initiation;GO:0003743::translation initiation factor activity;GO:0004843::ubiquitin-specific protease activity;GO:0005515::protein binding;GO:0005737::cytoplasm;GO:0005852::eukaryotic translation initiation factor 3 complex;GO:0006412::translation;GO:0006413::translational initiation;GO:00065…
ENSMUSG00000031029	Eif3f	108540544	108540946	4.645	8.2732	38.3477	54.539	3.04539	2.72077	LastIntron	LastExon	UTR3	GO:0001732::formation of cytoplasmic translation initiation complex;GO:0002183::cytoplasmic translational initiation;GO:0003743::translation initiation factor activity;GO:0004843::ubiquitin-specific protease activity;GO:0005515::protein binding;GO:0005737::cytoplasm;GO:0005852::eukaryotic translation initiation factor 3 complex;GO:0006412::translation;GO:0006413::translational initiation;GO:00065…
ENSMUSG00000070319	Eif3g	20809183	20809638	5.7598	7.65271	19.2304	30.957	1.7393	2.01622	Intron2	Exon3	Intron4	GO:0001732::formation of cytoplasmic translation initiation complex;GO:0002183::cytoplasmic translational initiation;GO:0003676::nucleic acid binding;GO:0003723::RNA binding;GO:0003743::translation initiation factor activity;GO:0005515::protein binding;GO:0005634::nucleus;GO:0005737::cytoplasm;GO:0005829::cytosol;GO:0005852::eukaryotic translation initiation factor 3 complex;GO:0006412::translati…
ENSMUSG00000022312	Eif3h	51649923	51650281	7.6178	5.79124	32.3523	26.4956	2.08642	2.19381	LastIntron	UTR3	Intergenic	GO:0001732::formation of cytoplasmic translation initiation complex;GO:0002183::cytoplasmic translational initiation;GO:0003743::translation initiation factor activity;GO:0005515::protein binding;GO:0005737::cytoplasm;GO:0005829::cytosol;GO:0005852::eukaryotic translation initiation factor 3 complex;GO:0006412::translation;GO:0006413::translational initiation;GO:0006508::proteolysis;GO:0008237::m…
ENSMUSG00000033047	Eif3l	78973633	78974172	6.8746	7.85954	23.133	66.3755	1.7506	3.07813	Intron3	Exon4	Intron4	GO:0001650::fibrillar center;GO:0001732::formation of cytoplasmic translation initiation complex;GO:0002183::cytoplasmic translational initiation;GO:0003743::translation initiation factor activity;GO:0005515::protein binding;GO:0005654::nucleoplasm;GO:0005730::nucleolus;GO:0005737::cytoplasm;GO:0005852::eukaryotic translation initiation factor 3 complex;GO:0006412::translation;GO:0006413::transla…
ENSMUSG00000033047	Eif3l	78978327	78978654	4.2734	3.10245	14.5925	12.3828	1.77177	1.99686	LastIntron	LastExon	Intergenic	GO:0001650::fibrillar center;GO:0001732::formation of cytoplasmic translation initiation complex;GO:0002183::cytoplasmic translational initiation;GO:0003743::translation initiation factor activity;GO:0005515::protein binding;GO:0005654::nucleoplasm;GO:0005730::nucleolus;GO:0005737::cytoplasm;GO:0005852::eukaryotic translation initiation factor 3 complex;GO:0006412::translation;GO:0006413::transla…
ENSMUSG00000033047	Eif3l	78968228	78968565	0.929	3.72294	4.46824	14.2949	2.26596	1.94099	Exon1	Exon1	Intron1	GO:0001650::fibrillar center;GO:0001732::formation of cytoplasmic translation initiation complex;GO:0002183::cytoplasmic translational initiation;GO:0003743::translation initiation factor activity;GO:0005515::protein binding;GO:0005654::nucleoplasm;GO:0005730::nucleolus;GO:0005737::cytoplasm;GO:0005852::eukaryotic translation initiation factor 3 complex;GO:0006412::translation;GO:0006413::transla…
ENSMUSG00000033047	Eif3l	78970633	78970889	1.858	3.10245	4.5248	8.46765	1.2841	1.44855	Intron2	Exon3	Intron3	GO:0001650::fibrillar center;GO:0001732::formation of cytoplasmic translation initiation complex;GO:0002183::cytoplasmic translational initiation;GO:0003743::translation initiation factor activity;GO:0005515::protein binding;GO:0005654::nucleoplasm;GO:0005730::nucleolus;GO:0005737::cytoplasm;GO:0005852::eukaryotic translation initiation factor 3 complex;GO:0006412::translation;GO:0006413::transla…
ENSMUSG00000107906	Eif4a3l2	116528354	116528653	1.858	1.86147	3.78952	8.9229	1.02826	2.26107	LastExon	LastExon	LastExon	GO:0000166::nucleotide binding;GO:0003676::nucleic acid binding;GO:0003723::RNA binding;GO:0003724::RNA helicase activity;GO:0003729::mRNA binding;GO:0004386::helicase activity;GO:0005524::ATP binding;GO:0005730::nucleolus;GO:0016787::hydrolase activity;GO:0071013::catalytic step 2 spliceosome
ENSMUSG00000101188	Eif4a-ps4	60743092	60744330	222.403	257.503	459.041	899.028	1.04545	1.80378	LastExon	LastExon	Intergenic	.
[truncated: 2,977 more rows]
