# Supplementary material for: The m5C reader Ybx1 regulates embryonic cortical neurogenesis by promoting progenitor cell cycle progression
Source: PLoS Biol. 2025 May 28;23(5):e3003175. doi: 10.1371/journal.pbio.3003175 (PMC12148234; doi:10.1371/journal.pbio.3003175)
Supplement: S1 Data — (XLSX) [file pbio.3003175.s014.xlsx]

## Sheet: Fig1D
Quantitative analysis of neonatal body weight at P0
	Ctrl	Het	cKO
	1.309	1.399	1.215
	1.317	1.281	1.263
	1.36	1.439	1.311
	1.417	1.3761	1.355
	1.305	1.4211	1.406
	1.452	1.476	1.278
	1.481	1.423	1.3158
	1.4202	1.49	1.3842
	1.4004	1.3648	1.3671
	1.5192	1.35687	1.367
	1.4229	1.30258	1.332
	1.458	1.50236	1.277
	1.462	1.30247	1.41024
	1.527	1.4376	1.43654
	1.508	1.3569	1.46214
	1.46256	1.4823	1.451
	1.3174	1.295	1.3294
	1.342	1.5021	1.406
	1.3987	1.376	1.215
	1.3059	1.41285	1.3621
	1.375	1.2914	1.287
	1.5283	1.47106	1.3557
	1.409	1.3278	1.4138
	1.5625	1.498	1.372
	1.336	1.372	1.44209
	1.451	1.506	1.224
	1.3828		1.3986
	1.416		1.2765
	1.3052
	1.4893
	1.401
	1.557
	1.3267
	1.4721
	1.515
	1.392
	1.3057
	1.35532
	1.3891
Tukey's multiple comparisons test	Mean Diff.	95.00% CI of diff.	Below threshold?	Summary	Adjusted P Value
Column A vs. Column B	0.0117779	-0.0335431008423642 to 0.0570988700731330	No	ns	0.809941
Column A vs. Column C	0.067312	0.0229727635229906 to 0.111651137575911	Yes	**	0.00141075
Column B vs. Column C	0.0555341	0.00678202135396995 to 0.104286110514162	Yes	*	0.0214892
Test details	Mean 1	Mean 2	Mean Diff.	SE of diff.	n1	n2	q	DF
Column A vs. Column B	1.41421	1.40243	0.0117779	0.0190176	39	26	0.875841	90
Column A vs. Column C	1.41421	1.3469	0.067312	0.0186057	39	28	5.11637	90
Column B vs. Column C	1.40243	1.3469	0.0555341	0.0204574	26	28	3.83905	90

## Sheet: Fig1F
Quantitative analysis of cortical length and width at P0
Ctrl	Width	4.8	4.9	5.5	5.3	4.9	5.5	5.7	4.9	5.7	4.9	5.3	4.6	5.1	4.9	5.7	4.8	5.6	4.7	5.4	4.8	5.2
	Length	4.1	3.6	3.6	3.8	3.9	3.4	4.4	3.4	4	4.2	3.8	4	3.7	4.3	3.9	4.1	4.5	3.2	4.2	3.8	4.4
Het	Width	5.5	5.1	5.3	5.5	5.2	5.1	4.8	4.7	4.5	5.4	4.6	5.1	4.7	5	5.5
	Length	3.7	4.2	3.4	4.1	3.9	3.5	3.3	3.6	4.1	4.5	3.4	4.1	3.9	4.3	3.7
cKO	Width	5.3	4.7	5.6	5.6	4.6	5.15	5	5.3	4.9	5.3	4.6	5.2	4.8	5.4	4.5	4.8
	Length	3.1	3.6	3.2	3.9	4.1	4	4.3	3.5	3.4	4.35	3.8	4.2	4.1	3.5	4.2	4.2
Width
	Tukey's multiple comparisons test	Mean Diff.	95.00% CI of diff.	Below threshold?	Summary	Adjusted P Value
	Ctrl vs. Het	0.0857143	-0.205232306804989 to 0.376660878233561	No	ns	0.757572
	Ctrl vs. cKO	0.105506	-0.180087683244154 to 0.391099588006060	No	ns	0.647328
	Het vs. cKO	0.0197917	-0.289517312607019 to 0.329100645940352	No	ns	0.986905
	Test details	Mean 1	Mean 2	Mean Diff.	SE of diff.	n1	n2	q	DF
	Ctrl vs. Het	5.15238	5.06667	0.0857143	0.120379	21	15	1.00697	49
	Ctrl vs. cKO	5.15238	5.04688	0.105506	0.118164	21	16	1.26272	49
	Het vs. cKO	5.06667	5.04688	0.0197917	0.127976	15	16	0.218709	49
Length
	Tukey's multiple comparisons test	Mean Diff.	95.00% CI of diff.	Below threshold?	Summary	Adjusted P Value
	Ctrl vs. Het	0.072381	-0.233690230286913 to 0.378452135048817	No	ns	0.835834
	Ctrl vs. cKO	0.0784226	-0.222017338201239 to 0.378862576296477	No	ns	0.803909
	Ctrl vs. cKO	0.00604167	-0.319346454487615 to 0.331429787820948	No	ns	0.99889
	Test details	Mean 1	Mean 2	Mean Diff.	SE of diff.	n1	n2	q	DF
	Ctrl vs. Het	3.91905	3.84667	0.072381	0.126637	21	15	0.808313	49
	Ctrl vs. cKO	3.91905	3.84063	0.0784226	0.124307	21	16	0.892198	49
	Het vs. cKO	3.84667	3.84063	0.00604167	0.134629	15	16	0.0634648	49

## Sheet: Fig1H
Quantification of lateral ventricle area of P0 coronal brain sections
	Ctrl	Het	cKO
	0.005532	0.021614	0.743829
	0.046481	0.032039	0.750415
	0.006345	0.125412	0.653521
	0.045918	0.131237	0.649682
	0.006223	0.023495	0.954185
	0.006196	0.045937	0.848377
	0.035891	0.130435	0.938405
	0.005775	0.071984	0.741373
	0.045912	0.126631	0.75861
	0.023607	0.140214	0.64882
	0.005858	0.069065	0.551945
	0.015941	0.122236	0.656951
	0.006945	0.129636	0.750866
	0.026744	0.11348	0.661058
	0.066813	0.134688	0.889868
	0.076887	0.09228	0.761058
	0.006986	0.093843	0.652478
	0.07745	0.036008	0.776128
	0.057261	0.142278	0.607635
	0.077107	0.100848	0.92457
	0.098726	0.083808	0.902545
		0.068715
Tukey's multiple comparisons test	Mean Diff.	95.00% CI of diff.	Below threshold?	Summary	Adjusted P Value
Ctrl vs. Het	-0.0570831	-0.110942423617129 to -0.00322375387204822	Yes	*	0.0353634
Ctrl vs. cKO	-0.717987	-0.772468721114542 to -0.663504707456886	Yes	****	2.0319e-11
Het vs. cKO	-0.660904	-0.714762960413666 to -0.607044290668585	Yes	****	2.0319e-11
Test details	Mean 1	Mean 2	Mean Diff.	SE of diff.	n1	n2	q	DF
Ctrl vs. Het	0.035457	0.0925401	-0.0570831	0.0224206	21	22	3.6006	61
Ctrl vs. cKO	0.035457	0.753444	-0.717987	0.0226799	21	21	44.7704	61
Het vs. cKO	0.0925401	0.753444	-0.660904	0.0224206	22	21	41.6874	61

## Sheet: Fig1I
Quantification of P0 cortex thickness
	Ctrl	Het	cKO
	553.19	516.145	438.287
	648.05	620.394	504.152
	634.499	554.118	535.214
	591.764	612.374	496.816
	622.33	534.951	541.851
	619.565	559.372	483.774
	589.143	604.354	484.05
	577.528	619.841	413.73
	591.167	566.313	586.101
	606.843	702.141	488.199
	585.824	590.651	519.45
	594.121	522.361	569.507
	694.543	596.361	508.664
	674.38	647.98	610.58
	681.28	646.88	598.68
	688.68	692.28	610.58
	698.58	684.28	524.78
	744.98	660.08	612.78
	726.08	722.78	634.88
	710.68	708.48
		638.08
Tukey's multiple comparisons test	Mean Diff.	95.00% CI of diff.	Below threshold?	Summary	Adjusted P Value
Ctrl vs. Het	17.8653	-26.2860332999857 to 62.0166909190334	No	ns	0.596323
Ctrl vs. cKO	86.7889	41.5181978899705 to 132.059622636345	Yes	****	6.72944e-05
Het vs. cKO	68.9236	24.1810686384522 to 113.666094268816	Yes	**	0.00136516
Test details	Mean 1	Mean 2	Mean Diff.	SE of diff.	n1	n2
Ctrl vs. Het	632.161	614.296	17.8653	18.3473	20	21
Ctrl vs. cKO	632.161	545.372	86.7889	18.8125	20	19
Het vs. cKO	614.296	545.372	68.9236	18.593	21	19

## Sheet: Fig2B
Quantification of Pax6+ cell numbers at P0.
	Ctrl	Het	cKO
	77	78	49
	83	70	38
	80	73	41
	74	76	50
	73	66	43
	84	68	44
	89	84	43
	82	79	41
	92	86	37
	95	89	52
	71	65	38
	78	71	42
	83	77	46
	79	83	48
	86	68	39
	78	81	48
	67	74	45
	76	86	42
	88	70	51
	69	83	59
	72	72	45
	85	82	50
	80	77	40
	82		54
	81
	84
Tukey's multiple comparisons test	Mean Diff.	95.00% CI of diff.	Below threshold?	Summary	Adjusted P Value
Ctrl vs. Het	3.84208	-0.626393317102588 to 8.31056121007916	No	ns	0.105986
Ctrl vs. cKO	35.0464	30.6275766639884 to 39.4651861565244	Yes	****	1.42e-05
Het vs. cKO	31.2043	26.6492648106849 to 35.7593301168513	Yes	****	9.54e-05
Test details	Mean 1	Mean 2	Mean Diff.	SE of diff.	n1	n2	q	DF
Ctrl vs. Het	80.3219	76.4798	3.84208	1.86609	26	23	2.91171	70
Ctrl vs. cKO	80.3219	45.2755	35.0464	1.84535	26	24	26.8584	70
Het vs. cKO	76.4798	45.2755	31.2043	1.90224	23	24	23.1987	70

## Sheet: Fig2C
Quantification of Tbr2+ cell numbers at P0.
	Ctrl	Het	cKO
	51	48	23
	52	48	25
	55	47	31
	47	45	20
	39	51	24
	39	47	21
	47	52	24
	49	49	28
	51	35	29
	57	39	32
	37	54	22
	48	37	30
	43	43	23
	45	45	26
	49	48	28
	53	51	32
	41	41	22
	55	53	26
	44	44	28
	51	50	21
	39	39	31
	46	46	24
	53	53	27
	42		30
	54
	48
	50
Tukey's multiple comparisons test	Mean Diff.	95.00% CI of diff.	Below threshold?	Summary	Adjusted P Value
Ctrl vs. Het	1.20638	-2.22996617937190 to 4.64273287824469	No	ns	0.679308
Ctrl vs. cKO	21.284	17.8865134152975 to 24.6814547328507	Yes	****	1.19e-05
Het vs. cKO	20.0776	16.5438369062736 to 23.6113645430018	Yes	***	0.000185
Test details	Mean 1	Mean 2	Mean Diff.	SE of diff.	n1	n2	q	DF
Ctrl vs. Het	47.4343	46.2279	1.20638	1.4355	27	23	1.18849	71
Ctrl vs. cKO	47.4343	26.1503	21.284	1.41926	27	24	21.2083	71
Het vs. cKO	46.2279	26.1503	20.0776	1.4762	23	24	19.2346	71

## Sheet: Fig2D
Quantification of VZ thickness at P0.
	Ctrl	Het	cKO
	18.0952	18.855	17.8214
	19.8606	19.1064	14.8326
	19.5924	21.3354	13.5756
	18.855	17.8382	16.827
	14.1008	18.855	14.5756
	19.8606	20.3634	15.3354
	21.0356	22.1021	16.231
	17.0546	17.3612	21.3215
	23.3214	20.3412	17.3654
	24.3214	22.1236	18.3214
	25.44	24.45	21.346
	16.677	16.648	12.3857
	17.5432	18.2345	15.7895
	20.1234	19.5678	16.5432
	22.3457	20.9876	14.9876
	19.2346	17.6543	18.7654
	21.789	21.4321	17.4567
	18.4568	19.8765	17.1234
	22.6789	22.3456	15.2345
	20.5679	18.7654	19.8765
	23.4568	20.1234	18.6789
	17.8901	23.4567	16.9876
	19.0123	19.2345	20.1234
	24.5679	21.1111	13.7654
	20.3457		18.2345
	17.1234
	19.6789
Tukey's multiple comparisons test	Mean Diff.	95.00% CI of diff.	Below threshold?	Summary	Adjusted P Value
Ctrl vs. Het	0.0218191	-1.57500794635114 to 1.61864609449928	No	ns	0.999411
Ctrl vs. cKO	3.17199	1.59215710507731 to 4.75181504307083	Yes	****	9.26e-05
Het vs. cKO	3.15017	1.52355975421032 to 4.77677424578968	Yes	****	1.33e-05
Test details	Mean 1	Mean 2	Mean Diff.	SE of diff.	n1	n2	q	DF
Ctrl vs. Het	20.1122	20.0904	0.0218191	0.667448	27	24	0.046231	73
Ctrl vs. cKO	20.1122	16.9402	3.17199	0.660343	27	25	6.79323	73
Het vs. cKO	20.0904	16.9402	3.15017	0.679896	24	25	6.55249	73

## Sheet: Fig2E
Quantification of SVZ thickness at P0.
	Ctrl	Het	cKO
	23.6316	24.8886	25.8382
	25.3914	27.4026	17.8494
	25.8942	22.654	26.1064
	34.6932	23.3802	22.1232
	27.9054	25.3914	24.3298
	28.4082	29.4194	22.3466
	23.2354	32.3214	22.3642
	31.3256	26.2323	23.5463
	30.2654	28.2445	28.3546
	28.3235	22.3245	25.356
	25.3465	33.6454	27.364
	23.654	24.94	15.3654
	26.5432	24.5432	18.7654
	29.8765	29.8765	20.5432
	32.1098	31.1098	21.9876
	24.7654	24.7654	26.789
	27.9876	30.9876	23.4567
	27.2345	22.2345	29.8765
	33.4567	32.4567	26.5432
	25.6789	25.6789	27.6543
	31.789	26.789	24.321
	28.9012	22.9012	26.1098
	24.1234	33.1234	25.6789
	26.3456	26.3456	20.2345
	29.5678	29.5678
	25.8901	32.8901
Tukey's multiple comparisons test	Mean Diff.	95.00% CI of diff.	Below threshold?	Summary	Adjusted P Value
Ctrl vs. Het	0.316542	-1.98549616636719 to 2.61858078175180	No	ns	0.942138
Ctrl vs. cKO	3.91146	1.56194887223998 to 6.26096523032412	Yes	***	0.000949
Het vs. cKO	3.59491	1.24540656454768 to 5.94442292263182	Yes	**	0.0077
Test details	Mean 1	Mean 2	Mean Diff.	SE of diff.	n1	n2	q	DF
Ctrl vs. Het	27.7825	27.4659	0.316542	0.962216	26	26	0.465237	73
Ctrl vs. cKO	27.7825	23.871	3.91146	0.982057	26	24	5.6327	73
Het vs. cKO	27.4659	23.871	3.59491	0.982057	26	24	5.17686	73

## Sheet: Fig2F
Quantification of whole cortical thickness at P0.
	Ctrl	Het	cKO
	545.828	566.696	468.643
	632.064	606.923	519.429
	619.745	546.671	529.486
	553.622	599.631	485.488
	608.682	583.792	535.52
	606.168	551.448	482.722
	578.512	592.34	482.974
	567.953	606.42	591.773
	562.17	557.758	575.747
	594.603	590.329	486.745
	575.495	579.883	515.155
	583.038	545.074	560.662
	601.603	585.074	595.35
	656.543	640.532	606.073
	635.45	639.519	576.682
	619.241	653.707	606.073
	678.244	673.977	495.247
	560.432	551.681	525.679
	525.679	560.432	540.123
	590.123	625.679	545.988
	645.988	590.123	580.247
	580.247	645.988	495.432
	660.136	580.247	530.579
	570.864		550.802
	630.579
	600.247
Tukey's multiple comparisons test	Mean Diff.	95.00% CI of diff.	Below threshold?	Summary	Adjusted P Value
Ctrl vs. Het	4.83765	-22.1726974626242 to 31.8480024793467	No	ns	0.903733
Ctrl vs. cKO	62.5803	35.8702501008073 to 89.2904447709874	Yes	****	8.47e-06
Het vs. cKO	57.7427	30.2091485242645 to 85.2762413308078	Yes	****	2.61e-05
Test details	Mean 1	Mean 2	Mean Diff.	SE of diff.	n1	n2	q	DF
Ctrl vs. Het	599.356	594.518	4.83765	11.2799	26	23	0.60652	70
Ctrl vs. cKO	599.356	536.776	62.5803	11.1545	26	24	7.93421	70
Het vs. cKO	594.518	536.776	57.7427	11.4984	23	24	7.10192	70

## Sheet: Fig2H
Quantification of Ctip2+ cell numbers at P0.
	Ctrl	Het	cKO
	25	25	27
	24	31	19
	31	26	23
	27	29	21
	29	27	27
	28	31	25
	27	28	24
	22	24	26
	25	26	20
	29	29	18
	28	25	17
	35	33	23
	33	32	27
	29	30	22
	28	31	21
	34	21	26
	35	22	25
	31	24	19
	31	25	17
	33	28	23
	25
	22
Tukey's multiple comparisons test	Mean Diff.	95.00% CI of diff.	Below threshold?	Summary	Adjusted P Value
Ctrl vs. Het	1.33182	-1.32771190337411 to 3.99134826701047	No	ns	0.455573
Ctrl vs. cKO	6.18182	3.52228809662589 to 8.84134826701047	Yes	****	1.89e-06
Het vs. cKO	4.85	2.12788417351376 to 7.57211582648624	Yes	***	0.000162
Test details	Mean 1	Mean 2	Mean Diff.	SE of diff.	n1	n2	q	DF
Ctrl vs. Het	28.6818	27.35	1.33182	1.10618	22	20	1.70268	59
Ctrl vs. cKO	28.6818	22.5	6.18182	1.10618	22	20	7.90324	59
Het vs. cKO	27.35	22.5	4.85	1.13221	20	20	6.058	59

[truncated: 90 more sheets: Fig2I, Fig2J, Fig2K, Fig2L, Fig2M, Fig2N, Fig 3B, Fig 3C, Fig 3D, Fig 3E, Fig 3F, Fig 3G, Fig 3I, Fig 3J, Fig 3K, Fig 3L, Fig 3M, Fig 3N, Fig 3O, Fig 3P …]
